# Supplementary material for: Supervised AI and Deep Neural Networks to Evaluate High-Entropy Alloys as Reduction Catalysts in Aqueous Environments
Source: ACS Catal. 2024 Feb 22;14(6):3742–55. doi: 10.1021/acscatal.3c05017 (PMC10949192; doi:10.1021/acscatal.3c05017)
Supplement: Supplementary file 1 — cs3c05017_si_001.xlsx [file cs3c05017_si_001.xlsx]

## Sheet: Sheet1
Mo=Mo concentration	Cr=Cr concentration	Mn=Mn concentration	Fe=Fe Concentration	Co=Co concentration	Ni=NiConcentration	Cu=Cu concentration	Zn=Zn concentration	CA= Catalytic activity	P_N2_ADS=probability of N2 adsorption	P_N2_NNH_STEP=probability of finding step	P_NH_NHH_STEP=probability of finding step	VEC=averaged valence electron concentration	ELE=averaged electronegativity		POT.=potential with higher N2 converege probability
Mo	Cr	Mn	Fe	Co	Ni	Cu	Zn	CA	P_N2_ADS	P_N2_NNH_STEP	P_NH_NHH_STEP	VEC	ELE	W.F.	POT.
0.0625	0.4375	0	0	0.125	0.0625	0.3125	0	0.0119325	0.129	0.2	0.4625	8.1875	1.80937	4.83938	0.246847
0.0625	0.4375	0	0	0.0625	0	0.3125	0.125	0.010421	0.1045	0.1765	0.565	8.5	1.77875	4.74375	0.240841
0.125	0.4375	0	0.0625	0.0625	0	0.3125	0	0.0102284	0.121	0.221	0.3825	7.875	1.82187	4.79188	0.246847
0.0625	0.4375	0	0	0.1875	0	0.25	0.0625	0.00968382	0.1385	0.1535	0.4555	8.1875	1.79188	4.79875	0.246847
0.0625	0.4375	0	0	0.125	0	0.25	0.125	0.00955839	0.113	0.1675	0.505	8.375	1.7775	4.7525	0.243243
0.0625	0.4375	0	0	0	0.0625	0.375	0.0625	0.00900644	0.0675	0.2275	0.5865	8.5	1.79625	4.78437	0.23964
0.0625	0.4375	0	0.1875	0.125	0	0.1875	0	0.00880169	0.1535	0.1525	0.376	7.6875	1.79563	4.77688	0.252853
0.1875	0.4375	0	0	0.0625	0.125	0.1875	0	0.0084912	0.1025	0.2215	0.374	7.625	1.84375	4.8225	0.254054
0.1875	0.4375	0	0	0.125	0.0625	0.1875	0	0.00831519	0.13	0.207	0.309	7.5625	1.84187	4.81937	0.252853
0.125	0.4375	0	0	0	0.1875	0.1875	0.0625	0.00827477	0.0715	0.231	0.501	8.0625	1.81375	4.79813	0.248048
0.125	0.4375	0	0.125	0.125	0	0.1875	0	0.00816578	0.146	0.17	0.329	7.5625	1.81625	4.78375	0.252853
0.0625	0.4375	0	0.1875	0.125	0	0.1875	0	0.00786535	0.139	0.1515	0.3735	7.6875	1.79563	4.77688	0.251652
0.0625	0.4375	0	0.125	0	0.1875	0.1875	0	0.00759493	0.063	0.253	0.4765	7.9375	1.80438	4.81188	0.251652
0.0625	0.4375	0	0	0	0.0625	0.3125	0.125	0.00747392	0.055	0.219	0.6205	8.5625	1.78062	4.74688	0.240841
0.125	0.4375	0	0	0	0.1875	0.1875	0.0625	0.00743444	0.065	0.232	0.493	8.0625	1.81375	4.79813	0.246847
0.0625	0.4375	0	0	0	0.125	0.25	0.125	0.00678174	0.056	0.201	0.6025	8.5	1.78125	4.75875	0.242042
0.25	0.4375	0	0	0.0625	0.0625	0.1875	0	0.00674685	0.1	0.2115	0.319	7.375	1.85938	4.80063	0.257658
0.1875	0.4375	0	0.125	0.0625	0	0.1875	0	0.00654454	0.105	0.1985	0.314	7.375	1.83375	4.765	0.256456
0.125	0.4375	0	0.0625	0	0.0625	0.3125	0	0.00651301	0.0755	0.213	0.405	7.9375	1.82375	4.795	0.244444
0.125	0.4375	0	0	0.0625	0	0.1875	0.1875	0.00649972	0.0835	0.162	0.4805	8.25	1.77937	4.69625	0.243243
0.125	0.4375	0	0.0625	0	0.0625	0.3125	0	0.00647507	0.0705	0.2355	0.39	7.9375	1.82375	4.795	0.243243
0.125	0.4375	0	0.125	0	0.125	0.1875	0	0.00644846	0.069	0.236	0.396	7.6875	1.82	4.79	0.255255
0.0625	0.4375	0	0	0	0.1875	0.1875	0.125	0.00614542	0.054	0.184	0.6185	8.4375	1.78188	4.77062	0.244444
0.125	0.4375	0	0	0	0.0625	0.3125	0.0625	0.00605463	0.057	0.217	0.4895	8.1875	1.8125	4.77438	0.23964
0.125	0.4375	0	0	0.25	0	0.125	0.0625	0.00604444	0.1555	0.126	0.3085	7.75	1.80688	4.7975	0.251652
0	0.4375	0	0.0625	0.1875	0	0.25	0.0625	0.00566207	0.0775	0.142	0.5145	8.3125	1.77125	4.79188	0.248048
0.1875	0.4375	0	0.0625	0	0.125	0.1875	0	0.0056175	0.0625	0.24	0.3745	7.5625	1.84062	4.79688	0.25045
0.0625	0.4375	0	0	0	0.25	0.125	0.125	0.00553769	0.0565	0.1715	0.5715	8.375	1.7825	4.7825	0.249249
0.0625	0.4375	0	0.1875	0	0.1875	0.125	0	0.00553113	0.0555	0.2265	0.44	7.75	1.8	4.795	0.256456
0.25	0.4375	0	0.0625	0.125	0	0.125	0	0.00547359	0.1285	0.184	0.2315	7.125	1.85312	4.78062	0.261261
0.125	0.4375	0	0	0.25	0	0.125	0.0625	0.00545068	0.1475	0.1175	0.3145	7.75	1.80688	4.7975	0.251652
0.125	0.375	0	0.0625	0.0625	0	0.375	0	0.00544196	0.1125	0.122	0.3965	8.1875	1.83688	4.80187	0.245646
0.1875	0.4375	0	0	0	0.125	0.1875	0.0625	0.00543245	0.0615	0.1985	0.445	7.8125	1.82937	4.77625	0.25045
0.1875	0.375	0	0.0625	0.0625	0	0.3125	0	0.00540033	0.122	0.13	0.3405	7.875	1.85312	4.79188	0.251652
0.125	0.4375	0	0	0	0.0625	0.1875	0.1875	0.00530388	0.062	0.1605	0.533	8.3125	1.78125	4.69937	0.243243
0.125	0.4375	0	0.125	0	0.125	0.1875	0	0.00528131	0.0615	0.229	0.375	7.6875	1.82	4.79	0.249249
0.125	0.4375	0	0.0625	0	0	0.3125	0.0625	0.00523011	0.0615	0.1955	0.435	8.0625	1.8075	4.74563	0.23964
0.0625	0.375	0	0.125	0	0.0625	0.375	0	0.00515916	0.0765	0.1405	0.48	8.375	1.81812	4.79812	0.244444
0.0625	0.4375	0	0	0	0.25	0.125	0.125	0.00514126	0.0545	0.1655	0.57	8.375	1.7825	4.7825	0.248048
0.125	0.375	0	0.0625	0	0.25	0.1875	0	0.00509941	0.0705	0.169	0.428	8.0625	1.84062	4.84063	0.255255
0.125	0.4375	0	0	0	0.1875	0.125	0.125	0.00470673	0.0525	0.186	0.482	8.125	1.79812	4.76063	0.248048
0.1875	0.4375	0	0	0	0.125	0.1875	0.0625	0.00470231	0.051	0.2065	0.4465	7.8125	1.82937	4.77625	0.248048
0.0625	0.3125	0	0	0.0625	0.125	0.4375	0	0.00469508	0.108	0.086	0.5055	8.875	1.84125	4.8625	0.246847
0.125	0.4375	0	0.0625	0	0	0.1875	0.1875	0.00468084	0.0595	0.169	0.4655	8.1875	1.77625	4.67063	0.242042
0.125	0.4375	0	0.125	0	0.0625	0.25	0	0.00464572	0.0635	0.198	0.3695	7.75	1.81937	4.77813	0.246847
0.125	0.375	0	0.0625	0.1875	0	0.25	0	0.00464572	0.1825	0.074	0.344	7.9375	1.83438	4.81937	0.252853
0.0625	0.3125	0	0	0.0625	0.25	0.3125	0	0.00441161	0.1085	0.076	0.535	8.75	1.8425	4.88625	0.255255
0.125	0.375	0	0	0.1875	0.125	0.1875	0	0.00439414	0.1475	0.0785	0.3795	8	1.84	4.86	0.257658
0.0625	0.4375	0	0	0	0.1875	0.125	0.1875	0.00435205	0.0515	0.1505	0.5615	8.5	1.76625	4.73313	0.246847
0.0625	0.375	0	0	0	0.25	0.25	0.0625	0.00433818	0.064	0.1145	0.592	8.625	1.81313	4.83	0.25045
0.1875	0.375	0	0	0.125	0	0.25	0.0625	0.00432968	0.133	0.082	0.397	8	1.84062	4.78	0.245646
0	0.375	0	0.0625	0.125	0.0625	0.375	0	0.00426136	0.0745	0.1115	0.513	8.625	1.80375	4.8425	0.25045
0.125	0.4375	0	0.1875	0	0	0.125	0.125	0.00423701	0.0555	0.1885	0.405	7.75	1.78313	4.67438	0.249249
0.125	0.3125	0	0.125	0.0625	0	0.375	0	0.00420805	0.1335	0.079	0.399	8.3125	1.8475	4.795	0.251652
0.125	0.375	0	0	0	0.0625	0.3125	0.125	0.0041509	0.0695	0.1105	0.5405	8.5625	1.81187	4.74688	0.243243
0.0625	0.375	0	0	0.25	0	0.25	0.0625	0.00414092	0.165	0.0585	0.429	8.375	1.80563	4.8175	0.25045
0.1875	0.4375	0	0.0625	0	0	0.1875	0.125	0.00407262	0.0545	0.1805	0.414	7.8125	1.80812	4.69812	0.244444
0.0625	0.375	0	0	0.25	0.125	0.1875	0	0.00404201	0.1525	0.062	0.4275	8.1875	1.8225	4.87875	0.256456
0.1875	0.4375	0	0	0	0.0625	0.1875	0.125	0.00397254	0.053	0.1605	0.467	7.9375	1.81313	4.72687	0.244444
0.25	0.4375	0	0	0	0.0625	0.1875	0.0625	0.00393201	0.0555	0.1745	0.406	7.5625	1.845	4.75437	0.252853
0	0.4375	0	0.25	0.0625	0.0625	0.1875	0	0.00390504	0.0595	0.131	0.501	7.875	1.77687	4.77313	0.255255
0.0625	0.375	0	0	0	0.0625	0.375	0.125	0.00385095	0.0525	0.1185	0.619	8.875	1.79563	4.75687	0.234835
0.125	0.4375	0	0	0.0625	0	0.125	0.25	0.0038347	0.0755	0.1205	0.4215	8.3125	1.76375	4.65875	0.244444
0.1875	0.4375	0	0.0625	0	0	0.125	0.1875	0.00377413	0.0515	0.186	0.394	7.875	1.7925	4.66062	0.246847
0.0625	0.375	0	0.125	0	0	0.375	0.0625	0.0037401	0.0685	0.112	0.4875	8.5	1.80187	4.74875	0.238438
0	0.4375	0	0.1875	0.0625	0.0625	0.25	0	0.00372079	0.0535	0.1405	0.495	8.0625	1.78125	4.79	0.251652
0.0625	0.4375	0	0.25	0.125	0	0	0.125	0.00370502	0.0965	0.158	0.243	7.625	1.76	4.685	0.26006
0.1875	0.4375	0.0625	0	0.0625	0	0.25	0	0.00369062	0.0735	0.1625	0.309	7.5	1.82062	4.81375	0.249249
0.125	0.375	0	0	0	0.0625	0.3125	0.125	0.003683	0.0605	0.114	0.534	8.5625	1.81187	4.74688	0.240841
0	0.4375	0	0.1875	0.0625	0	0.25	0.0625	0.00367301	0.048	0.138	0.5545	8.1875	1.765	4.74063	0.245646
0.0625	0.375	0	0	0	0.3125	0.1875	0.0625	0.00365186	0.055	0.1135	0.585	8.5625	1.81375	4.84187	0.254054
0.1875	0.375	0	0.125	0.0625	0	0.25	0	0.00364871	0.104	0.1105	0.3175	7.6875	1.84875	4.775	0.255255
0.0625	0.4375	0	0.25	0.125	0	0	0.125	0.00364487	0.095	0.174	0.2205	7.625	1.76	4.685	0.26006
0.0625	0.4375	0	0.125	0	0.3125	0.0625	0	0.00363383	0.0495	0.2655	0.2765	7.8125	1.80563	4.83563	0.26006
0.125	0.4375	0	0.0625	0	0.3125	0.0625	0	0.00361785	0.061	0.254	0.2335	7.6875	1.82625	4.8425	0.262462
0.125	0.375	0	0.125	0	0.0625	0.3125	0	0.00360896	0.0675	0.133	0.402	8.0625	1.83438	4.78812	0.251652
0.125	0.4375	0	0.0625	0	0.25	0	0.125	0.00359945	0.0595	0.218	0.2775	7.875	1.79438	4.75562	0.261261
0.25	0.4375	0	0.0625	0	0.0625	0.1875	0	0.00353821	0.0465	0.2285	0.333	7.3125	1.85625	4.775	0.256456
0.1875	0.375	0	0.0625	0	0.1875	0.1875	0	0.00351804	0.065	0.1415	0.3825	7.8125	1.85625	4.81875	0.256456
0.1875	0.375	0	0	0	0.125	0.25	0.0625	0.00346368	0.064	0.123	0.44	8.125	1.84438	4.78625	0.248048
0	0.4375	0	0.25	0.0625	0.0625	0.1875	0	0.0034599	0.054	0.1265	0.5065	7.875	1.77687	4.77313	0.252853
0.125	0.375	0	0	0.1875	0	0.25	0.0625	0.00344698	0.154	0.054	0.4145	8.1875	1.82313	4.79875	0.248048
0.0625	0.4375	0	0.25	0	0.0625	0.1875	0	0.00344495	0.056	0.1355	0.454	7.6875	1.79438	4.75437	0.252853
0.1875	0.4375	0	0.125	0	0.125	0.125	0	0.00342529	0.05	0.2295	0.2985	7.375	1.83625	4.78	0.258859
0.1875	0.4375	0	0.0625	0	0	0.125	0.1875	0.0033858	0.05	0.171	0.396	7.875	1.7925	4.66062	0.248048
0.125	0.375	0	0.0625	0	0	0.3125	0.125	0.00337748	0.0645	0.106	0.494	8.4375	1.80688	4.71812	0.240841
0.0625	0.3125	0	0.125	0	0.125	0.375	0	0.00336679	0.078	0.088	0.4905	8.625	1.83375	4.82	0.248048
0.0625	0.4375	0	0.25	0.125	0	0	0.125	0.00335032	0.0845	0.1635	0.2425	7.625	1.76	4.685	0.26006
0.1875	0.375	0	0	0.1875	0.125	0.125	0	0.00331383	0.1465	0.078	0.29	7.6875	1.85625	4.85	0.262462
0.0625	0.4375	0	0	0.25	0	0.0625	0.1875	0.00330915	0.112	0.079	0.374	8.1875	1.75937	4.7325	0.252853
0.0625	0.375	0	0	0.1875	0.25	0.125	0	0.00329063	0.117	0.075	0.375	8.1875	1.825	4.89375	0.26006
0.0625	0.4375	0	0.125	0.1875	0	0	0.1875	0.00327164	0.109	0.1305	0.23	7.9375	1.75188	4.69	0.255255
0.125	0.375	0	0	0.0625	0	0.25	0.1875	0.00326918	0.0975	0.07	0.479	8.5625	1.79438	4.70625	0.244444
0.125	0.3125	0	0	0.0625	0	0.4375	0.0625	0.00322855	0.1175	0.0645	0.426	8.75	1.84062	4.79125	0.242042
0.0625	0.375	0	0.1875	0	0.0625	0.3125	0	0.00320525	0.053	0.1295	0.467	8.1875	1.81375	4.78125	0.248048
0.0625	0.4375	0	0.25	0.125	0	0	0.125	0.00318351	0.086	0.1675	0.221	7.625	1.76	4.685	0.258859
0.125	0.375	0	0.1875	0.125	0	0.1875	0	0.00318332	0.141	0.0665	0.3395	7.6875	1.82688	4.77688	0.256456
0.0625	0.375	0.0625	0	0.1875	0	0.3125	0	0.00318097	0.138	0.0605	0.381	8.1875	1.80062	4.86125	0.246847
0.0625	0.375	0	0.3125	0.0625	0	0.1875	0	0.003094	0.1105	0.0625	0.448	7.75	1.80313	4.74437	0.258859
0.125	0.4375	0	0.125	0.0625	0	0	0.25	0.00308937	0.0785	0.17	0.2315	7.9375	1.755	4.625	0.256456
0.25	0.4375	0	0.1875	0.0625	0	0.0625	0	0.00308919	0.0935	0.221	0.1495	6.875	1.84563	4.73813	0.263664
0.125	0.4375	0	0	0.0625	0.3125	0	0.0625	0.00301709	0.081	0.194	0.192	7.8125	1.81375	4.83063	0.264865
0.25	0.4375	0	0.1875	0.0625	0	0.0625	0	0.00301364	0.0865	0.2255	0.1545	6.875	1.84563	4.73813	0.264865
0	0.4375	0	0.1875	0.0625	0.1875	0.125	0	0.00300266	0.0335	0.1885	0.4755	7.9375	1.7825	4.81375	0.256456
0.0625	0.4375	0	0	0.25	0	0.0625	0.1875	0.00299342	0.0915	0.09	0.3635	8.1875	1.75937	4.7325	0.252853
0.0625	0.4375	0	0	0.3125	0	0.0625	0.125	0.00296755	0.118	0.0775	0.3245	8	1.77375	4.77875	0.254054
0	0.4375	0	0.125	0.0625	0	0.25	0.125	0.00296301	0.03	0.1745	0.566	8.4375	1.75375	4.72	0.242042
0.125	0.375	0	0	0.0625	0	0.25	0.1875	0.00295668	0.086	0.072	0.4775	8.5625	1.79438	4.70625	0.244444
0.0625	0.4375	0	0.3125	0.0625	0.125	0	0	0.00295648	0.087	0.197	0.1725	7.3125	1.78937	4.75812	0.268468
0.125	0.375	0	0.1875	0	0.125	0.1875	0	0.00294825	0.062	0.115	0.4135	7.8125	1.83062	4.78313	0.257658
0.125	0.375	0	0	0	0.0625	0.25	0.1875	0.00294753	0.0615	0.0895	0.5355	8.625	1.79625	4.70938	0.243243
0.125	0.4375	0	0.25	0.125	0	0	0.0625	0.00293876	0.1095	0.189	0.142	7.25	1.79188	4.7125	0.264865
0	0.4375	0	0.125	0.125	0	0.1875	0.125	0.00293523	0.037	0.1445	0.549	8.3125	1.7525	4.72875	0.25045
0.0625	0.4375	0	0	0.3125	0.125	0.0625	0	0.0029249	0.158	0.089	0.208	7.75	1.80625	4.8775	0.262462
0.1875	0.375	0	0.125	0	0.125	0.1875	0	0.00291323	0.064	0.1295	0.3515	7.6875	1.85125	4.79	0.257658
0.25	0.4375	0	0	0	0.0625	0.125	0.125	0.00291106	0.0445	0.1565	0.418	7.625	1.82937	4.71687	0.251652
0.0625	0.3125	0	0.1875	0.125	0	0.3125	0	0.00290041	0.151	0.049	0.392	8.3125	1.82563	4.79688	0.255255
0.0625	0.4375	0.0625	0	0	0	0.3125	0.125	0.0028741	0.0375	0.1405	0.5455	8.375	1.75812	4.75	0.233634
0	0.4375	0	0.125	0.0625	0	0.25	0.125	0.00287043	0.0335	0.1485	0.577	8.4375	1.75375	4.72	0.245646
0.0625	0.4375	0	0	0	0.25	0.0625	0.1875	0.00284622	0.0445	0.123	0.52	8.4375	1.76687	4.745	0.251652
0	0.4375	0	0.3125	0.0625	0.0625	0.125	0	0.00282791	0.0475	0.126	0.4725	7.6875	1.7725	4.75625	0.26006
0.125	0.4375	0	0	0.0625	0.25	0	0.125	0.00280722	0.0625	0.1565	0.287	7.9375	1.7975	4.78125	0.261261
0.125	0.4375	0	0	0	0.0625	0.125	0.25	0.00280417	0.048	0.1255	0.4655	8.375	1.76562	4.66188	0.243243
0.0625	0.4375	0	0.1875	0.125	0	0	0.1875	0.0027778	0.0755	0.144	0.2555	7.875	1.74875	4.66438	0.257658
0.1875	0.375	0	0	0	0.0625	0.25	0.125	0.00277241	0.0605	0.094	0.4875	8.25	1.82812	4.73688	0.246847
0.125	0.4375	0	0	0.25	0.125	0	0.0625	0.0027577	0.128	0.1355	0.159	7.625	1.80812	4.82125	0.261261
0.0625	0.4375	0	0.3125	0	0.0625	0.125	0	0.00275024	0.044	0.149	0.4195	7.5	1.79	4.7375	0.257658
0.0625	0.4375	0	0	0.1875	0.0625	0	0.25	0.00274356	0.083	0.11	0.3005	8.3125	1.74562	4.69813	0.255255
0.0625	0.4375	0	0.0625	0	0	0.125	0.3125	0.00274257	0.04	0.1395	0.4915	8.625	1.72875	4.60562	0.23964
0.0625	0.375	0	0.1875	0	0.3125	0.0625	0	0.00273951	0.058	0.149	0.317	7.9375	1.81625	4.82875	0.262462
0.0625	0.375	0	0.1875	0	0	0.25	0.125	0.00273713	0.0585	0.0905	0.517	8.375	1.78188	4.69437	0.244444
0	0.4375	0	0.25	0.0625	0.125	0.125	0	0.00273543	0.035	0.1595	0.49	7.8125	1.7775	4.785	0.258859
0.0625	0.4375	0	0.0625	0.25	0	0	0.1875	0.00273124	0.113	0.1005	0.2405	8	1.755	4.71563	0.255255
0.125	0.375	0.0625	0	0.1875	0	0.25	0	0.00272383	0.1645	0.0535	0.3095	7.875	1.81688	4.85125	0.249249
0	0.4375	0	0.1875	0.1875	0	0.125	0.0625	0.00272091	0.0605	0.1005	0.4475	7.9375	1.7625	4.75813	0.254054
0.1875	0.375	0	0	0.125	0	0.1875	0.125	0.00272086	0.1165	0.054	0.4325	8.0625	1.825	4.7425	0.252853
0.125	0.3125	0	0	0.0625	0	0.4375	0.0625	0.00270738	0.1	0.0605	0.4475	8.75	1.84062	4.79125	0.242042
0.125	0.375	0	0	0.1875	0.25	0.0625	0	0.00268694	0.123	0.085	0.257	7.875	1.84125	4.88375	0.264865
0.125	0.4375	0	0.0625	0.125	0.25	0	0	0.00268339	0.11	0.2085	0.117	7.5	1.82313	4.84812	0.264865
0.0625	0.4375	0	0.0625	0.0625	0.375	0	0	0.00266581	0.066	0.239	0.169	7.8125	1.80937	4.87312	0.268468
0.1875	0.375	0	0.125	0	0	0.1875	0.125	0.00266096	0.0665	0.0955	0.419	7.9375	1.81875	4.69125	0.25045
0.125	0.375	0	0	0.1875	0	0.1875	0.125	0.00265663	0.1365	0.045	0.4325	8.25	1.8075	4.76125	0.246847
0	0.4375	0.0625	0.125	0.0625	0	0.3125	0	0.00263922	0.0635	0.095	0.4375	8.0625	1.76313	4.81	0.245646
0	0.4375	0	0.0625	0.25	0.125	0.125	0	0.00261978	0.065	0.0945	0.4265	8	1.78687	4.86188	0.258859
0	0.4375	0	0.125	0.125	0	0.1875	0.125	0.00261752	0.0345	0.1405	0.54	8.3125	1.7525	4.72875	0.245646
0.0625	0.4375	0	0.3125	0	0.125	0.0625	0	0.00260699	0.042	0.1955	0.3175	7.4375	1.79062	4.74938	0.261261
0	0.4375	0	0.25	0.0625	0	0.1875	0.0625	0.00260551	0.0385	0.1215	0.557	8	1.76063	4.72375	0.251652
0.0625	0.375	0	0.0625	0	0	0.25	0.25	0.00259586	0.0625	0.0745	0.5575	8.875	1.75937	4.65312	0.238438
0.0625	0.4375	0	0.125	0	0.3125	0	0.0625	0.00259534	0.047	0.251	0.22	7.875	1.79	4.79813	0.261261
0.0625	0.375	0	0.1875	0	0	0.25	0.125	0.00259512	0.062	0.0795	0.5265	8.375	1.78188	4.69437	0.243243
0.125	0.4375	0	0.0625	0.125	0	0	0.25	0.0025905	0.0835	0.1385	0.224	8	1.75812	4.65062	0.254054
0.125	0.375	0	0	0.25	0	0.1875	0.0625	0.00257	0.1785	0.0395	0.3645	8.0625	1.82187	4.8075	0.251652
0.125	0.375	0	0	0	0.125	0.1875	0.1875	0.00255069	0.067	0.0705	0.54	8.5625	1.79688	4.72125	0.248048
0.125	0.4375	0	0.0625	0.25	0	0	0.125	0.00254645	0.1235	0.1305	0.158	7.625	1.78687	4.74313	0.257658
0.0625	0.375	0	0	0.25	0	0.1875	0.125	0.00253378	0.1375	0.039	0.4725	8.4375	1.79	4.78	0.248048
0.125	0.4375	0	0.0625	0.125	0	0	0.25	0.00251516	0.08	0.1385	0.227	8	1.75812	4.65062	0.254054
0.125	0.4375	0	0.125	0.0625	0	0	0.25	0.00250945	0.0675	0.1645	0.226	7.9375	1.755	4.625	0.255255
0.1875	0.375	0	0.125	0	0	0.1875	0.125	0.00246746	0.065	0.0935	0.406	7.9375	1.81875	4.69125	0.248048
0.125	0.375	0	0	0	0.3125	0.0625	0.125	0.00245952	0.06	0.096	0.427	8.3125	1.81438	4.79437	0.258859
0.0625	0.375	0	0	0	0.125	0.25	0.1875	0.00243647	0.0475	0.083	0.618	8.875	1.78062	4.73125	0.244444
0.25	0.4375	0	0.0625	0	0	0.1875	0.0625	0.0024353	0.04	0.1775	0.343	7.4375	1.84	4.72562	0.252853
0.0625	0.4375	0	0.1875	0	0.125	0	0.1875	0.00243072	0.035	0.2095	0.3315	8	1.7525	4.67063	0.255255
0.0625	0.4375	0	0	0	0.125	0.125	0.25	0.00242307	0.039	0.114	0.545	8.625	1.75	4.68375	0.242042
0.0625	0.4375	0	0	0	0.1875	0.0625	0.25	0.00242063	0.046	0.1085	0.485	8.5625	1.75063	4.69563	0.248048
0	0.375	0	0.25	0.125	0.0625	0.1875	0	0.00240823	0.0695	0.0705	0.4915	8.0625	1.79062	4.79188	0.257658
0.0625	0.375	0	0.0625	0	0	0.25	0.25	0.0023987	0.0615	0.0715	0.5455	8.875	1.75937	4.65312	0.23964
0.0625	0.4375	0	0.125	0.3125	0	0.0625	0	0.00239286	0.205	0.0805	0.145	7.5	1.79625	4.82	0.261261
0.125	0.375	0	0	0	0.25	0.125	0.125	0.00239024	0.058	0.0855	0.482	8.375	1.81375	4.7825	0.252853
0.125	0.3125	0	0	0.125	0.1875	0.25	0	0.00237434	0.129	0.0485	0.3795	8.375	1.85688	4.87312	0.256456
0.3125	0.4375	0	0.0625	0.125	0	0.0625	0	0.00233661	0.098	0.226	0.1055	6.8125	1.86938	4.77062	0.267267
0	0.375	0.0625	0.125	0.0625	0	0.375	0	0.00232934	0.0715	0.0755	0.4315	8.375	1.77812	4.82	0.243243
0	0.375	0.0625	0.0625	0.125	0	0.375	0	0.00231111	0.0805	0.067	0.4285	8.4375	1.78125	4.84563	0.244444
0.125	0.3125	0	0.125	0	0.0625	0.375	0	0.00229408	0.0735	0.0765	0.408	8.375	1.84937	4.79812	0.246847
0.0625	0.3125	0	0.0625	0	0.4375	0.125	0	0.00227705	0.054	0.101	0.4175	8.5	1.84125	4.89625	0.262462
0.0625	0.375	0.0625	0	0	0.1875	0.3125	0	0.00226049	0.044	0.1085	0.4735	8.375	1.80625	4.87063	0.245646
0.125	0.3125	0	0	0	0.0625	0.4375	0.0625	0.00224508	0.065	0.0765	0.4515	8.8125	1.8425	4.79437	0.243243
0.0625	0.3125	0	0.125	0	0.125	0.375	0	0.00223807	0.07	0.063	0.5075	8.625	1.83375	4.82	0.248048
0.0625	0.3125	0	0.125	0	0	0.4375	0.0625	0.00223475	0.068	0.064	0.5135	8.8125	1.81688	4.75875	0.23964
0.0625	0.4375	0	0.0625	0	0.375	0	0.0625	0.00223463	0.044	0.209	0.243	8	1.795	4.82688	0.261261
0.0625	0.4375	0	0.1875	0	0.0625	0	0.25	0.00223175	0.0385	0.177	0.3275	8.125	1.73625	4.62125	0.255255
0.0625	0.3125	0	0.1875	0	0	0.375	0.0625	0.00222222	0.0715	0.06	0.518	8.625	1.8125	4.74188	0.244444
0.125	0.4375	0	0.1875	0	0.1875	0	0.0625	0.00220641	0.046	0.2295	0.209	7.5	1.80062	4.7475	0.262462
0.125	0.4375	0.0625	0.0625	0	0	0.3125	0	0.00220372	0.0455	0.141	0.3435	7.75	1.80125	4.79812	0.240841
0.0625	0.4375	0	0.3125	0	0	0.0625	0.125	0.00220084	0.0345	0.1615	0.395	7.6875	1.75812	4.65062	0.254054
0.125	0.3125	0	0.125	0	0.0625	0.375	0	0.00219193	0.0805	0.073	0.373	8.375	1.84937	4.79812	0.25045
0.0625	0.3125	0	0.0625	0.25	0	0.3125	0	0.00218579	0.1955	0.0295	0.379	8.4375	1.83187	4.84812	0.25045
0	0.4375	0	0.1875	0.0625	0.1875	0.125	0	0.00217958	0.022	0.1935	0.512	7.9375	1.7825	4.81375	0.26006
0	0.4375	0	0.1875	0.125	0	0.125	0.125	0.00217132	0.0325	0.131	0.51	8.125	1.74812	4.71188	0.251652
0.125	0.375	0	0	0	0.25	0.125	0.125	0.0021554	0.0585	0.077	0.4785	8.375	1.81375	4.7825	0.256456
0	0.375	0	0.0625	0.125	0.1875	0.25	0	0.00215416	0.036	0.1085	0.5515	8.5	1.805	4.86625	0.257658
0.25	0.4375	0	0	0	0.0625	0.0625	0.1875	0.00214987	0.045	0.1365	0.35	7.6875	1.81375	4.67938	0.255255
0.0625	0.375	0.0625	0	0.25	0	0.25	0	0.0021497	0.1635	0.038	0.346	8.0625	1.79937	4.87	0.249249
0.125	0.3125	0	0.0625	0	0	0.4375	0.0625	0.0021495	0.066	0.0715	0.4555	8.6875	1.8375	4.76562	0.240841
0.125	0.375	0	0	0.0625	0.375	0.0625	0	0.00214835	0.089	0.1025	0.2355	8	1.845	4.89	0.266066
0.125	0.3125	0	0	0.125	0.125	0.3125	0	0.00214551	0.124	0.045	0.3845	8.4375	1.85625	4.86125	0.254054
0.125	0.375	0	0.25	0	0.125	0.125	0	0.00213132	0.0565	0.0955	0.395	7.625	1.82625	4.76625	0.261261
0.125	0.375	0	0.25	0	0.1875	0	0.0625	0.00212963	0.0575	0.143	0.259	7.625	1.81125	4.74063	0.264865
0	0.375	0	0.125	0.0625	0	0.3125	0.125	0.00211609	0.044	0.082	0.5865	8.75	1.76875	4.73	0.243243
0.1875	0.375	0	0.125	0.1875	0	0.125	0	0.00211437	0.1595	0.0525	0.2525	7.4375	1.84625	4.7925	0.26006
0	0.4375	0	0.125	0	0.0625	0.3125	0.0625	0.00210827	0.0245	0.1515	0.568	8.4375	1.77125	4.76063	0.243243
0.125	0.3125	0	0.0625	0	0	0.375	0.125	0.00209567	0.0715	0.06	0.4885	8.75	1.82187	4.72813	0.244444
0	0.4375	0	0.0625	0.3125	0	0.125	0.0625	0.00209161	0.0885	0.0585	0.404	8.0625	1.76875	4.80938	0.254054
0.125	0.3125	0	0.125	0	0.3125	0.125	0	0.00206118	0.0675	0.088	0.347	8.125	1.85187	4.84563	0.26006
0.3125	0.4375	0	0.0625	0.125	0	0.0625	0	0.00205774	0.0905	0.2125	0.107	6.8125	1.86938	4.77062	0.267267
0.0625	0.4375	0	0	0.3125	0.0625	0	0.125	0.00204737	0.1165	0.087	0.202	7.9375	1.77438	4.79063	0.256456
0	0.375	0	0.0625	0.0625	0.1875	0.3125	0	0.00204285	0.026	0.1315	0.5975	8.625	1.80625	4.8575	0.255255
0.125	0.375	0	0.1875	0.1875	0	0.125	0	0.0020416	0.16	0.044	0.29	7.5625	1.82563	4.78562	0.261261
0.125	0.375	0	0	0.125	0	0.1875	0.1875	0.00203148	0.1045	0.045	0.432	8.4375	1.79313	4.715	0.248048
0.0625	0.375	0	0.375	0.0625	0	0.125	0	0.00200835	0.1055	0.049	0.3885	7.5625	1.79875	4.7275	0.263664
0.0625	0.4375	0	0.1875	0.1875	0.125	0	0	0.00200413	0.1185	0.1375	0.123	7.4375	1.79563	4.80938	0.266066
0	0.375	0.0625	0.0625	0.1875	0	0.3125	0	0.00200244	0.0995	0.05	0.4025	8.3125	1.78	4.85438	0.246847
0.0625	0.3125	0	0.1875	0	0	0.375	0.0625	0.00199326	0.074	0.052	0.518	8.625	1.8125	4.74188	0.242042
0.25	0.4375	0	0.0625	0	0.125	0	0.125	0.00199173	0.0435	0.211	0.217	7.375	1.82563	4.71188	0.258859
0.0625	0.3125	0	0.0625	0	0.4375	0.125	0	0.00199047	0.0515	0.1	0.3865	8.5	1.84125	4.89625	0.261261
0.0625	0.375	0	0.375	0.0625	0	0.125	0	0.001989	0.104	0.051	0.375	7.5625	1.79875	4.7275	0.261261
0	0.4375	0	0.0625	0.0625	0	0.3125	0.125	0.00195841	0.019	0.164	0.6285	8.625	1.75812	4.73688	0.243243
0.0625	0.3125	0	0.25	0	0.1875	0.1875	0	0.00195554	0.0675	0.0555	0.522	8.1875	1.82563	4.79812	0.258859
0.0625	0.375	0	0.0625	0	0.4375	0.0625	0	0.00195377	0.0535	0.1295	0.282	8.1875	1.82625	4.88625	0.263664
0.25	0.375	0	0.0625	0	0	0.1875	0.125	0.00193346	0.0565	0.089	0.3845	7.8125	1.83937	4.69813	0.249249
0	0.375	0	0.0625	0.0625	0	0.375	0.125	0.00192667	0.0355	0.085	0.6385	8.9375	1.77313	4.74688	0.243243
0.1875	0.375	0	0	0	0.25	0.0625	0.125	0.00191439	0.0625	0.0805	0.3805	8.0625	1.83	4.7725	0.254054
0	0.4375	0	0.1875	0.125	0	0.0625	0.1875	0.00190544	0.0345	0.1315	0.42	8.1875	1.7325	4.67438	0.255255
0.25	0.375	0	0	0.125	0.1875	0.0625	0	0.00189166	0.118	0.082	0.1955	7.4375	1.87437	4.84313	0.266066
0	0.4375	0	0.1875	0.1875	0	0.0625	0.125	0.00187598	0.038	0.121	0.408	8	1.74687	4.72063	0.255255
0	0.4375	0	0.25	0.0625	0	0.125	0.125	0.00187511	0.027	0.1265	0.549	8.0625	1.745	4.68625	0.252853
0.25	0.375	0.0625	0	0.125	0	0.1875	0	0.00186765	0.1025	0.0685	0.266	7.375	1.85062	4.8225	0.251652
0	0.4375	0	0.0625	0	0.0625	0.3125	0.125	0.00186491	0.015	0.1815	0.685	8.6875	1.76	4.74	0.242042
0	0.4375	0	0.125	0.125	0.25	0.0625	0	0.00184835	0.0295	0.178	0.352	7.9375	1.78625	4.85125	0.261261
0.1875	0.3125	0	0.0625	0	0.125	0.3125	0	0.00184685	0.067	0.074	0.3725	8.1875	1.87062	4.81687	0.252853
0	0.4375	0.0625	0	0.25	0	0.1875	0.0625	0.00184038	0.06	0.074	0.4145	8.125	1.7525	4.8325	0.249249
0.0625	0.3125	0	0.125	0.1875	0	0.3125	0	0.00182074	0.1845	0.027	0.3655	8.375	1.82875	4.8225	0.252853
0.0625	0.3125	0	0.125	0	0	0.3125	0.1875	0.0018156	0.069	0.049	0.537	8.9375	1.78563	4.68375	0.240841
0	0.4375	0	0.25	0.125	0.125	0.0625	0	0.00181349	0.0395	0.1325	0.3465	7.6875	1.77625	4.79375	0.261261
0.1875	0.4375	0.0625	0	0	0.1875	0.125	0	0.00180774	0.0355	0.1735	0.2935	7.4375	1.82375	4.84063	0.251652
0.1875	0.375	0	0.1875	0	0.0625	0.1875	0	0.00180197	0.048	0.1085	0.346	7.5625	1.84625	4.76125	0.257658
0.25	0.375	0	0	0.125	0.1875	0.0625	0	0.00180065	0.109	0.0845	0.1955	7.4375	1.87437	4.84313	0.267267
0.0625	0.375	0	0.1875	0.25	0	0.125	0	0.00180063	0.1915	0.0315	0.2985	7.75	1.80812	4.80438	0.261261
0.125	0.375	0	0.0625	0	0.375	0	0.0625	0.00180034	0.0565	0.1455	0.219	8	1.82625	4.82688	0.264865
0.0625	0.3125	0	0.25	0	0.1875	0.1875	0	0.00179299	0.064	0.057	0.4915	8.1875	1.82563	4.79812	0.258859
0.0625	0.3125	0	0	0	0.0625	0.375	0.1875	0.00178589	0.0585	0.048	0.636	9.25	1.795	4.72938	0.240841
0.125	0.3125	0	0	0.0625	0	0.375	0.125	0.00177824	0.103	0.0365	0.473	8.8125	1.825	4.75375	0.242042
0.125	0.375	0	0.3125	0.0625	0	0.125	0	0.0017779	0.0955	0.0565	0.3295	7.4375	1.81937	4.73438	0.258859
0.0625	0.4375	0	0.125	0.3125	0	0.0625	0	0.00177249	0.185	0.0715	0.134	7.5	1.79625	4.82	0.26006
0.0625	0.4375	0	0.1875	0.25	0	0	0.0625	0.00176015	0.14	0.107	0.1175	7.5	1.7775	4.75688	0.262462
0.25	0.375	0	0	0.125	0.1875	0.0625	0	0.00175908	0.114	0.081	0.1905	7.4375	1.87437	4.84313	0.268468
0.0625	0.375	0	0.3125	0	0	0.1875	0.0625	0.00175837	0.05	0.0675	0.521	7.9375	1.78875	4.69813	0.251652
0	0.3125	0	0.125	0.125	0	0.375	0.0625	0.00175714	0.0815	0.04	0.539	8.875	1.79812	4.78625	0.245646
0.125	0.4375	0.0625	0	0	0	0.125	0.25	0.00175491	0.0395	0.116	0.383	8.1875	1.74313	4.665	0.242042
0	0.375	0	0.0625	0.0625	0	0.375	0.125	0.00174682	0.034	0.083	0.619	8.9375	1.77313	4.74688	0.242042
0.25	0.4375	0	0.1875	0	0	0.0625	0.0625	0.00174379	0.041	0.209	0.2035	7.0625	1.83125	4.69187	0.26006
0	0.3125	0	0.125	0.125	0.0625	0.375	0	0.00173394	0.078	0.0475	0.468	8.75	1.81438	4.83563	0.248048
0.125	0.375	0	0	0.0625	0	0.1875	0.25	0.00172647	0.081	0.047	0.4535	8.625	1.77875	4.66875	0.245646
0.0625	0.25	0	0.0625	0.1875	0	0.4375	0	0.00171456	0.19	0.024	0.376	8.875	1.84813	4.84938	0.25045
0	0.4375	0	0.0625	0	0.125	0.25	0.125	0.00171206	0.0135	0.183	0.693	8.625	1.76063	4.75188	0.244444
0.1875	0.375	0	0.1875	0	0	0.125	0.125	0.00170045	0.0545	0.082	0.3805	7.75	1.81438	4.67438	0.254054
0.0625	0.375	0	0.0625	0	0	0.1875	0.3125	0.00169677	0.05	0.067	0.5065	8.9375	1.74375	4.61562	0.240841
0.125	0.375	0	0.0625	0	0.25	0	0.1875	0.00169347	0.054	0.1035	0.303	8.25	1.79375	4.72813	0.257658
0	0.3125	0	0.125	0.0625	0.125	0.375	0	0.00168333	0.0515	0.059	0.554	8.8125	1.81625	4.83875	0.249249
0.125	0.375	0	0.25	0	0	0.1875	0.0625	0.00168219	0.055	0.0685	0.4465	7.8125	1.80937	4.705	0.254054
0.0625	0.375	0	0.1875	0	0	0.125	0.25	0.00167662	0.0535	0.0685	0.4575	8.5	1.75063	4.61937	0.248048
0.3125	0.4375	0	0	0	0.0625	0.0625	0.125	0.00167562	0.036	0.145	0.321	7.3125	1.84563	4.70688	0.261261
0.0625	0.4375	0	0.125	0	0.0625	0	0.3125	0.00166416	0.0375	0.1525	0.291	8.375	1.725	4.60062	0.251652
0.125	0.375	0	0.0625	0	0.25	0	0.1875	0.00165323	0.0545	0.0945	0.321	8.25	1.79375	4.72813	0.257658
0.1875	0.375	0	0.1875	0	0.1875	0.0625	0	0.00164671	0.049	0.1415	0.2375	7.4375	1.8475	4.785	0.26006
0	0.4375	0	0	0.1875	0.1875	0.125	0.0625	0.00164369	0.025	0.119	0.5525	8.3125	1.7775	4.84438	0.256456
0	0.375	0.0625	0.1875	0.0625	0	0.3125	0	0.00163584	0.064	0.06	0.426	8.1875	1.77375	4.80313	0.246847
0.25	0.375	0	0	0.125	0	0.125	0.125	0.00163245	0.1035	0.045	0.3505	7.75	1.84125	4.7325	0.256456
0.25	0.4375	0	0.1875	0	0	0.0625	0.0625	0.00162217	0.0375	0.2055	0.2105	7.0625	1.83125	4.69187	0.261261
0.125	0.375	0	0.0625	0	0.25	0	0.1875	0.0016037	0.051	0.095	0.331	8.25	1.79375	4.72813	0.258859
0.0625	0.4375	0	0.125	0.0625	0	0	0.3125	0.00158517	0.0455	0.147	0.237	8.3125	1.72313	4.5975	0.251652
0	0.3125	0	0.125	0.0625	0	0.4375	0.0625	0.00157926	0.0715	0.0375	0.589	9	1.79937	4.7775	0.243243
0	0.4375	0	0	0.0625	0.0625	0.3125	0.125	0.00157717	0.0135	0.1745	0.6695	8.75	1.76313	4.76562	0.244444
0.1875	0.375	0	0.125	0	0.25	0	0.0625	0.00157367	0.057	0.1405	0.1965	7.625	1.83688	4.77625	0.264865
0.125	0.3125	0	0	0	0.25	0.25	0.0625	0.0015734	0.059	0.0555	0.4805	8.625	1.84438	4.83	0.25045
0.125	0.375	0	0.3125	0	0	0.125	0.0625	0.00156589	0.0595	0.0605	0.435	7.625	1.805	4.68813	0.256456
0.1875	0.25	0	0.0625	0	0.0625	0.4375	0	0.00156478	0.067	0.0675	0.346	8.5625	1.885	4.815	0.249249
0.0625	0.375	0	0	0.125	0	0.1875	0.25	0.00156156	0.096	0.0325	0.5005	8.8125	1.76125	4.6875	0.244444
0.0625	0.4375	0	0	0.125	0.0625	0	0.3125	0.00156079	0.062	0.082	0.307	8.5	1.73125	4.65188	0.251652
0.125	0.375	0	0.125	0	0	0.125	0.25	0.0015563	0.0525	0.0765	0.3875	8.375	1.77125	4.62625	0.25045
0.0625	0.4375	0.0625	0	0	0	0.125	0.3125	0.0015524	0.0345	0.106	0.4245	8.5625	1.71125	4.6375	0.238438
0.1875	0.4375	0	0.25	0	0.0625	0.0625	0	0.00154825	0.042	0.193	0.191	7.0625	1.82688	4.73438	0.261261
0.125	0.375	0	0.125	0	0.3125	0	0.0625	0.00154657	0.057	0.1395	0.1945	7.875	1.82125	4.79813	0.263664
0.125	0.25	0	0	0.0625	0.1875	0.375	0	0.0015411	0.1135	0.031	0.438	8.8125	1.87312	4.87438	0.254054
0	0.375	0	0.25	0.0625	0	0.1875	0.125	0.0015332	0.039	0.0645	0.6095	8.375	1.76	4.69625	0.251652
0.1875	0.375	0	0.1875	0	0	0.125	0.125	0.00152647	0.0555	0.072	0.382	7.75	1.81438	4.67438	0.252853
0.125	0.4375	0	0	0.0625	0.0625	0	0.3125	0.00152079	0.0605	0.0945	0.266	8.3125	1.74875	4.63312	0.254054
0	0.4375	0	0.125	0.1875	0	0.0625	0.1875	0.00151895	0.0365	0.1025	0.406	8.25	1.73562	4.7	0.252853
0.1875	0.375	0	0.0625	0	0.1875	0	0.1875	0.001517	0.0625	0.082	0.296	8	1.80937	4.70625	0.257658
0.1875	0.375	0	0	0.1875	0	0.125	0.125	0.00151606	0.118	0.0365	0.352	7.9375	1.82375	4.75125	0.254054
0.1875	0.375	0	0.125	0	0	0.125	0.1875	0.00150532	0.051	0.0785	0.376	8	1.80313	4.65375	0.25045
0.1875	0.375	0	0.125	0	0.1875	0	0.125	0.00150036	0.061	0.104	0.2365	7.75	1.82062	4.72688	0.26006
0.0625	0.3125	0	0.3125	0	0.25	0.0625	0	0.00150029	0.0555	0.0665	0.4065	7.9375	1.82187	4.79313	0.266066
0	0.375	0.0625	0.3125	0.0625	0	0.1875	0	0.00149741	0.0575	0.058	0.449	7.8125	1.765	4.76938	0.251652
0.0625	0.3125	0	0.125	0	0	0.3125	0.1875	0.0014953	0.059	0.048	0.528	8.9375	1.78563	4.68375	0.240841
0	0.4375	0	0.3125	0.0625	0.125	0.0625	0	0.0014943	0.025	0.1465	0.408	7.625	1.77313	4.76813	0.263664
0.25	0.4375	0.0625	0	0	0	0.125	0.125	0.00148308	0.0295	0.147	0.342	7.4375	1.80688	4.72	0.246847
0.0625	0.25	0	0.25	0.0625	0	0.375	0	0.00147841	0.143	0.023	0.4495	8.5625	1.8375	4.78125	0.252853
0.1875	0.3125	0	0	0.125	0.1875	0.1875	0	0.00147211	0.1255	0.0345	0.34	8.0625	1.87312	4.86313	0.262462
0.1875	0.375	0	0.125	0	0.1875	0	0.125	0.00146352	0.0555	0.1115	0.2365	7.75	1.82062	4.72688	0.258859
0.125	0.3125	0	0.1875	0	0.125	0.25	0	0.0014553	0.072	0.049	0.4125	8.125	1.84563	4.79312	0.255255
0	0.375	0.0625	0	0.125	0.125	0.3125	0	0.00145473	0.0365	0.079	0.5045	8.5	1.78687	4.88625	0.243243
0.0625	0.375	0	0.0625	0	0.25	0	0.25	0.00144904	0.0435	0.0945	0.3525	8.625	1.76188	4.70062	0.256456
0.125	0.375	0	0.125	0	0.3125	0	0.0625	0.00144623	0.0535	0.1355	0.1995	7.875	1.82125	4.79813	0.264865
0.125	0.4375	0.0625	0	0.125	0.25	0	0	0.00144417	0.092	0.1725	0.091	7.4375	1.80563	4.88	0.263664
0.25	0.375	0	0	0	0.125	0.125	0.125	0.00143936	0.057	0.059	0.428	7.875	1.845	4.73875	0.254054
0.0625	0.375	0	0	0	0.125	0.1875	0.25	0.0014371	0.0485	0.051	0.581	8.9375	1.765	4.69375	0.244444
0.125	0.4375	0	0.125	0.25	0	0	0.0625	0.00143211	0.152	0.1115	0.0845	7.375	1.79812	4.76375	0.26006
0.25	0.375	0	0	0.125	0	0.125	0.125	0.00142965	0.108	0.0375	0.353	7.75	1.84125	4.7325	0.255255
0.25	0.3125	0	0	0.0625	0.1875	0.1875	0	0.0014259	0.1	0.042	0.3395	7.875	1.89062	4.84438	0.263664
0.25	0.375	0	0.125	0	0	0.1875	0.0625	0.0014231	0.0485	0.0945	0.3105	7.5625	1.85062	4.71875	0.251652
0.0625	0.3125	0	0.1875	0	0	0.3125	0.125	0.00142188	0.0615	0.0425	0.544	8.6875	1.79688	4.70437	0.240841
0.1875	0.375	0	0.25	0	0.125	0.0625	0	0.00141866	0.0515	0.1155	0.2385	7.3125	1.8425	4.75625	0.263664
0.0625	0.375	0.0625	0.1875	0	0	0.3125	0	0.00141532	0.0455	0.0755	0.412	8	1.79125	4.78437	0.243243
0.0625	0.375	0	0	0.25	0	0.125	0.1875	0.00139479	0.1205	0.025	0.463	8.5	1.77438	4.7425	0.249249
0.125	0.375	0	0.0625	0	0.375	0	0.0625	0.00138825	0.051	0.1315	0.207	8	1.82625	4.82688	0.264865
0	0.3125	0	0.125	0.1875	0.0625	0.3125	0	0.0013818	0.094	0.03	0.49	8.625	1.81313	4.84438	0.254054
0	0.375	0	0.1875	0.1875	0	0.1875	0.0625	0.00137746	0.0725	0.037	0.5135	8.25	1.7775	4.76813	0.255255
0	0.375	0.0625	0	0.1875	0	0.3125	0.0625	0.001377	0.068	0.0405	0.5	8.5625	1.76875	4.83375	0.244444
0	0.4375	0	0.1875	0.125	0	0.0625	0.1875	0.00137445	0.024	0.1375	0.4165	8.1875	1.7325	4.67438	0.252853
0.125	0.375	0	0.25	0.0625	0	0	0.1875	0.00137297	0.0895	0.063	0.2435	7.8125	1.77687	4.63875	0.261261
0.0625	0.3125	0	0.0625	0	0	0.3125	0.25	0.00136332	0.0665	0.038	0.5395	9.1875	1.77438	4.66312	0.240841
0.0625	0.375	0	0	0.1875	0.25	0	0.125	0.00136207	0.0785	0.0525	0.3305	8.3125	1.79375	4.81875	0.263664
0	0.3125	0	0.0625	0.0625	0.25	0.3125	0	0.00135903	0.029	0.082	0.5715	8.875	1.82187	4.87937	0.256456
0	0.4375	0	0.0625	0.375	0	0.0625	0.0625	0.00135766	0.1325	0.0405	0.253	7.9375	1.7675	4.81813	0.261261
0.125	0.375	0.0625	0	0	0.0625	0.375	0	0.00135576	0.0405	0.0865	0.387	8.1875	1.82125	4.83688	0.243243
0.0625	0.375	0	0.375	0	0.125	0.0625	0	0.00135371	0.0405	0.0955	0.35	7.5625	1.80125	4.7425	0.263664
0.125	0.3125	0	0	0	0.125	0.3125	0.125	0.0013471	0.0705	0.0365	0.5235	8.8125	1.8275	4.76875	0.245646
0.1875	0.3125	0	0.0625	0	0.3125	0.125	0	0.00133939	0.0615	0.0665	0.3275	8	1.8725	4.8525	0.261261
0	0.4375	0	0.0625	0.3125	0	0.0625	0.125	0.00133815	0.065	0.0595	0.346	8.125	1.75313	4.77187	0.251652
0	0.375	0	0.1875	0.0625	0.25	0.125	0	0.00133188	0.022	0.12	0.5045	8.1875	1.79812	4.83563	0.26006
0.125	0.375	0.0625	0	0	0.0625	0.375	0	0.00133143	0.0405	0.0855	0.3845	8.1875	1.82125	4.83688	0.240841
0.0625	0.3125	0	0.125	0	0	0.3125	0.1875	0.00132798	0.0585	0.0415	0.547	8.9375	1.78563	4.68375	0.243243
0.0625	0.3125	0.0625	0	0.1875	0	0.375	0	0.0013248	0.138	0.025	0.384	8.5	1.81563	4.87125	0.244444
0.0625	0.4375	0	0.0625	0	0.125	0	0.3125	0.00132041	0.0275	0.1455	0.33	8.5	1.73	4.62937	0.251652
0	0.375	0	0.0625	0.0625	0.3125	0.1875	0	0.00131801	0.0165	0.1455	0.549	8.5	1.8075	4.88125	0.26006
0	0.4375	0	0.3125	0.0625	0	0.0625	0.125	0.00131526	0.0205	0.1355	0.4735	7.875	1.74063	4.66937	0.255255
0	0.375	0	0.125	0	0.0625	0.375	0.0625	0.00131098	0.0215	0.1045	0.5835	8.75	1.78625	4.77062	0.243243
0.125	0.3125	0	0	0.125	0.3125	0.125	0	0.00131002	0.099	0.0395	0.335	8.25	1.85813	4.89687	0.264865
0	0.4375	0	0.125	0.3125	0.0625	0.0625	0	0.001294	0.092	0.0635	0.2215	7.75	1.78062	4.84187	0.263664
0	0.375	0.0625	0	0.125	0	0.375	0.0625	0.00129188	0.043	0.0575	0.5225	8.6875	1.77	4.825	0.242042
0.125	0.375	0	0.25	0	0.125	0	0.125	0.00127926	0.045	0.092	0.309	7.75	1.795	4.69125	0.26006
0.125	0.3125	0	0	0	0.0625	0.3125	0.1875	0.00127499	0.0675	0.0345	0.5475	8.9375	1.81125	4.71938	0.245646
0.25	0.375	0	0	0	0.125	0.125	0.125	0.001269	0.048	0.0625	0.423	7.875	1.845	4.73875	0.256456
0.125	0.3125	0	0.25	0	0	0.25	0.0625	0.00125558	0.0775	0.034	0.4765	8.125	1.82438	4.715	0.251652
0.125	0.375	0	0	0.1875	0.25	0	0.0625	0.00125505	0.1165	0.057	0.189	7.9375	1.82563	4.84625	0.263664
0	0.375	0	0.1875	0	0.0625	0.3125	0.0625	0.00124925	0.022	0.096	0.5915	8.5625	1.78188	4.75375	0.245646
0.0625	0.25	0	0.1875	0.0625	0	0.4375	0	0.00124317	0.138	0.0215	0.419	8.75	1.84187	4.79813	0.249249
0.1875	0.4375	0.0625	0	0	0.25	0	0.0625	0.0012334	0.0425	0.1775	0.1635	7.4375	1.80875	4.815	0.258859
0.125	0.25	0	0.0625	0	0.25	0.3125	0	0.00122877	0.074	0.0405	0.41	8.6875	1.87062	4.86062	0.254054
0	0.4375	0	0.125	0.3125	0	0.0625	0.0625	0.00122767	0.0885	0.051	0.272	7.875	1.76438	4.7925	0.258859
0.0625	0.25	0	0.25	0	0.0625	0.375	0	0.00122618	0.0805	0.032	0.476	8.625	1.83937	4.78437	0.25045
0.125	0.375	0	0.3125	0	0.125	0.0625	0	0.00121252	0.0435	0.0905	0.308	7.4375	1.82187	4.74938	0.262462
0	0.375	0	0.125	0.25	0.125	0.125	0	0.00121235	0.0685	0.0405	0.437	8.125	1.7975	4.855	0.261261
0.1875	0.375	0	0	0	0.1875	0.0625	0.1875	0.00120826	0.056	0.058	0.372	8.1875	1.81375	4.72312	0.256456
0.125	0.375	0	0.25	0	0.125	0	0.125	0.00120741	0.041	0.098	0.3005	7.75	1.795	4.69125	0.258859
0	0.4375	0	0.125	0.125	0	0.0625	0.25	0.00120582	0.022	0.135	0.406	8.4375	1.72125	4.65375	0.251652
0	0.4375	0	0	0.125	0.125	0.1875	0.125	0.00120558	0.0145	0.1325	0.6275	8.5625	1.7625	4.78625	0.251652
0	0.4375	0	0.375	0.0625	0.0625	0	0.0625	0.00120192	0.0275	0.1575	0.2775	7.5625	1.7525	4.70188	0.264865
0	0.4375	0.0625	0	0.0625	0	0.375	0.0625	0.0011937	0.0165	0.1285	0.563	8.5	1.75625	4.80625	0.23964
0.125	0.375	0	0	0	0.1875	0.0625	0.25	0.0011907	0.0535	0.0535	0.416	8.5625	1.78188	4.69563	0.252853
0.125	0.3125	0	0	0	0.3125	0.1875	0.0625	0.00118864	0.068	0.038	0.46	8.5625	1.845	4.84187	0.258859
0.1875	0.375	0	0	0.1875	0.1875	0	0.0625	0.00118624	0.128	0.055	0.1685	7.6875	1.84125	4.82438	0.266066
0.125	0.375	0	0.0625	0	0	0.125	0.3125	0.00118456	0.0575	0.054	0.3815	8.625	1.76	4.60562	0.248048
0.0625	0.25	0	0.1875	0	0	0.4375	0.0625	0.00118366	0.0705	0.0315	0.533	8.9375	1.8275	4.75188	0.243243
0	0.375	0	0.25	0.125	0.1875	0.0625	0	0.00117857	0.0395	0.0745	0.4005	7.9375	1.79188	4.81562	0.264865
0.0625	0.375	0	0.125	0	0	0.125	0.3125	0.00117703	0.045	0.0625	0.4185	8.75	1.73937	4.59875	0.245646
0.25	0.4375	0.0625	0	0.125	0	0	0.125	0.00117615	0.0705	0.134	0.1245	7.1875	1.80438	4.7375	0.258859
0.0625	0.3125	0	0	0.1875	0.25	0.1875	0	0.00117368	0.109	0.0245	0.4395	8.5	1.84	4.90375	0.26006
0	0.4375	0	0.25	0.0625	0	0.0625	0.1875	0.00117319	0.02	0.1305	0.4495	8.125	1.72938	4.64875	0.252853
0.0625	0.375	0	0.1875	0	0.125	0	0.25	0.00117303	0.0355	0.0955	0.346	8.375	1.75188	4.64313	0.257658
0.25	0.4375	0.0625	0	0	0.0625	0.1875	0	0.0011691	0.023	0.1645	0.309	7.25	1.83875	4.80687	0.249249
0.0625	0.375	0	0	0.0625	0.3125	0	0.1875	0.00116873	0.0485	0.063	0.3825	8.5625	1.78125	4.77562	0.263664
0.0625	0.375	0	0	0.3125	0	0.125	0.125	0.00116493	0.145	0.0195	0.412	8.3125	1.78875	4.78875	0.252853
0	0.3125	0.0625	0.125	0.125	0	0.375	0	0.00116464	0.0865	0.033	0.408	8.5625	1.79188	4.83875	0.245646
0.3125	0.3125	0	0.0625	0.0625	0	0.25	0	0.0011605	0.093	0.047	0.2655	7.5625	1.90063	4.78188	0.261261
0.1875	0.25	0	0	0.0625	0.0625	0.4375	0	0.00115153	0.1005	0.034	0.337	8.625	1.88813	4.84062	0.25045
0.0625	0.3125	0.0625	0	0	0	0.4375	0.125	0.00115144	0.046	0.0445	0.5625	9	1.78812	4.77	0.233634
0.0625	0.375	0	0.1875	0.125	0	0	0.25	0.00114963	0.085	0.05	0.2705	8.25	1.74812	4.63687	0.257658
0	0.4375	0	0.125	0.125	0	0.0625	0.25	0.00114644	0.0225	0.1255	0.406	8.4375	1.72125	4.65375	0.251652
0.0625	0.375	0	0.375	0	0.125	0	0.0625	0.00114307	0.0405	0.096	0.294	7.625	1.78563	4.705	0.264865
0.1875	0.25	0	0.0625	0	0.125	0.375	0	0.00114278	0.0645	0.0475	0.373	8.5	1.88563	4.82687	0.251652
0.125	0.375	0	0.0625	0.1875	0.25	0	0	0.00113253	0.114	0.0895	0.111	7.6875	1.83688	4.86688	0.270871
0	0.375	0	0.0625	0	0.0625	0.375	0.125	0.00113076	0.0135	0.12	0.698	9	1.775	4.75	0.240841
0.1875	0.375	0	0	0.0625	0	0.125	0.25	0.0011305	0.0875	0.034	0.38	8.3125	1.795	4.65875	0.25045
0.125	0.25	0	0	0	0.1875	0.375	0.0625	0.00112421	0.078	0.029	0.497	9	1.85875	4.82813	0.248048
0.125	0.25	0	0.0625	0	0	0.375	0.1875	0.00112374	0.0755	0.0305	0.488	9.125	1.82125	4.70062	0.243243
0.0625	0.3125	0	0.375	0.0625	0.1875	0	0	0.00112363	0.081	0.051	0.272	7.6875	1.81563	4.77313	0.274474
0.0625	0.25	0	0.0625	0	0.375	0.25	0	0.0011167	0.069	0.034	0.476	8.875	1.85563	4.89438	0.257658
0.0625	0.375	0	0	0.25	0	0.125	0.1875	0.0011165	0.1235	0.021	0.4305	8.5	1.77438	4.7425	0.25045
0.1875	0.3125	0	0	0	0.3125	0.125	0.0625	0.00111522	0.0765	0.037	0.394	8.25	1.86125	4.83188	0.256456
0.0625	0.25	0	0.0625	0.25	0	0.375	0	0.00111033	0.219	0.013	0.39	8.75	1.84688	4.85812	0.252853
0.25	0.375	0	0.125	0.0625	0	0	0.1875	0.00110609	0.0905	0.063	0.194	7.5625	1.81812	4.6525	0.262462
0.1875	0.3125	0	0	0	0.0625	0.3125	0.125	0.00110489	0.0555	0.0395	0.504	8.5625	1.84312	4.74688	0.249249
0.1875	0.375	0	0.25	0	0.0625	0	0.125	0.00110414	0.047	0.0985	0.2385	7.5	1.81062	4.66937	0.26006
0.0625	0.375	0	0	0.1875	0.1875	0	0.1875	0.00110387	0.063	0.0545	0.3215	8.4375	1.7775	4.76938	0.261261
0.25	0.4375	0.0625	0	0	0	0.0625	0.1875	0.00110364	0.03	0.136	0.2705	7.5	1.79125	4.6825	0.248048
0.0625	0.375	0	0	0	0.3125	0.0625	0.1875	0.00110281	0.0385	0.059	0.4855	8.6875	1.7825	4.76687	0.256456
0.3125	0.375	0	0	0.0625	0	0.125	0.125	0.00109645	0.076	0.042	0.3435	7.5625	1.85875	4.71375	0.257658
0	0.4375	0	0.125	0	0.0625	0.25	0.125	0.00109326	0.011	0.162	0.6135	8.5	1.75562	4.72312	0.244444
0.25	0.4375	0.0625	0	0	0.0625	0.1875	0	0.00109322	0.0225	0.1625	0.299	7.25	1.83875	4.80687	0.25045
0.0625	0.375	0	0	0.25	0.1875	0	0.125	0.00108949	0.0915	0.042	0.2835	8.25	1.79188	4.81562	0.263664
0.125	0.4375	0	0	0	0.0625	0.0625	0.3125	0.00108803	0.0355	0.0825	0.3715	8.4375	1.75	4.62437	0.248048
0.1875	0.3125	0	0	0.0625	0.3125	0.125	0	0.00108709	0.0905	0.039	0.308	8.0625	1.87563	4.87813	0.262462
0.0625	0.375	0	0.375	0.125	0	0.0625	0	0.00108016	0.1205	0.0415	0.216	7.4375	1.7975	4.73625	0.264865
0.125	0.375	0.0625	0.125	0	0	0.3125	0	0.00108011	0.038	0.076	0.374	7.875	1.81187	4.79125	0.244444
0.0625	0.3125	0	0.3125	0	0.125	0.1875	0	0.0010783	0.0575	0.038	0.4935	8.0625	1.82062	4.76938	0.257658
0	0.4375	0	0.25	0.0625	0.1875	0	0.0625	0.0010759	0.016	0.1855	0.3625	7.8125	1.7625	4.75938	0.263664
0	0.3125	0	0.25	0.125	0.0625	0.25	0	0.00106785	0.075	0.028	0.5085	8.375	1.80563	4.80187	0.257658
0.0625	0.4375	0.125	0	0	0	0.25	0.125	0.00106033	0.0265	0.0825	0.485	8.125	1.73625	4.765	0.228829
0	0.375	0	0.0625	0	0.25	0.25	0.0625	0.00105719	0.0135	0.1245	0.629	8.75	1.7925	4.82313	0.248048
0.125	0.375	0	0	0.125	0.1875	0	0.1875	0.00105394	0.0785	0.049	0.274	8.25	1.795	4.75063	0.258859
0	0.4375	0	0.25	0.0625	0.0625	0	0.1875	0.00105332	0.0185	0.1575	0.3615	8.0625	1.73	4.66062	0.255255
0.0625	0.3125	0.0625	0	0	0.125	0.4375	0	0.00105291	0.0395	0.056	0.476	8.75	1.82062	4.86875	0.242042
0.0625	0.375	0	0.375	0.125	0	0.0625	0	0.00105165	0.123	0.038	0.225	7.4375	1.7975	4.73625	0.267267
0	0.375	0.0625	0.25	0.125	0	0.1875	0	0.00104927	0.0575	0.0435	0.4195	7.875	1.76812	4.795	0.249249
0.0625	0.4375	0.0625	0	0.3125	0	0	0.125	0.00104644	0.1035	0.073	0.1385	7.75	1.75188	4.79375	0.257658
0.125	0.3125	0	0.1875	0.125	0	0.25	0	0.00104412	0.154	0.02	0.339	8	1.84187	4.78688	0.255255
0.0625	0.375	0	0.3125	0	0	0.0625	0.1875	0.00103357	0.0355	0.0655	0.4445	8.0625	1.7575	4.62312	0.252853
0	0.375	0.0625	0.3125	0.0625	0	0.1875	0	0.0010316	0.045	0.051	0.4495	7.8125	1.765	4.76938	0.254054
0	0.4375	0	0	0.0625	0.125	0.1875	0.1875	0.00102782	0.0115	0.1345	0.6645	8.75	1.74812	4.74	0.248048
0	0.4375	0	0	0.25	0.125	0.0625	0.125	0.00102329	0.029	0.0785	0.4495	8.3125	1.76	4.80375	0.257658
0.0625	0.25	0	0.25	0	0.0625	0.375	0	0.00102155	0.076	0.029	0.4635	8.625	1.83937	4.78437	0.25045
0	0.4375	0	0	0.1875	0.1875	0.0625	0.125	0.00101874	0.0185	0.106	0.5195	8.375	1.76188	4.80687	0.257658
0.1875	0.3125	0	0	0	0.125	0.25	0.125	0.00101816	0.0595	0.0345	0.496	8.5	1.84375	4.75875	0.249249
0	0.375	0	0.3125	0.125	0.125	0.0625	0	0.00101373	0.043	0.0575	0.41	7.8125	1.78687	4.78688	0.266066
0.125	0.375	0	0	0.25	0.125	0	0.125	0.00101299	0.117	0.037	0.234	8	1.8075	4.79375	0.262462
0.0625	0.375	0	0.3125	0	0	0.0625	0.1875	0.00100718	0.0345	0.0665	0.439	8.0625	1.7575	4.62312	0.254054
0.0625	0.375	0.0625	0.25	0	0	0.25	0	0.0010032	0.0375	0.064	0.418	7.8125	1.78687	4.7675	0.246847
0.0625	0.375	0	0	0.125	0.25	0	0.1875	0.00100191	0.0595	0.0475	0.3545	8.5	1.77937	4.7725	0.261261
0.0625	0.3125	0	0.3125	0	0	0.25	0.0625	0.00100163	0.065	0.0265	0.5815	8.25	1.80375	4.70813	0.25045
0.125	0.4375	0.125	0	0	0	0.25	0.0625	0.000997495	0.031	0.0945	0.3405	7.75	1.76812	4.7925	0.232432
0	0.375	0	0.1875	0.0625	0.3125	0.0625	0	0.000991935	0.021	0.134	0.3525	8.125	1.79875	4.8475	0.266066
0	0.4375	0	0.1875	0	0.125	0.1875	0.0625	0.000991401	0.0115	0.1455	0.5925	8.1875	1.7675	4.75563	0.248048
0.1875	0.375	0	0	0.1875	0.125	0	0.125	0.000990654	0.1145	0.042	0.206	7.8125	1.825	4.775	0.263664
0	0.4375	0	0.0625	0.3125	0	0.0625	0.125	0.000990381	0.061	0.0505	0.3215	8.125	1.75313	4.77187	0.252853
0	0.3125	0	0.0625	0.25	0	0.3125	0.0625	0.000990305	0.106	0.0185	0.505	8.8125	1.8	4.82063	0.252853
0.1875	0.375	0	0	0.1875	0	0.0625	0.1875	0.000975189	0.1265	0.026	0.2965	8	1.80812	4.71375	0.258859
0.1875	0.25	0	0.125	0	0.0625	0.375	0	0.000972506	0.0675	0.0425	0.339	8.375	1.88062	4.79812	0.25045
0.25	0.375	0	0.125	0.125	0	0	0.125	0.000972441	0.1185	0.0505	0.1625	7.375	1.8325	4.69875	0.263664
0.1875	0.375	0	0.1875	0	0.0625	0	0.1875	0.000968468	0.045	0.077	0.2795	7.75	1.79937	4.64875	0.257658
0	0.375	0	0.3125	0.0625	0.1875	0.0625	0	0.000965888	0.0245	0.088	0.448	7.875	1.78875	4.79	0.264865
0	0.4375	0	0.25	0	0.0625	0.1875	0.0625	0.000959769	0.0135	0.123	0.578	8.0625	1.7625	4.72688	0.251652
0.1875	0.3125	0	0	0	0.125	0.25	0.125	0.000957698	0.067	0.028	0.5105	8.5	1.84375	4.75875	0.251652
0	0.4375	0.0625	0.0625	0	0.0625	0.375	0	0.000951825	0.015	0.1295	0.49	8.3125	1.76937	4.83	0.23964
0	0.375	0	0.1875	0.125	0	0.1875	0.125	0.000951405	0.042	0.041	0.5525	8.4375	1.76313	4.72187	0.251652
0.1875	0.4375	0.0625	0.0625	0	0	0	0.25	0.000947583	0.039	0.1335	0.182	7.6875	1.755	4.63812	0.251652
0.1875	0.3125	0	0	0.0625	0.375	0.0625	0	0.0009405	0.1	0.045	0.209	8	1.87625	4.89	0.26967
0	0.3125	0	0.25	0.125	0.0625	0.25	0	0.000932611	0.073	0.0255	0.501	8.375	1.80563	4.80187	0.258859
0	0.375	0.0625	0.3125	0.0625	0	0.1875	0	0.000931919	0.049	0.0425	0.4475	7.8125	1.765	4.76938	0.254054
0.1875	0.4375	0.0625	0	0.125	0.1875	0	0	0.000928652	0.0945	0.1585	0.062	7.1875	1.82125	4.85813	0.263664
0.1875	0.3125	0	0	0.0625	0.375	0.0625	0	0.000926488	0.094	0.0415	0.2375	8	1.87625	4.89	0.268468
0	0.375	0	0.3125	0.125	0.125	0.0625	0	0.000924982	0.0385	0.057	0.4215	7.8125	1.78687	4.78688	0.262462
0.0625	0.4375	0.0625	0	0	0	0.0625	0.375	0.00092232	0.03	0.0915	0.336	8.625	1.69562	4.6	0.23964
0.25	0	0.3125	0	0.25	0	0.0625	0.125	0.000921359	0.0775	0.059	0.2015	8.125	1.81937	4.885	0.191592
0.125	0.125	0.1875	0	0.375	0	0	0.1875	0.000917923	0.1105	0.071	0.117	8.4375	1.7825	4.835	0.246847
0	0.375	0	0.0625	0.25	0	0.1875	0.125	0.000915458	0.0575	0.0305	0.522	8.5625	1.76937	4.77313	0.249249
0.1875	0.375	0.0625	0.1875	0	0	0.1875	0	0.000913045	0.034	0.0815	0.3295	7.375	1.82375	4.76438	0.252853
0	0.375	0	0.4375	0.0625	0.0625	0.0625	0	0.000912703	0.038	0.0605	0.397	7.625	1.77875	4.7325	0.267267
0.3125	0.375	0	0	0	0.125	0.125	0.0625	0.0009108	0.0375	0.069	0.352	7.5	1.87688	4.76625	0.258859
0	0.3125	0.0625	0.1875	0.125	0	0.3125	0	0.000910737	0.0935	0.023	0.4235	8.375	1.7875	4.82188	0.246847
0	0.4375	0	0.1875	0.25	0.0625	0	0.0625	0.000908338	0.0545	0.0815	0.2045	7.75	1.76188	4.77875	0.262462
0	0.4375	0	0.1875	0	0.0625	0.1875	0.125	0.000905979	0.0105	0.1425	0.6055	8.3125	1.75125	4.70625	0.245646
0.125	0.4375	0.125	0	0	0	0.125	0.1875	0.000895269	0.0315	0.0795	0.3575	7.875	1.73687	4.7175	0.237237
0	0.375	0	0.375	0.0625	0.0625	0.125	0	0.000895017	0.031	0.0565	0.511	7.8125	1.78313	4.74938	0.26006
0.25	0.375	0	0.1875	0	0	0.0625	0.125	0.000893841	0.052	0.0615	0.2795	7.4375	1.83062	4.66437	0.26006
0	0.4375	0	0.0625	0	0.1875	0.1875	0.125	0.00088507	0.008	0.1675	0.6605	8.5625	1.76125	4.76375	0.248048
0.1875	0.375	0	0.25	0	0	0.0625	0.125	0.00088264	0.044	0.068	0.295	7.5625	1.81	4.6575	0.256456
0.25	0.375	0	0.25	0.0625	0	0.0625	0	0.000882607	0.1045	0.0515	0.164	7	1.85625	4.73125	0.266066
0.0625	0.375	0	0.3125	0	0.0625	0	0.1875	0.000879752	0.0335	0.0745	0.3525	8	1.75812	4.635	0.258859
0	0.4375	0	0.1875	0	0.25	0.0625	0.0625	0.000878137	0.0095	0.199	0.4645	8.0625	1.76875	4.77937	0.254054
0	0.375	0	0.1875	0.25	0.0625	0.125	0	0.000877684	0.0745	0.0315	0.374	8	1.7925	4.82625	0.257658
0.125	0.4375	0.0625	0.0625	0	0.3125	0	0	0.00087724	0.04	0.241	0.091	7.4375	1.80438	4.8575	0.262462
0.3125	0.0625	0.3125	0	0.1875	0	0	0.125	0.000874451	0.067	0.1155	0.113	7.625	1.82187	4.85625	0.234835
0	0.375	0	0	0.125	0.125	0.25	0.125	0.000872859	0.0205	0.067	0.6355	8.875	1.7775	4.79625	0.248048
0.0625	0.1875	0	0.0625	0	0.375	0.3125	0	0.000872411	0.0655	0.0295	0.4515	9.1875	1.87062	4.90437	0.254054
0	0.4375	0	0.0625	0.25	0.125	0	0.125	0.000871884	0.027	0.1035	0.312	8.125	1.75562	4.78687	0.26006
0.375	0.0625	0.25	0	0.125	0	0	0.1875	0.00087087	0.066	0.1015	0.13	7.75	1.84563	4.785	0.251652
0.0625	0.3125	0	0	0	0.1875	0.25	0.1875	0.000865778	0.046	0.0315	0.5975	9.125	1.79625	4.75313	0.246847
0	0.375	0	0.375	0.0625	0.0625	0.125	0	0.000864386	0.038	0.046	0.4945	7.8125	1.78313	4.74938	0.261261
0.25	0.375	0	0	0.0625	0.125	0	0.1875	0.00086346	0.081	0.041	0.26	7.8125	1.82812	4.71	0.262462
0.125	0.375	0.0625	0.1875	0	0	0.25	0	0.000860847	0.0295	0.0805	0.3625	7.6875	1.8075	4.77438	0.248048
0.125	0.25	0	0	0.0625	0.3125	0.25	0	0.000860496	0.0985	0.021	0.416	8.6875	1.87437	4.89813	0.257658
0.1875	0.0625	0.375	0	0.1875	0	0	0.1875	0.000857894	0.062	0.101	0.137	8.0625	1.75188	4.85375	0.213213
0	0.375	0	0.3125	0.125	0.125	0.0625	0	0.00085707	0.04	0.0535	0.4005	7.8125	1.78687	4.78688	0.266066
0.125	0	0.25	0	0.4375	0	0.0625	0.125	0.00085293	0.1215	0.03	0.234	8.625	1.805	4.91625	0.191592
0.125	0.375	0	0	0.0625	0	0.125	0.3125	0.000852911	0.085	0.0255	0.3935	8.6875	1.76313	4.63125	0.25045
0.1875	0.4375	0.0625	0	0	0.125	0	0.1875	0.000852784	0.0315	0.119	0.2275	7.6875	1.77625	4.71625	0.254054
0.0625	0.375	0	0.3125	0	0	0.0625	0.1875	0.000852006	0.0335	0.058	0.4385	8.0625	1.7575	4.62312	0.254054
0.125	0.375	0.0625	0	0	0	0.1875	0.25	0.000848226	0.0425	0.0445	0.4485	8.5	1.75812	4.675	0.240841
0	0.375	0.0625	0.375	0.0625	0	0.125	0	0.000845085	0.0385	0.0555	0.3955	7.625	1.76063	4.7525	0.256456
0.125	0.375	0	0	0.25	0.125	0	0.125	0.000844724	0.1145	0.0325	0.227	8	1.8075	4.79375	0.26006
0	0.3125	0	0.125	0.0625	0	0.375	0.125	0.000842688	0.044	0.0315	0.608	9.0625	1.78375	4.74	0.242042
0	0.4375	0.0625	0.375	0.0625	0	0.0625	0	0.00084	0.0375	0.1	0.224	7.3125	1.74562	4.7425	0.26006
0	0.3125	0	0.0625	0.25	0.125	0.25	0	0.000837271	0.0775	0.0205	0.527	8.625	1.81688	4.88187	0.257658
0	0.4375	0.0625	0	0.125	0	0.25	0.125	0.000836696	0.014	0.1115	0.536	8.4375	1.73937	4.7775	0.243243
0.1875	0.375	0	0.125	0.0625	0	0	0.25	0.000834806	0.085	0.0485	0.2025	7.9375	1.78625	4.625	0.257658
0	0.4375	0	0.125	0.3125	0.0625	0	0.0625	0.000830984	0.0665	0.071	0.176	7.8125	1.765	4.80438	0.263664
0.125	0.3125	0	0	0.125	0.375	0.0625	0	0.000828375	0.113	0.0295	0.2485	8.1875	1.85875	4.90875	0.268468
0	0.375	0	0.1875	0.25	0	0.125	0.0625	0.000826804	0.086	0.022	0.437	8.125	1.77625	4.77688	0.255255
0	0.375	0	0	0.1875	0.0625	0.25	0.125	0.000825017	0.0305	0.0455	0.5945	8.8125	1.77563	4.79312	0.25045
0.0625	0.3125	0	0.375	0	0.0625	0.1875	0	0.000822425	0.067	0.025	0.491	7.9375	1.81563	4.74062	0.258859
0.0625	0.4375	0.0625	0	0.25	0.1875	0	0	0.00082215	0.1015	0.09	0.09	7.5625	1.78625	4.89562	0.264865
0.0625	0.375	0	0	0.0625	0	0.1875	0.3125	0.000821833	0.0575	0.0285	0.5015	9	1.74687	4.64125	0.243243
0	0.4375	0	0.0625	0	0.0625	0.25	0.1875	0.00082173	0.007	0.172	0.6825	8.75	1.74438	4.7025	0.240841
0	0.375	0.0625	0	0.25	0.125	0.1875	0	0.000821421	0.0695	0.0265	0.446	8.25	1.78438	4.90375	0.255255
0.4375	0	0.25	0	0.125	0.0625	0	0.125	0.00081554	0.0605	0.08	0.1685	7.625	1.89312	4.83437	0.234835
0	0.4375	0	0.1875	0.0625	0.25	0	0.0625	0.000814944	0.012	0.208	0.3265	7.9375	1.7675	4.78812	0.264865
0	0.4375	0.0625	0	0.0625	0.25	0.1875	0	0.00081392	0.0085	0.1805	0.5305	8.1875	1.77438	4.89125	0.252853
0	0.4375	0	0.125	0.125	0.1875	0	0.125	0.000811286	0.014	0.167	0.347	8.125	1.75438	4.76438	0.257658
0.0625	0.4375	0.0625	0.25	0	0	0	0.1875	0.000809853	0.023	0.1455	0.242	7.6875	1.725	4.645	0.25045
0.1875	0.25	0	0	0.0625	0.1875	0.3125	0	0.000809589	0.089	0.023	0.3955	8.5	1.88938	4.86437	0.257658
0.25	0.3125	0	0	0.0625	0	0.25	0.125	0.0008036	0.1	0.0205	0.392	8.1875	1.8575	4.73375	0.252853
0.1875	0.3125	0	0	0.1875	0	0.25	0.0625	0.000803302	0.1605	0.014	0.3575	8.1875	1.85438	4.79875	0.254054
0	0.4375	0	0	0.1875	0.0625	0.0625	0.25	0.000802493	0.0215	0.0795	0.4695	8.625	1.72938	4.70812	0.252853
0.125	0.0625	0.375	0	0.25	0	0	0.1875	0.000800226	0.072	0.1015	0.1095	8.25	1.73438	4.8725	0.215616
0.25	0.3125	0	0.0625	0	0	0.1875	0.1875	0.000799986	0.062	0.0345	0.374	8.1875	1.83875	4.67063	0.252853
0.3125	0	0.25	0	0.25	0	0.0625	0.125	0.000798823	0.082	0.0465	0.2095	8.0625	1.8575	4.86	0.212012
0	0.3125	0	0.3125	0.0625	0	0.25	0.0625	0.000797648	0.0505	0.026	0.6075	8.4375	1.78625	4.72688	0.254054
0.1875	0	0.1875	0	0.4375	0	0.0625	0.125	0.000794894	0.1265	0.0275	0.2285	8.5625	1.84312	4.89125	0.206006
0	0.4375	0	0.125	0.0625	0	0.0625	0.3125	0.000794728	0.016	0.121	0.4105	8.625	1.70687	4.6075	0.249249
0.0625	0.375	0	0.125	0.1875	0	0	0.25	0.000793552	0.0895	0.0345	0.257	8.3125	1.75125	4.6625	0.258859
0.25	0	0.1875	0	0.3125	0	0.0625	0.1875	0.000792171	0.1025	0.029	0.2665	8.5625	1.84625	4.82625	0.215616
0.0625	0.375	0	0.1875	0.1875	0	0	0.1875	0.00078971	0.093	0.037	0.2295	8.0625	1.7625	4.68313	0.26006
0.25	0.3125	0.0625	0	0.125	0	0.25	0	0.000786586	0.0955	0.0285	0.289	7.6875	1.86563	4.8325	0.255255
0	0.4375	0	0.1875	0	0.0625	0.1875	0.125	0.000786152	0.009	0.1445	0.6045	8.3125	1.75125	4.70625	0.245646
0.0625	0.3125	0	0	0	0.1875	0.25	0.1875	0.000781093	0.0555	0.0225	0.6255	9.125	1.79625	4.75313	0.246847
0	0.4375	0.125	0.25	0.0625	0	0.125	0	0.00077976	0.038	0.0675	0.304	7.4375	1.7325	4.79125	0.244444
0.25	0.375	0	0.125	0	0.0625	0	0.1875	0.000778643	0.0485	0.0695	0.231	7.625	1.82	4.65563	0.262462
0.0625	0.3125	0	0	0.25	0	0.3125	0.0625	0.000773598	0.163	0.0105	0.452	8.6875	1.82062	4.8275	0.249249
0.125	0.3125	0	0.1875	0.1875	0	0.1875	0	0.000773561	0.1645	0.015	0.3135	7.875	1.84062	4.79563	0.26006
0.125	0.4375	0.125	0	0	0	0.25	0.0625	0.000773404	0.0245	0.0915	0.345	7.75	1.76812	4.7925	0.231231
0.0625	0.3125	0	0	0	0.1875	0.25	0.1875	0.000772647	0.0455	0.0275	0.6175	9.125	1.79625	4.75313	0.245646
0	0.4375	0.0625	0	0.375	0	0.0625	0.0625	0.00077212	0.0995	0.04	0.194	7.875	1.75	4.85	0.255255
0	0.25	0.0625	0.0625	0.4375	0	0	0.1875	0.000772076	0.0935	0.045	0.1835	8.625	1.75812	4.79688	0.261261
0.1875	0	0.3125	0	0.3125	0	0.0625	0.125	0.000768075	0.0875	0.0385	0.228	8.3125	1.80187	4.90375	0.187988
0.125	0.375	0	0	0.3125	0	0.0625	0.125	0.000766789	0.147	0.0195	0.2675	8	1.805	4.77875	0.257658
0.0625	0.3125	0.0625	0.1875	0	0	0.375	0	0.000766734	0.047	0.0395	0.413	8.3125	1.80625	4.79437	0.242042
0.0625	0.3125	0	0	0.0625	0	0.3125	0.25	0.00076608	0.072	0.02	0.532	9.25	1.7775	4.68875	0.243243
0.0625	0.4375	0.0625	0.1875	0	0	0	0.25	0.000765515	0.0245	0.1495	0.209	7.9375	1.71375	4.62438	0.248048
0.0625	0.25	0	0.3125	0	0.1875	0.1875	0	0.000762626	0.074	0.0195	0.5285	8.3125	1.83625	4.79125	0.261261
0.0625	0.3125	0	0.25	0.1875	0	0.1875	0	0.000762048	0.168	0.012	0.378	8	1.82	4.78875	0.261261
0	0.4375	0	0	0.125	0.125	0.125	0.1875	0.000761158	0.01	0.1255	0.6065	8.625	1.74687	4.74875	0.252853
0.1875	0	0.1875	0	0.4375	0	0.0625	0.125	0.000760842	0.1175	0.0295	0.2195	8.5625	1.84312	4.89125	0.208408
0.0625	0.3125	0	0.125	0	0.375	0	0.125	0.000759672	0.049	0.0505	0.307	8.5	1.805	4.7925	0.262462
0.1875	0.3125	0	0.25	0	0	0.1875	0.0625	0.000757762	0.0605	0.03	0.4175	7.8125	1.84062	4.705	0.255255
0	0.4375	0	0.125	0.0625	0	0.0625	0.3125	0.000757721	0.0165	0.117	0.3925	8.625	1.70687	4.6075	0.25045
0.0625	0.375	0	0.25	0.0625	0	0	0.25	0.000755139	0.0505	0.0535	0.2795	8.1875	1.745	4.61125	0.258859
0	0.4375	0	0.0625	0.25	0.0625	0	0.1875	0.000754163	0.0265	0.0955	0.298	8.25	1.73937	4.7375	0.257658
0.125	0.3125	0	0.3125	0	0	0.1875	0.0625	0.000753044	0.0605	0.027	0.461	7.9375	1.82	4.69813	0.255255
0	0.3125	0	0.25	0.125	0	0.25	0.0625	0.00075086	0.0595	0.0235	0.537	8.5	1.78937	4.7525	0.249249
0.3125	0.0625	0.375	0	0.125	0	0	0.125	0.000749856	0.0535	0.146	0.096	7.5	1.80125	4.8625	0.226426
0.0625	0.375	0	0.375	0	0.0625	0	0.125	0.00074949	0.035	0.0645	0.332	7.75	1.76937	4.65562	0.261261
0	0.375	0.0625	0	0.1875	0	0.25	0.125	0.000749275	0.041	0.034	0.5375	8.625	1.75313	4.79625	0.245646
0	0.375	0	0.0625	0.0625	0.375	0.125	0	0.000746947	0.013	0.1175	0.489	8.4375	1.80812	4.89313	0.263664
0.125	0	0.25	0.0625	0.375	0	0	0.1875	0.000746806	0.099	0.047	0.1605	8.625	1.78625	4.85313	0.196396
0.0625	0.375	0.0625	0	0.3125	0	0	0.1875	0.000745855	0.0955	0.044	0.1775	8.125	1.75125	4.76625	0.255255
0.3125	0	0.25	0.25	0.125	0	0	0.0625	0.000744855	0.085	0.069	0.127	7.5	1.85813	4.8125	0.232432
0.0625	0.0625	0.3125	0	0.3125	0	0	0.25	0.000744047	0.0595	0.082	0.1525	8.75	1.72313	4.83875	0.202402
0.0625	0.4375	0.0625	0	0.125	0	0	0.3125	0.000743119	0.038	0.0895	0.2185	8.3125	1.70875	4.655	0.25045
0	0.4375	0.0625	0.125	0	0	0.3125	0.0625	0.00074178	0.016	0.0975	0.4755	8.25	1.74875	4.76375	0.237237
0	0.4375	0	0.125	0.0625	0.1875	0	0.1875	0.000740988	0.011	0.1585	0.425	8.3125	1.74	4.71813	0.257658
0	0.3125	0	0.1875	0.1875	0	0.25	0.0625	0.00074046	0.082	0.0175	0.516	8.5625	1.7925	4.77813	0.251652
0.1875	0.375	0	0.125	0.1875	0	0	0.125	0.000738214	0.135	0.0345	0.1585	7.5625	1.815	4.7175	0.263664
0	0.375	0	0	0.1875	0.0625	0.25	0.125	0.000736542	0.029	0.0415	0.612	8.8125	1.77563	4.79312	0.245646
0.25	0.3125	0	0.125	0	0	0.1875	0.125	0.000728325	0.06	0.0325	0.3735	7.9375	1.85	4.69125	0.254054
0.0625	0.4375	0.0625	0	0.125	0	0	0.3125	0.000726418	0.0445	0.088	0.1855	8.3125	1.70875	4.655	0.249249
0.25	0.375	0	0	0.1875	0.125	0	0.0625	0.000726264	0.131	0.044	0.126	7.4375	1.85688	4.8025	0.26967
0.125	0	0.3125	0	0.375	0	0.0625	0.125	0.000724517	0.097	0.0345	0.2165	8.5	1.78438	4.9225	0.180781
0	0.25	0.0625	0.1875	0.125	0	0.375	0	0.00072376	0.083	0.02	0.436	8.6875	1.8025	4.83188	0.248048
0.125	0.3125	0	0.25	0	0	0.1875	0.125	0.000723324	0.0545	0.028	0.474	8.1875	1.80875	4.6775	0.252853
0	0.375	0	0.0625	0.125	0	0.25	0.1875	0.000722432	0.0215	0.057	0.5895	8.875	1.75625	4.71813	0.246847
0.375	0.0625	0.3125	0	0.125	0	0	0.125	0.000718725	0.0555	0.14	0.0925	7.4375	1.83937	4.8375	0.242042
0	0.4375	0	0	0.1875	0.0625	0.0625	0.25	0.000718113	0.022	0.0705	0.463	8.625	1.72938	4.70812	0.255255
0.0625	0.375	0	0.25	0.25	0	0.0625	0	0.000716818	0.1855	0.0205	0.1885	7.5625	1.80375	4.7875	0.266066
0	0.375	0	0.3125	0.125	0.125	0.0625	0	0.000716681	0.0375	0.0465	0.411	7.8125	1.78687	4.78688	0.263664
0	0.25	0.0625	0.1875	0.125	0	0.375	0	0.00071549	0.103	0.0165	0.421	8.6875	1.8025	4.83188	0.246847
0.125	0.25	0	0.0625	0.1875	0	0.375	0	0.000715163	0.1755	0.0125	0.326	8.5625	1.86437	4.83938	0.251652
0.3125	0.375	0.0625	0	0	0.0625	0.1875	0	0.000714543	0.0245	0.095	0.307	7.25	1.87	4.80687	0.256456
0	0.4375	0.0625	0	0.0625	0	0.3125	0.125	0.000713988	0.009	0.132	0.601	8.5625	1.74063	4.76875	0.240841
0	0.3125	0	0.1875	0.0625	0.25	0.1875	0	0.000710862	0.0265	0.05	0.5365	8.5	1.81313	4.84563	0.261261
0.0625	0.4375	0.125	0	0	0	0.125	0.25	0.00071079	0.02	0.087	0.4085	8.25	1.705	4.69	0.23003
0.25	0.3125	0	0	0	0.1875	0.1875	0.0625	0.000705722	0.053	0.033	0.4035	8.0625	1.87625	4.79813	0.257658
0.1875	0.3125	0	0	0.1875	0	0.1875	0.125	0.000705318	0.152	0.0115	0.4035	8.25	1.83875	4.76125	0.256456
0.0625	0.1875	0	0.0625	0	0	0.4375	0.25	0.000703355	0.0745	0.018	0.5245	9.8125	1.80438	4.68313	0.234835
0.3125	0.3125	0	0	0.0625	0	0.1875	0.125	0.000702936	0.096	0.0195	0.3755	7.875	1.87375	4.72375	0.258859
0.125	0.3125	0	0	0.25	0.125	0.1875	0	0.000699552	0.144	0.014	0.347	8.1875	1.85375	4.87875	0.26006
0	0.375	0	0.375	0.0625	0	0.125	0.0625	0.000697632	0.032	0.039	0.559	7.9375	1.76687	4.7	0.257658
0	0.4375	0	0.0625	0.1875	0.1875	0	0.125	0.000696128	0.0155	0.1185	0.379	8.1875	1.7575	4.79	0.261261
0.3125	0	0.25	0.0625	0.1875	0	0	0.1875	0.000694902	0.0785	0.0555	0.1595	8.0625	1.83875	4.79688	0.22042
0	0.375	0	0.1875	0.25	0	0.125	0.0625	0.00069406	0.0665	0.0245	0.426	8.125	1.77625	4.77688	0.257658
0.0625	0.25	0	0	0.1875	0.125	0.375	0	0.000693567	0.1515	0.0105	0.436	8.9375	1.85375	4.89	0.255255
0	0.375	0.0625	0.125	0	0	0.375	0.0625	0.000693225	0.02	0.0675	0.5135	8.5625	1.76375	4.77375	0.234835
0	0.4375	0.0625	0.0625	0	0.0625	0.375	0	0.000690897	0.0115	0.124	0.4845	8.3125	1.76937	4.83	0.240841
0.4375	0	0.25	0	0.125	0	0.0625	0.125	0.000689063	0.0525	0.07	0.1875	7.6875	1.8925	4.8225	0.225225
0	0.4375	0	0.0625	0	0.1875	0.125	0.1875	0.000688842	0.007	0.154	0.639	8.625	1.74562	4.72625	0.25045
0	0.4375	0.0625	0.1875	0.125	0	0	0.1875	0.000688804	0.0305	0.1015	0.2225	7.9375	1.71063	4.68938	0.25045
0.3125	0.3125	0	0.0625	0	0	0.25	0.0625	0.000688362	0.0515	0.0425	0.3145	7.75	1.88625	4.73563	0.255255
0.0625	0.3125	0	0.4375	0.0625	0.125	0	0	0.000688311	0.0795	0.036	0.2405	7.5625	1.81062	4.74437	0.275676
0	0.3125	0	0.0625	0	0.0625	0.4375	0.125	0.000688275	0.0115	0.0855	0.7	9.3125	1.79	4.76	0.238438
0.0625	0.375	0	0	0.3125	0	0.0625	0.1875	0.000687816	0.1165	0.016	0.369	8.375	1.77313	4.75125	0.257658
0	0.4375	0.0625	0.1875	0.125	0.1875	0	0	0.000687654	0.033	0.138	0.151	7.5625	1.75937	4.8375	0.261261
0.0625	0.3125	0	0.125	0	0.375	0	0.125	0.000686263	0.0395	0.0565	0.3075	8.5	1.805	4.7925	0.262462
0.1875	0.4375	0.125	0	0.1875	0	0.0625	0	0.000682066	0.103	0.077	0.086	7	1.79625	4.84625	0.251652
0.1875	0.375	0	0.125	0.1875	0	0	0.125	0.000680426	0.1225	0.0345	0.161	7.5625	1.815	4.7175	0.263664
0.0625	0.375	0	0	0.1875	0	0.125	0.25	0.000678442	0.1035	0.015	0.437	8.6875	1.76	4.69625	0.249249
0.1875	0.3125	0	0.0625	0	0	0.1875	0.25	0.00067473	0.0675	0.0255	0.392	8.5625	1.80688	4.64313	0.249249
0.125	0.375	0	0	0.1875	0.0625	0	0.25	0.000674056	0.1085	0.025	0.2485	8.3125	1.77687	4.69813	0.26006
0.1875	0	0.3125	0.0625	0.1875	0	0	0.25	0.0006734	0.074	0.052	0.175	8.5	1.76875	4.79437	0.191592
0.0625	0.125	0.375	0	0.3125	0	0	0.125	0.000672499	0.0685	0.105	0.0935	8.0625	1.7175	4.91875	0.23003
0.0625	0.3125	0	0.25	0	0	0.1875	0.1875	0.000668869	0.0495	0.025	0.5405	8.5625	1.77687	4.65	0.248048
0.25	0.375	0.0625	0.125	0	0	0.1875	0	0.000668015	0.029	0.085	0.271	7.25	1.84438	4.77125	0.254054
0.0625	0.3125	0	0.3125	0.125	0.1875	0	0	0.000667627	0.097	0.0285	0.2415	7.75	1.81875	4.79875	0.270871
0	0.4375	0	0.0625	0	0.25	0.125	0.125	0.000665199	0.0055	0.1865	0.6485	8.5	1.76188	4.77562	0.251652
0.0625	0.3125	0	0.125	0	0.375	0	0.125	0.000664901	0.039	0.0575	0.2965	8.5	1.805	4.7925	0.261261
0.3125	0	0.3125	0	0.1875	0	0.125	0.0625	0.000664815	0.069	0.041	0.235	7.875	1.8525	4.90375	0.196396
0.125	0.4375	0	0.125	0.25	0.0625	0	0	0.000664341	0.1725	0.1185	0.0325	7.25	1.81438	4.81313	0.266066
0.25	0.125	0.25	0	0.25	0	0	0.125	0.000661938	0.0875	0.085	0.089	7.75	1.81125	4.85	0.242042
0.0625	0.4375	0	0	0	0.0625	0.0625	0.375	0.000660381	0.0285	0.0555	0.4175	8.8125	1.71812	4.59688	0.245646
0.125	0.4375	0.125	0	0	0	0.125	0.1875	0.000659275	0.0235	0.0805	0.3485	7.875	1.73687	4.7175	0.233634
0.125	0.3125	0	0.1875	0.0625	0.3125	0	0	0.000657703	0.0865	0.0555	0.137	7.8125	1.84625	4.8375	0.273273
0.1875	0.1875	0	0.0625	0	0.1875	0.375	0	0.000653627	0.0685	0.026	0.367	8.75	1.90125	4.84875	0.251652
0.3125	0.375	0	0.125	0	0.125	0.0625	0	0.000651	0.04	0.093	0.175	7.0625	1.88375	4.77	0.266066
0.0625	0.3125	0	0.3125	0	0.25	0	0.0625	0.000650959	0.0365	0.053	0.3365	8	1.80625	4.75563	0.264865
0	0.3125	0	0.375	0.0625	0.0625	0.1875	0	0.000650292	0.048	0.0235	0.5765	8.125	1.79812	4.75938	0.26006
0.25	0.1875	0.0625	0	0.3125	0	0	0.1875	0.00065	0.125	0.032	0.1625	8.125	1.845	4.76625	0.264865
0	0.4375	0.0625	0.1875	0.1875	0	0	0.125	0.000648648	0.036	0.091	0.198	7.75	1.725	4.73562	0.255255
0.0625	0.375	0	0.25	0	0	0.0625	0.25	0.000648375	0.0325	0.0525	0.38	8.3125	1.74625	4.6025	0.25045
0.375	0.0625	0.1875	0	0.1875	0	0	0.1875	0.000647705	0.0855	0.0545	0.139	7.875	1.86625	4.77875	0.254054
0	0.4375	0	0.0625	0.25	0.0625	0	0.1875	0.000646898	0.023	0.098	0.287	8.25	1.73937	4.7375	0.257658
0.125	0.375	0	0.0625	0.125	0	0	0.3125	0.000646204	0.086	0.034	0.221	8.375	1.7575	4.62312	0.257658
0.0625	0.3125	0	0.375	0.125	0.125	0	0	0.000645389	0.0955	0.031	0.218	7.625	1.81375	4.77	0.272072
0	0.4375	0.125	0	0.25	0.0625	0.125	0	0.000644028	0.066	0.034	0.287	7.75	1.74687	4.89687	0.248048
0	0.3125	0	0.3125	0.125	0.0625	0.1875	0	0.000643104	0.058	0.021	0.528	8.1875	1.80125	4.785	0.26006
0.3125	0.3125	0	0	0.0625	0.1875	0.125	0	0.000641775	0.0995	0.025	0.258	7.5625	1.90688	4.83438	0.26967
0.0625	0.375	0.0625	0	0	0.4375	0	0.0625	0.000640016	0.032	0.0905	0.221	8.1875	1.79313	4.88063	0.26006
0.25	0.3125	0	0.125	0	0	0.125	0.1875	0.000639189	0.058	0.031	0.3555	8	1.83438	4.65375	0.256456
0	0.375	0	0.1875	0.0625	0	0.125	0.25	0.000638775	0.0255	0.05	0.501	8.6875	1.73313	4.63812	0.252853
0.125	0.375	0	0	0.1875	0.0625	0	0.25	0.0006384	0.1	0.024	0.266	8.3125	1.77687	4.69813	0.26006
0.0625	0.3125	0	0	0.375	0.0625	0.1875	0	0.000637925	0.1975	0.0085	0.38	8.3125	1.83438	4.89438	0.258859
0	0.4375	0	0.0625	0	0.125	0.1875	0.1875	0.000637632	0.006	0.162	0.656	8.6875	1.745	4.71438	0.246847
0.1875	0.3125	0	0.25	0	0.125	0.125	0	0.000637209	0.0505	0.036	0.3505	7.625	1.8575	4.76625	0.257658
0.125	0.3125	0	0	0.1875	0	0.1875	0.1875	0.000636654	0.1425	0.0105	0.4255	8.625	1.80688	4.73375	0.251652
0	0.375	0	0.125	0.25	0	0.125	0.125	0.0006364	0.064	0.0215	0.4625	8.375	1.765	4.75625	0.252853
0.0625	0.375	0.0625	0	0.1875	0.3125	0	0	0.000634673	0.0785	0.07	0.1155	7.875	1.80375	4.92062	0.267267
0.0625	0.0625	0.4375	0	0.25	0	0	0.1875	0.000634403	0.0535	0.098	0.121	8.3125	1.69625	4.8975	0.189189
0	0.3125	0	0.125	0.125	0.3125	0.125	0	0.000633795	0.03	0.047	0.4495	8.5	1.81688	4.88312	0.264865
0.0625	0.3125	0.0625	0	0.3125	0	0	0.25	0.000633604	0.097	0.0355	0.184	8.5	1.75063	4.73875	0.256456
0.375	0	0.25	0.125	0.125	0	0	0.125	0.000633142	0.0615	0.071	0.145	7.625	1.8675	4.79875	0.234835
0.3125	0.375	0	0	0.125	0.0625	0	0.125	0.000632772	0.093	0.036	0.189	7.375	1.85813	4.73438	0.264865
0.375	0	0.125	0.0625	0.25	0	0	0.1875	0.000631904	0.1085	0.032	0.182	8.125	1.8975	4.76562	0.244444
0.0625	0.3125	0	0.0625	0	0	0.1875	0.375	0.000631782	0.0535	0.0245	0.482	9.3125	1.74313	4.58812	0.243243
0.0625	0.1875	0	0	0	0.25	0.4375	0.0625	0.000631755	0.0695	0.015	0.606	9.5625	1.85813	4.86	0.244444
0.1875	0.0625	0.125	0	0.375	0	0	0.25	0.000630732	0.1365	0.0305	0.1515	8.75	1.82	4.7825	0.252853
0.0625	0.25	0	0.25	0	0	0.3125	0.125	0.000630713	0.0695	0.0165	0.55	8.8125	1.8075	4.6975	0.245646
0	0.4375	0.0625	0.0625	0	0.3125	0.125	0	0.000630564	0.008	0.187	0.4215	8.0625	1.77188	4.8775	0.252853
0.1875	0.3125	0	0	0.125	0	0.25	0.125	0.00062985	0.1235	0.012	0.425	8.375	1.84	4.7525	0.251652
0.1875	0.3125	0	0	0	0.1875	0.125	0.1875	0.000628829	0.0725	0.019	0.4565	8.5	1.82875	4.73313	0.254054
0.0625	0.375	0.125	0	0	0	0.3125	0.125	0.00062832	0.03	0.044	0.476	8.4375	1.75125	4.775	0.226426
0.0625	0.3125	0	0	0.125	0	0.25	0.25	0.000626072	0.1035	0.0115	0.526	9.125	1.77625	4.6975	0.248048
0.0625	0.25	0	0.3125	0	0	0.3125	0.0625	0.0006255	0.0695	0.016	0.5625	8.5625	1.81875	4.71813	0.249249
0.1875	0.375	0.0625	0	0.25	0	0	0.125	0.0006215	0.125	0.044	0.113	7.5625	1.80062	4.775	0.261261
0.125	0.375	0	0	0.3125	0.0625	0	0.125	0.000620823	0.1295	0.0255	0.188	7.9375	1.80563	4.79063	0.263664
0	0.4375	0	0.1875	0.25	0.0625	0	0.0625	0.000620353	0.0375	0.0805	0.2055	7.75	1.76188	4.77875	0.262462
0.25	0	0.25	0.0625	0.25	0	0	0.1875	0.00062031	0.092	0.0465	0.145	8.25	1.82125	4.81562	0.212012
0.0625	0.375	0	0.375	0	0	0.0625	0.125	0.000620025	0.0285	0.0495	0.4395	7.8125	1.76875	4.64375	0.255255
0	0.375	0	0.3125	0.125	0	0.0625	0.125	0.000617109	0.034	0.0395	0.4595	8.0625	1.75438	4.68813	0.257658
0.25	0	0.125	0	0.4375	0	0.0625	0.125	0.000616639	0.139	0.0175	0.2535	8.5	1.88125	4.86625	0.225225
0	0.25	0.0625	0	0.375	0.0625	0.25	0	0.000616366	0.143	0.0105	0.4105	8.6875	1.81125	4.92938	0.255255
0	0.4375	0.0625	0.1875	0	0	0.25	0.0625	0.000615703	0.0125	0.1065	0.4625	8.0625	1.74438	4.74688	0.240841
0.375	0.375	0	0	0.0625	0	0.0625	0.125	0.000615552	0.064	0.042	0.229	7.25	1.875	4.70375	0.263664
0	0.4375	0.0625	0	0.125	0.25	0.125	0	0.000612467	0.0115	0.124	0.4295	8.0625	1.77313	4.9	0.256456
0	0.375	0	0.1875	0.25	0.125	0.0625	0	0.000612306	0.058	0.034	0.3105	7.9375	1.79313	4.83812	0.262462
0	0.4375	0.0625	0.125	0.25	0	0	0.125	0.000611667	0.049	0.073	0.171	7.8125	1.72812	4.76125	0.254054
0.1875	0.25	0	0.125	0	0	0.3125	0.125	0.000611568	0.062	0.024	0.411	8.5625	1.84875	4.71125	0.245646
0	0.3125	0	0.1875	0.125	0	0.25	0.125	0.000611325	0.0475	0.022	0.585	8.75	1.77812	4.73187	0.249249
0.25	0.375	0	0	0.25	0.0625	0	0.0625	0.000610092	0.1345	0.048	0.0945	7.375	1.855	4.79938	0.268468
0.125	0.4375	0.125	0	0	0	0.25	0.0625	0.000608344	0.0225	0.075	0.3605	7.75	1.76812	4.7925	0.232432
0	0.4375	0	0.1875	0.0625	0.125	0	0.1875	0.000607976	0.0095	0.161	0.3975	8.1875	1.735	4.68938	0.258859
0.0625	0.375	0	0	0.125	0	0.125	0.3125	0.000607399	0.081	0.0175	0.4285	8.875	1.74562	4.65	0.246847
0.125	0.25	0.0625	0	0.375	0	0	0.1875	0.000604604	0.154	0.026	0.151	8.3125	1.79625	4.785	0.261261
0.3125	0	0.125	0	0.3125	0.0625	0	0.1875	0.000603488	0.1155	0.025	0.209	8.4375	1.885	4.81313	0.242042
0.0625	0.25	0.4375	0	0.0625	0	0.1875	0	0.000602072	0.034	0.076	0.233	7.5625	1.70188	4.95375	0.214414
0.125	0.3125	0	0.1875	0	0.25	0	0.125	0.000601933	0.0485	0.042	0.2955	8.125	1.81563	4.74187	0.263664
0.375	0	0.25	0	0.125	0.0625	0	0.1875	0.000601273	0.0535	0.0555	0.2025	8	1.86125	4.80688	0.226426
0.125	0.4375	0.0625	0	0	0.0625	0	0.3125	0.000600795	0.0325	0.079	0.234	8.1875	1.72812	4.63938	0.246847
0.3125	0	0.3125	0.0625	0.0625	0	0	0.25	0.000600733	0.0485	0.0675	0.1835	8.125	1.80375	4.75687	0.207207
0.375	0	0.1875	0.3125	0.0625	0	0	0.0625	0.000599041	0.0805	0.041	0.1815	7.375	1.89312	4.76188	0.252853
0.1875	0.375	0.0625	0	0.1875	0	0	0.1875	0.000597838	0.103	0.0355	0.1635	7.75	1.78625	4.72875	0.256456
0	0.375	0	0	0.3125	0.1875	0.0625	0.0625	0.000595665	0.0465	0.03	0.427	8.375	1.79	4.87188	0.261261
0.125	0.375	0	0.0625	0.25	0	0	0.1875	0.000595533	0.1285	0.023	0.2015	8	1.78625	4.71563	0.261261
0.1875	0.3125	0.0625	0	0	0.1875	0.25	0	0.000594555	0.0515	0.0315	0.3665	8.0625	1.85375	4.86063	0.254054
0	0.4375	0	0.0625	0.1875	0.0625	0	0.25	0.000593892	0.018	0.108	0.3055	8.4375	1.725	4.69125	0.256456
0.125	0	0.3125	0	0.375	0	0.0625	0.125	0.000593712	0.084	0.031	0.228	8.5	1.78438	4.9225	0.174775
0	0.4375	0.0625	0.1875	0	0	0.25	0.0625	0.000593437	0.013	0.0955	0.478	8.0625	1.74438	4.74688	0.23964
0.125	0.25	0	0	0.1875	0.125	0.3125	0	0.00059298	0.1405	0.0115	0.367	8.625	1.87	4.88	0.256456
0	0.3125	0.0625	0	0.25	0.0625	0.3125	0	0.00059148	0.093	0.015	0.424	8.625	1.79875	4.90188	0.251652
0.125	0.375	0	0.1875	0.25	0	0	0.0625	0.000591446	0.163	0.0295	0.123	7.5	1.80875	4.75688	0.267267
0.0625	0.1875	0	0.1875	0	0	0.4375	0.125	0.000591157	0.079	0.014	0.5345	9.3125	1.82688	4.72437	0.23964
0.25	0.0625	0.25	0	0.1875	0	0	0.25	0.000590099	0.071	0.0545	0.1525	8.3125	1.79625	4.77625	0.23964
0	0.3125	0	0.0625	0.25	0.1875	0.1875	0	0.000590031	0.0585	0.0205	0.492	8.5625	1.8175	4.89375	0.261261
0.125	0.4375	0.0625	0.125	0	0.25	0	0	0.000589077	0.029	0.222	0.0915	7.3125	1.79937	4.82875	0.26006
0.125	0.375	0	0.125	0	0.0625	0	0.3125	0.000588697	0.046	0.0515	0.2485	8.375	1.75625	4.60062	0.255255
0.0625	0.375	0	0.125	0.1875	0	0	0.25	0.000588299	0.0835	0.0305	0.231	8.3125	1.75125	4.6625	0.257658
0.1875	0	0.25	0.1875	0.25	0	0	0.125	0.000586971	0.099	0.0385	0.154	8.125	1.81187	4.82937	0.216817
0	0.25	0	0.125	0	0.0625	0.4375	0.125	0.000586968	0.024	0.037	0.661	9.4375	1.80062	4.75312	0.23964
0.3125	0.0625	0.25	0	0.125	0	0	0.25	0.000585111	0.067	0.0615	0.142	8.125	1.81375	4.7575	0.245646
0	0.375	0	0.0625	0.25	0	0.125	0.1875	0.00058506	0.049	0.024	0.4975	8.625	1.75375	4.73563	0.251652
0	0.25	0	0.1875	0.0625	0.25	0.25	0	0.00058406	0.038	0.0265	0.58	8.8125	1.82812	4.85562	0.261261
0.25	0	0.1875	0.0625	0.25	0	0	0.25	0.0005831	0.098	0.034	0.175	8.5625	1.8275	4.76312	0.224024
0.0625	0.0625	0.375	0	0.375	0	0	0.125	0.00058194	0.08	0.0795	0.0915	8.25	1.73125	4.9375	0.2
0.0625	0	0.3125	0	0.375	0.125	0	0.125	0.0005819	0.063	0.049	0.1885	8.6875	1.76937	4.95625	0.173574
0.125	0.3125	0	0	0.25	0	0.1875	0.125	0.000581378	0.1595	0.009	0.405	8.4375	1.82125	4.78	0.254054
0.4375	0.0625	0.125	0	0.25	0	0	0.125	0.000580466	0.0945	0.0585	0.105	7.625	1.91875	4.8	0.267267
0.125	0.3125	0	0.3125	0	0	0.1875	0.0625	0.000579945	0.0615	0.0205	0.46	7.9375	1.82	4.69813	0.255255
0	0.375	0	0.125	0.125	0	0.125	0.25	0.000579833	0.0265	0.0435	0.503	8.75	1.73625	4.66375	0.252853
0	0.375	0.0625	0.25	0	0.0625	0.25	0	0.000578684	0.0205	0.0615	0.459	8.0625	1.77125	4.78938	0.248048
0.1875	0.125	0.3125	0	0.1875	0	0	0.1875	0.000577356	0.0645	0.0825	0.1085	8	1.75875	4.82875	0.232432
0.0625	0.3125	0	0	0	0.1875	0.1875	0.25	0.000576507	0.053	0.019	0.5725	9.1875	1.78062	4.71563	0.249249
0.3125	0.1875	0.0625	0	0.3125	0	0.125	0	0.000576504	0.144	0.0255	0.157	7.625	1.90813	4.86875	0.267267
0	0.3125	0	0.0625	0	0.25	0.3125	0.0625	0.00057568	0.014	0.064	0.6425	9.0625	1.8075	4.83313	0.249249
0.25	0	0.1875	0	0.3125	0	0.125	0.125	0.00057564	0.0975	0.018	0.328	8.5	1.86187	4.86375	0.214414
0	0.375	0	0	0.3125	0.125	0.125	0.0625	0.000573885	0.06	0.0195	0.4905	8.4375	1.78937	4.86	0.255255
0.4375	0	0.125	0.0625	0.25	0	0	0.125	0.000573804	0.1155	0.0345	0.144	7.75	1.92938	4.79312	0.252853
0.25	0	0.4375	0	0.1875	0	0.0625	0.0625	0.000573405	0.0635	0.07	0.129	7.6875	1.7925	4.94375	0.171171
0.3125	0.1875	0.125	0	0.25	0	0.125	0	0.00057267	0.101	0.035	0.162	7.5	1.8875	4.875	0.26006
0.1875	0.3125	0.0625	0.125	0	0	0.3125	0	0.000572247	0.0335	0.052	0.3285	7.875	1.84312	4.79125	0.248048
0.3125	0.1875	0.125	0	0.25	0	0	0.125	0.00057222	0.0935	0.06	0.102	7.625	1.85625	4.8	0.261261
0	0.375	0	0	0.1875	0.0625	0.1875	0.1875	0.000571368	0.024	0.038	0.6265	8.875	1.76	4.75563	0.252853
0.3125	0.3125	0	0	0.125	0.0625	0.1875	0	0.000571019	0.1135	0.018	0.2795	7.5625	1.90437	4.81937	0.264865
0.125	0.375	0.0625	0	0	0.375	0	0.0625	0.00057072	0.032	0.1025	0.174	7.9375	1.80875	4.85875	0.261261
0.0625	0.375	0	0.1875	0.25	0	0	0.125	0.000569736	0.123	0.024	0.193	7.875	1.77687	4.72938	0.262462
0.1875	0.3125	0	0.125	0	0	0.1875	0.1875	0.00056862	0.054	0.026	0.405	8.3125	1.81812	4.66375	0.248048
0.1875	0.4375	0.0625	0	0.1875	0.125	0	0	0.000568376	0.0975	0.131	0.0445	7.125	1.81937	4.855	0.264865
0	0.4375	0	0.125	0.0625	0.1875	0	0.1875	0.000568214	0.008	0.1805	0.3935	8.3125	1.74	4.71813	0.257658
0.125	0.4375	0.0625	0.25	0	0	0.125	0	0.000567655	0.017	0.113	0.2955	7.1875	1.78812	4.7475	0.25045
0.125	0.1875	0	0.25	0.0625	0	0.375	0	0.000567207	0.1605	0.0095	0.372	8.5625	1.86875	4.78125	0.255255
0	0.375	0	0.125	0.0625	0	0.1875	0.25	0.0005643	0.018	0.055	0.57	8.875	1.7375	4.655	0.245646
0.375	0.4375	0	0.0625	0.0625	0	0	0.0625	0.000562994	0.0475	0.2155	0.055	6.6875	1.87125	4.71438	0.26967
0	0.25	0.0625	0	0.4375	0	0.0625	0.1875	0.000562551	0.0785	0.0245	0.2925	8.8125	1.7625	4.81375	0.256456
0.0625	0.3125	0	0.125	0	0.3125	0	0.1875	0.000561213	0.038	0.0425	0.3475	8.625	1.78875	4.74313	0.26006
0.0625	0.3125	0	0	0.0625	0	0.3125	0.25	0.000560722	0.081	0.013	0.5325	9.25	1.7775	4.68875	0.242042
0.1875	0	0.375	0.0625	0.25	0	0	0.125	0.000560587	0.074	0.0695	0.109	8	1.77687	4.89313	0.186787
0.0625	0.3125	0	0	0.3125	0	0.1875	0.125	0.000560088	0.173	0.007	0.4625	8.625	1.80375	4.79875	0.251652
0.1875	0.3125	0	0	0.25	0.0625	0.1875	0	0.000560033	0.1715	0.0105	0.311	7.9375	1.86938	4.85687	0.262462
0.0625	0	0.3125	0.0625	0.3125	0	0	0.25	0.000559262	0.0535	0.0505	0.207	8.875	1.73375	4.83188	0.16997
0.0625	0.3125	0	0	0.0625	0	0.25	0.3125	0.000559125	0.075	0.014	0.5325	9.3125	1.76188	4.65125	0.244444
0.1875	0.3125	0	0.1875	0	0.25	0	0.0625	0.000558298	0.0545	0.052	0.197	7.75	1.8475	4.76938	0.263664
0	0.3125	0	0.3125	0.125	0.0625	0.1875	0	0.000558112	0.0605	0.018	0.5125	8.1875	1.80125	4.785	0.258859
0	0.3125	0.125	0	0.1875	0.0625	0.3125	0	0.000557569	0.0665	0.0205	0.409	8.5	1.77812	4.90813	0.243243
0	0.25	0.0625	0.0625	0.4375	0	0	0.1875	0.000556512	0.068	0.044	0.186	8.625	1.75812	4.79688	0.261261
0.125	0.3125	0	0	0	0.25	0.125	0.1875	0.000556067	0.067	0.0165	0.503	8.75	1.81313	4.755	0.255255
0.3125	0.0625	0.3125	0	0.1875	0	0.125	0	0.00055562	0.0765	0.054	0.1345	7.5	1.85312	4.93125	0.23003
0.3125	0.3125	0	0.0625	0	0.1875	0.125	0	0.00055516	0.051	0.041	0.2655	7.5	1.90375	4.80875	0.266066
0.0625	0.125	0.4375	0	0.1875	0	0	0.1875	0.000552825	0.039	0.105	0.135	8.125	1.6825	4.87875	0.22042
0.0625	0.25	0	0	0.1875	0	0.375	0.125	0.000550912	0.1345	0.008	0.512	9.1875	1.82125	4.79125	0.245646
0.0625	0.1875	0.25	0	0.375	0	0	0.125	0.000550014	0.0935	0.065	0.0905	8.125	1.745	4.8875	0.243243
0.1875	0.375	0	0.125	0	0.0625	0	0.25	0.000549609	0.0375	0.0625	0.2345	8	1.78812	4.62813	0.256456
0.0625	0.375	0.0625	0	0.125	0.375	0	0	0.000547725	0.067	0.075	0.109	7.9375	1.80563	4.92375	0.266066
0.1875	0	0.375	0.125	0.125	0	0	0.1875	0.000545695	0.0545	0.0605	0.1655	8.125	1.75937	4.82125	0.186787
0.125	0	0.3125	0	0.3125	0	0.125	0.125	0.000545428	0.0825	0.0205	0.3225	8.625	1.78563	4.91375	0.177177
0.3125	0.375	0	0	0	0.0625	0.0625	0.1875	0.000544871	0.0495	0.035	0.3145	7.6875	1.845	4.67938	0.257658
0.0625	0.375	0	0	0.125	0.125	0	0.3125	0.000544172	0.0625	0.0285	0.3055	8.75	1.74687	4.67375	0.258859
0.1875	0.3125	0	0.1875	0	0.25	0	0.0625	0.000541892	0.0565	0.046	0.2085	7.75	1.8475	4.76938	0.266066
0.25	0.0625	0.3125	0	0.125	0	0	0.25	0.000540856	0.061	0.069	0.1285	8.1875	1.77563	4.7825	0.227628
0	0.3125	0	0.3125	0.0625	0.125	0.1875	0	0.000540795	0.031	0.03	0.5815	8.25	1.80313	4.78812	0.261261
0.0625	0.4375	0	0.125	0.3125	0.0625	0	0	0.00054033	0.166	0.0775	0.042	7.4375	1.79688	4.83188	0.262462
0.0625	0.3125	0	0.375	0.125	0.125	0	0	0.000539784	0.098	0.0255	0.216	7.625	1.81375	4.77	0.272072
0.0625	0.375	0	0.25	0.25	0	0	0.0625	0.000538977	0.1325	0.0265	0.1535	7.625	1.78812	4.75	0.266066
0.0625	0.25	0	0	0.4375	0.125	0.125	0	0.000536749	0.194	0.0085	0.3255	8.4375	1.84875	4.925	0.267267
0	0.4375	0.0625	0	0.125	0	0.125	0.25	0.000534762	0.0125	0.0895	0.478	8.5625	1.70812	4.7025	0.244444
0.1875	0.375	0.0625	0.125	0	0	0	0.25	0.000534312	0.048	0.0615	0.181	7.8125	1.76562	4.63125	0.252853
0.125	0.1875	0.375	0	0.125	0	0.1875	0	0.000533549	0.0485	0.057	0.193	7.6875	1.75375	4.9475	0.222823
0.1875	0.4375	0.125	0	0	0	0.0625	0.1875	0.000533487	0.025	0.091	0.2345	7.5625	1.75313	4.7075	0.240841
0	0.375	0.0625	0	0.375	0.0625	0.125	0	0.0005332	0.1075	0.016	0.31	8.0625	1.78125	4.90938	0.257658
0.125	0.375	0	0.25	0.1875	0.0625	0	0	0.0005321	0.1565	0.05	0.068	7.3125	1.82187	4.78063	0.270871
0	0.3125	0	0.1875	0	0.1875	0.25	0.0625	0.0005313	0.015	0.055	0.644	8.75	1.79812	4.7875	0.25045
0.0625	0.3125	0	0.1875	0	0	0.125	0.3125	0.000530353	0.0545	0.0225	0.4325	8.875	1.75	4.59187	0.248048
0	0.375	0	0	0.125	0.0625	0.25	0.1875	0.000530321	0.0185	0.044	0.6515	9	1.76125	4.74688	0.245646
0	0.3125	0.0625	0.0625	0.375	0	0.1875	0	0.000530189	0.1535	0.011	0.314	8.25	1.79125	4.89062	0.256456
0.0625	0.25	0	0	0.375	0.1875	0.125	0	0.000529788	0.1855	0.008	0.357	8.5	1.85062	4.92812	0.26967
0.0625	0.375	0.125	0	0	0	0.25	0.1875	0.000529568	0.03	0.0385	0.4585	8.5	1.73562	4.7375	0.23003
0.25	0	0.1875	0.3125	0.125	0	0	0.125	0.000529072	0.0825	0.0265	0.242	7.9375	1.84375	4.75312	0.240841
0.0625	0.25	0	0.3125	0	0	0.25	0.125	0.000528061	0.0655	0.0145	0.556	8.625	1.80313	4.68063	0.249249
0.375	0	0.125	0.25	0.1875	0	0	0.0625	0.000527858	0.1185	0.0295	0.151	7.5625	1.91688	4.78125	0.257658
0.0625	0.3125	0	0.125	0	0.3125	0	0.1875	0.000527085	0.034	0.045	0.3445	8.625	1.78875	4.74313	0.256456
0.125	0.3125	0	0	0.375	0.0625	0	0.125	0.000526621	0.1655	0.0185	0.172	8.125	1.81937	4.80938	0.263664
0.0625	0.125	0.4375	0	0.25	0	0.125	0	0.000524882	0.0865	0.041	0.148	7.8125	1.72812	5	0.221622
0.375	0	0.375	0	0.0625	0	0.0625	0.125	0.00052482	0.0295	0.091	0.1955	7.625	1.83375	4.85375	0.193994
0.125	0.375	0.0625	0	0.3125	0	0	0.125	0.000524774	0.1165	0.0385	0.117	7.75	1.78313	4.79375	0.258859
0	0.375	0	0.3125	0.125	0.0625	0	0.125	0.000524475	0.025	0.0555	0.378	8	1.755	4.7	0.263664
0	0.4375	0.0625	0	0.375	0.0625	0.0625	0	0.000523901	0.0855	0.043	0.1425	7.75	1.76625	4.89938	0.261261
0.3125	0.0625	0.1875	0	0.3125	0	0.125	0	0.000520831	0.124	0.0265	0.1585	7.75	1.89437	4.91875	0.252853
0.0625	0.375	0	0.25	0.25	0	0	0.0625	0.000520695	0.126	0.0285	0.145	7.625	1.78812	4.75	0.264865
0	0.4375	0.0625	0.3125	0.0625	0.125	0	0	0.00052027	0.0195	0.147	0.1815	7.375	1.75125	4.78313	0.263664
0.125	0.3125	0	0.0625	0.375	0	0	0.125	0.000518059	0.1715	0.0215	0.1405	8	1.81438	4.78062	0.264865
0.125	0.3125	0	0.0625	0	0	0.1875	0.3125	0.000517548	0.059	0.0215	0.408	8.9375	1.775	4.61562	0.244444
0.125	0.3125	0	0	0	0.25	0.125	0.1875	0.000517545	0.062	0.0175	0.477	8.75	1.81313	4.755	0.256456
0	0.4375	0.0625	0.25	0	0.125	0.125	0	0.00051744	0.01	0.112	0.462	7.6875	1.75687	4.79125	0.251652
0.125	0.25	0	0.1875	0.125	0	0.3125	0	0.00051652	0.148	0.01	0.349	8.3125	1.85688	4.79688	0.256456
0.0625	0.25	0	0.3125	0	0.1875	0.1875	0	0.00051646	0.062	0.017	0.49	8.3125	1.83625	4.79125	0.258859
0.1875	0	0.4375	0.1875	0.0625	0	0	0.125	0.000515849	0.047	0.081	0.1355	7.75	1.75	4.84812	0.177177
0.375	0.125	0.125	0	0.25	0	0.125	0	0.000515736	0.116	0.0285	0.156	7.5	1.91875	4.875	0.262462
0.0625	0.1875	0.0625	0	0.375	0	0	0.3125	0.000515327	0.1185	0.0245	0.1775	9.0625	1.76375	4.73	0.256456
0	0.4375	0	0.0625	0	0.125	0.125	0.25	0.000515157	0.0065	0.131	0.605	8.75	1.72938	4.67687	0.246847
0	0.3125	0	0.25	0.0625	0	0.25	0.125	0.000515021	0.0335	0.0245	0.6275	8.6875	1.775	4.70625	0.249249
0.1875	0	0.25	0	0.3125	0.125	0	0.125	0.000514683	0.0795	0.0415	0.156	8.4375	1.825	4.9125	0.206006
0.0625	0.1875	0	0.25	0	0.0625	0.4375	0	0.000513737	0.079	0.014	0.4645	8.9375	1.85438	4.79437	0.248048
0	0.25	0	0.0625	0.0625	0.25	0.375	0	0.000513452	0.0305	0.029	0.5805	9.1875	1.83688	4.88937	0.255255
0	0.3125	0	0.25	0.0625	0	0.25	0.125	0.000512712	0.034	0.0245	0.6155	8.6875	1.775	4.70625	0.249249
0.1875	0.1875	0.0625	0	0.375	0	0	0.1875	0.000511912	0.146	0.0255	0.1375	8.3125	1.8275	4.785	0.26006
0.4375	0.0625	0.125	0	0.1875	0	0	0.1875	0.000511641	0.0925	0.0375	0.1475	7.8125	1.90437	4.75375	0.258859
0.125	0	0.1875	0.0625	0.3125	0	0	0.3125	0.000510934	0.101	0.0285	0.1775	9.125	1.77812	4.75437	0.2
0	0.3125	0.0625	0	0.375	0	0.1875	0.0625	0.000510907	0.1215	0.01	0.4205	8.5	1.78	4.87	0.254054
0.1875	0	0.3125	0.1875	0.25	0	0	0.0625	0.000510485	0.092	0.0575	0.0965	7.8125	1.80563	4.88188	0.204805
0.375	0.3125	0	0.0625	0	0.0625	0.1875	0	0.000509282	0.0455	0.042	0.2665	7.3125	1.91875	4.775	0.267267
0.3125	0	0.375	0	0.0625	0.0625	0	0.1875	0.000508555	0.034	0.0775	0.193	7.9375	1.8025	4.83813	0.196396
0	0.4375	0.0625	0.3125	0.0625	0	0	0.125	0.000507894	0.0175	0.1175	0.247	7.625	1.71875	4.68438	0.255255
0.0625	0.3125	0	0.1875	0	0.1875	0	0.25	0.000506923	0.0415	0.035	0.349	8.625	1.7675	4.665	0.257658
0	0.4375	0.0625	0.0625	0.3125	0	0	0.125	0.000505181	0.0575	0.0565	0.1555	7.875	1.73125	4.78688	0.256456
0	0.3125	0	0.125	0.0625	0	0.3125	0.1875	0.000505024	0.026	0.032	0.607	9.125	1.76812	4.7025	0.245646
0.1875	0.0625	0.4375	0	0.0625	0	0	0.25	0.000504764	0.038	0.0995	0.1335	8.125	1.71687	4.81375	0.206006
0	0.375	0.125	0	0.1875	0.0625	0.25	0	0.000503818	0.0485	0.028	0.371	8.1875	1.76313	4.89813	0.243243
0.25	0	0.3125	0	0.125	0	0.0625	0.25	0.000502197	0.0645	0.034	0.229	8.5	1.79062	4.7925	0.189189
0.125	0.25	0	0.1875	0	0.3125	0.125	0	0.00050193	0.065	0.022	0.351	8.25	1.8625	4.83875	0.263664
0	0.375	0.0625	0.25	0	0	0.25	0.0625	0.000501563	0.015	0.0625	0.535	8.1875	1.755	4.74	0.243243
0.3125	0.3125	0	0.0625	0	0	0.1875	0.125	0.000501466	0.056	0.0245	0.3655	7.8125	1.87062	4.69813	0.256456
0.375	0	0.25	0.1875	0.125	0	0.0625	0	0.000501402	0.071	0.0535	0.132	7.3125	1.89437	4.85687	0.224024
0	0.3125	0.0625	0	0.25	0	0.25	0.125	0.00050076	0.0535	0.018	0.52	8.8125	1.76687	4.815	0.246847
0.125	0.25	0	0.1875	0	0	0.25	0.1875	0.0005004	0.0695	0.015	0.48	8.75	1.8125	4.66688	0.25045
0	0.375	0	0	0.125	0.1875	0.1875	0.125	0.000499517	0.0135	0.0575	0.6435	8.8125	1.77812	4.80813	0.252853
0.1875	0.3125	0	0.125	0	0	0.125	0.25	0.000499444	0.065	0.0225	0.3415	8.375	1.8025	4.62625	0.249249
0.1875	0.3125	0	0.0625	0	0.3125	0	0.125	0.000499228	0.0515	0.0375	0.2585	8.125	1.84125	4.7775	0.263664
0.4375	0	0.1875	0	0.125	0	0.0625	0.1875	0.00049839	0.06	0.037	0.2245	8	1.89875	4.77	0.236036
0.1875	0.4375	0.125	0	0.125	0	0	0.125	0.000497974	0.0555	0.0925	0.097	7.25	1.76625	4.7625	0.248048
0.3125	0.25	0	0.0625	0	0.125	0.25	0	0.000497833	0.0655	0.027	0.2815	7.875	1.91813	4.80688	0.261261
0	0.4375	0.0625	0.125	0	0	0.25	0.125	0.000496729	0.0095	0.0995	0.5255	8.3125	1.73313	4.72625	0.238438
0.1875	0.125	0.125	0	0.3125	0	0	0.25	0.000496662	0.118	0.0305	0.138	8.5625	1.80625	4.76375	0.254054
0	0.4375	0.0625	0.1875	0.25	0	0	0.0625	0.000496182	0.0585	0.0645	0.1315	7.5625	1.73937	4.78188	0.256456
0.3125	0.125	0.1875	0	0.25	0	0.125	0	0.000496144	0.0985	0.0345	0.146	7.5625	1.88062	4.9	0.251652
0.1875	0.375	0	0	0	0.0625	0.0625	0.3125	0.000495981	0.0575	0.0265	0.3255	8.4375	1.78125	4.62438	0.251652
0.1875	0.375	0.0625	0.1875	0	0	0	0.1875	0.000494394	0.037	0.068	0.1965	7.5625	1.77687	4.65188	0.254054
0.125	0	0.25	0.3125	0.1875	0	0	0.125	0.000494306	0.0735	0.0305	0.2205	8.1875	1.78812	4.79688	0.207207
0	0.3125	0	0.125	0.0625	0.4375	0.0625	0	0.0004942	0.02	0.07	0.353	8.5	1.81937	4.89813	0.267267
0.25	0.375	0	0.0625	0	0.0625	0	0.25	0.000494091	0.049	0.043	0.2345	7.875	1.80875	4.635	0.256456
0.25	0	0.375	0	0.1875	0.0625	0	0.125	0.000493536	0.053	0.064	0.1455	7.9375	1.79937	4.90313	0.191592
0.125	0	0.1875	0.25	0.25	0	0	0.1875	0.000493272	0.102	0.0195	0.248	8.5625	1.7975	4.77	0.20961
0.0625	0.375	0.125	0	0	0	0.3125	0.125	0.000492453	0.0305	0.0345	0.468	8.4375	1.75125	4.775	0.228829
0.0625	0.3125	0	0.0625	0	0	0.1875	0.375	0.00049203	0.0495	0.02	0.497	9.3125	1.74313	4.58812	0.243243
0.0625	0.375	0	0	0.3125	0	0.0625	0.1875	0.000491659	0.1305	0.011	0.3425	8.375	1.77313	4.75125	0.254054
0	0.375	0	0.25	0.0625	0	0.125	0.1875	0.000491365	0.0175	0.0505	0.556	8.4375	1.74438	4.65875	0.25045
0	0.4375	0.0625	0.1875	0	0.0625	0.25	0	0.000491311	0.0105	0.1015	0.461	7.9375	1.76063	4.79625	0.245646
0.375	0	0.25	0.25	0.0625	0	0	0.0625	0.000491028	0.058	0.068	0.1245	7.3125	1.87563	4.79375	0.237237
0.25	0.1875	0	0.0625	0	0	0.4375	0.0625	0.000490607	0.0595	0.023	0.3585	8.6875	1.9	4.76562	0.246847
0.25	0	0.4375	0.125	0.0625	0	0	0.125	0.000489989	0.0445	0.091	0.121	7.625	1.77062	4.855	0.185586
0.4375	0	0.125	0	0.1875	0	0.0625	0.1875	0.000488797	0.0875	0.0205	0.2725	8.125	1.91938	4.76375	0.248048
0.0625	0.25	0.0625	0	0.375	0	0.25	0	0.000488576	0.2055	0.0075	0.317	8.4375	1.82688	4.9075	0.254054
0.125	0.125	0.4375	0	0.1875	0	0.125	0	0.000487104	0.064	0.059	0.129	7.625	1.74562	4.98125	0.221622
0	0.375	0	0	0.4375	0.0625	0.0625	0.0625	0.000486234	0.1135	0.014	0.306	8.25	1.78625	4.86563	0.264865
0.0625	0.375	0	0.0625	0.375	0.125	0	0	0.000485701	0.1655	0.0455	0.0645	7.75	1.81563	4.87937	0.270871
0.0625	0.4375	0.0625	0	0	0.125	0	0.3125	0.000484424	0.0195	0.0915	0.2715	8.4375	1.7125	4.66125	0.246847
0	0.4375	0	0.125	0.0625	0.0625	0	0.3125	0.00048434	0.0115	0.131	0.3215	8.5625	1.7075	4.61937	0.252853
0.3125	0.375	0	0.125	0	0.0625	0	0.125	0.000483805	0.039	0.0715	0.1735	7.25	1.85187	4.68313	0.264865
0	0.375	0	0.3125	0.125	0.125	0	0.0625	0.000483408	0.024	0.054	0.373	7.875	1.77125	4.74938	0.264865
0.125	0	0.4375	0.125	0.125	0	0	0.1875	0.000482647	0.0445	0.068	0.1595	8.1875	1.72125	4.84625	0.171171
0	0.3125	0	0.0625	0	0.1875	0.3125	0.125	0.000482267	0.0095	0.071	0.715	9.1875	1.79125	4.78375	0.246847
0.125	0	0.25	0	0.3125	0.0625	0	0.25	0.000482089	0.0725	0.033	0.2015	8.9375	1.77687	4.83563	0.197598
0.1875	0.4375	0.0625	0.125	0	0.1875	0	0	0.000481209	0.0275	0.2215	0.079	7.0625	1.815	4.80687	0.261261
0.0625	0	0.3125	0.1875	0.25	0	0	0.1875	0.000481058	0.0595	0.0385	0.21	8.5625	1.74188	4.82688	0.168769
0	0.25	0.125	0	0.375	0.1875	0	0.0625	0.000479906	0.059	0.049	0.166	8.375	1.775	4.93063	0.258859
0.25	0.25	0.1875	0	0.1875	0	0.125	0	0.00047952	0.09	0.036	0.148	7.375	1.83563	4.88125	0.249249
0.125	0	0.1875	0.3125	0.1875	0	0	0.1875	0.000478624	0.073	0.0235	0.279	8.5	1.79438	4.74438	0.213213
0	0.4375	0	0.0625	0	0.25	0.125	0.125	0.000477161	0.004	0.1895	0.6295	8.5	1.76188	4.77562	0.251652
0	0.1875	0.0625	0	0.375	0	0.125	0.25	0.00047656	0.064	0.0185	0.4025	9.3125	1.76313	4.7775	0.252853
0.0625	0.3125	0	0	0.375	0.0625	0	0.1875	0.000474628	0.134	0.014	0.253	8.5	1.7875	4.78188	0.264865
0.125	0.125	0	0.125	0	0.1875	0.4375	0	0.000473611	0.0755	0.017	0.369	9.1875	1.89562	4.85187	0.23003
0	0.375	0	0.0625	0.0625	0	0.25	0.25	0.000472973	0.014	0.0585	0.5775	9.0625	1.74188	4.67188	0.246847
0.0625	0.3125	0	0	0	0.3125	0.125	0.1875	0.00047216	0.052	0.016	0.5675	9	1.7975	4.77688	0.254054
0.1875	0.375	0.125	0	0	0.1875	0.125	0	0.000471469	0.025	0.0705	0.2675	7.5	1.81688	4.86563	0.25045
0.25	0.1875	0.0625	0	0.3125	0	0.1875	0	0.000471261	0.1495	0.0135	0.2335	7.9375	1.89187	4.87875	0.261261
0.125	0.4375	0.1875	0	0.0625	0	0.1875	0	0.000470498	0.0445	0.0485	0.218	7.3125	1.76063	4.85375	0.231231
0.3125	0.125	0.0625	0	0.375	0	0	0.125	0.000470003	0.162	0.0275	0.1055	7.9375	1.89062	4.8125	0.270871
0	0.25	0.0625	0	0.375	0	0.0625	0.25	0.000469409	0.0545	0.027	0.319	9	1.74812	4.7675	0.255255
0.125	0.125	0	0.125	0	0.25	0.375	0	0.000468984	0.079	0.0155	0.383	9.125	1.89625	4.86375	0.233634
0.3125	0	0.25	0.0625	0.125	0	0	0.25	0.000467569	0.0615	0.0465	0.1635	8.25	1.82438	4.75063	0.221622
0.3125	0.0625	0.25	0	0.3125	0	0.0625	0	0.00046683	0.108	0.0665	0.065	7.5	1.8725	4.93375	0.248048
0.1875	0.375	0	0	0.125	0.0625	0	0.25	0.000466576	0.088	0.022	0.241	8.125	1.79438	4.67938	0.258859
0.0625	0.375	0.0625	0.25	0	0	0	0.25	0.000466538	0.029	0.065	0.2475	8.0625	1.72437	4.6175	0.25045
0	0.375	0	0	0.125	0.0625	0.25	0.1875	0.000465147	0.0155	0.047	0.6385	9	1.76125	4.74688	0.248048
0.1875	0	0.4375	0.125	0.125	0	0	0.125	0.000465129	0.0535	0.0805	0.108	7.8125	1.75313	4.87375	0.17958
0	0.25	0	0.125	0.0625	0	0.375	0.1875	0.000463941	0.0375	0.0205	0.6035	9.4375	1.78313	4.7125	0.245646
0.125	0.3125	0	0	0.1875	0.3125	0	0.0625	0.000463617	0.1115	0.021	0.198	8.1875	1.84125	4.86813	0.268468
0	0.3125	0.0625	0.375	0.1875	0	0.0625	0	0.000463219	0.0675	0.025	0.2745	7.6875	1.77313	4.78	0.261261
0.375	0	0.25	0	0.125	0	0.125	0.125	0.000462634	0.0615	0.0255	0.295	8	1.87625	4.8325	0.213213
0.375	0.0625	0.0625	0	0.3125	0	0	0.1875	0.000461584	0.139	0.0185	0.1795	8.125	1.9075	4.76625	0.268468
0.125	0.4375	0.125	0	0	0	0.0625	0.25	0.000461171	0.021	0.0835	0.263	7.9375	1.72125	4.68	0.237237
0	0.4375	0	0.0625	0.125	0.1875	0	0.1875	0.000460989	0.009	0.131	0.391	8.375	1.74313	4.74375	0.258859
0.0625	0.25	0.1875	0	0.375	0	0	0.125	0.0004608	0.096	0.048	0.1	8.0625	1.75188	4.8625	0.248048
0.3125	0	0.1875	0	0.1875	0.1875	0	0.125	0.000459715	0.0805	0.0265	0.2155	8.25	1.8825	4.87188	0.238438
0.25	0.3125	0	0.0625	0	0.1875	0	0.1875	0.00045936	0.06	0.029	0.264	8	1.84062	4.70625	0.264865
0.25	0.375	0.0625	0.1875	0	0	0.125	0	0.000458482	0.0225	0.082	0.2485	7.0625	1.84	4.75437	0.252853
0.1875	0.3125	0.0625	0	0	0	0.3125	0.125	0.00045838	0.043	0.026	0.41	8.375	1.82062	4.75	0.23964
0.1875	0	0.1875	0	0.3125	0.125	0	0.1875	0.00045645	0.0895	0.025	0.204	8.75	1.83125	4.86	0.216817
0.1875	0.375	0.1875	0	0.0625	0	0.1875	0	0.000456448	0.0445	0.0445	0.2305	7.3125	1.79188	4.85375	0.238438
0.1875	0.0625	0.1875	0	0.25	0	0	0.3125	0.000456228	0.116	0.0285	0.138	8.8125	1.785	4.7425	0.244444
0.125	0.375	0.0625	0	0.1875	0	0	0.25	0.000455642	0.0755	0.0355	0.17	8.125	1.75438	4.70125	0.252853
0	0.25	0	0.0625	0.3125	0.0625	0.3125	0	0.0004555	0.142	0.0065	0.4935	8.875	1.83	4.88875	0.256456
0.0625	0.1875	0.25	0	0.3125	0	0.1875	0	0.000455468	0.1235	0.016	0.2305	8.125	1.7775	4.95375	0.237237
0.0625	0.1875	0	0.1875	0	0.25	0.3125	0	0.000455399	0.067	0.014	0.4855	8.9375	1.86062	4.84687	0.252853
0.1875	0.3125	0.0625	0	0	0	0.25	0.1875	0.000454723	0.0465	0.022	0.4445	8.4375	1.805	4.7125	0.243243
0	0.3125	0.0625	0.0625	0.375	0	0.1875	0	0.000454343	0.159	0.009	0.3175	8.25	1.79125	4.89062	0.255255
0	0.4375	0.0625	0	0.125	0	0.125	0.25	0.000453765	0.012	0.0845	0.4475	8.5625	1.70812	4.7025	0.245646
0	0.1875	0.125	0.0625	0.3125	0	0.3125	0	0.000453478	0.1315	0.0095	0.363	8.75	1.80062	4.91688	0.245646
0.1875	0.3125	0	0.25	0	0.1875	0	0.0625	0.000453377	0.051	0.0405	0.2195	7.625	1.8425	4.74063	0.264865
0.0625	0.3125	0	0.125	0.125	0.375	0	0	0.00045325	0.0875	0.035	0.148	8.125	1.83375	4.885	0.272072
0	0.25	0	0.125	0	0.0625	0.375	0.1875	0.000452829	0.0195	0.034	0.683	9.5	1.785	4.71563	0.240841
0.4375	0	0.125	0.1875	0.1875	0	0	0.0625	0.000451724	0.112	0.0365	0.1105	7.4375	1.9375	4.78812	0.26006
0.125	0.3125	0	0	0.125	0.375	0	0.0625	0.000450816	0.1125	0.0195	0.2055	8.25	1.84312	4.87125	0.268468
0.25	0.3125	0	0.125	0	0	0.125	0.1875	0.000450495	0.054	0.0235	0.355	8	1.83438	4.65375	0.251652
0.0625	0.3125	0	0.125	0.375	0	0	0.125	0.000450034	0.1635	0.015	0.1835	8.125	1.79375	4.77375	0.263664
0.125	0	0.375	0.0625	0.3125	0	0	0.125	0.000449935	0.0725	0.0535	0.116	8.1875	1.75937	4.91188	0.178378
0	0.3125	0	0.25	0	0.125	0.25	0.0625	0.000449728	0.0145	0.0485	0.6395	8.625	1.79313	4.75875	0.252853
0.1875	0	0.25	0.125	0.25	0	0	0.1875	0.000449717	0.074	0.0365	0.1665	8.375	1.80062	4.80875	0.2
0.1875	0	0.3125	0.3125	0.0625	0	0	0.125	0.000449409	0.0475	0.0435	0.2175	7.875	1.785	4.78437	0.216817
0.375	0	0.1875	0	0.1875	0.125	0	0.125	0.000449004	0.062	0.0355	0.204	8	1.89813	4.85	0.240841
0	0.1875	0.0625	0.0625	0.375	0	0.3125	0	0.000448756	0.1705	0.007	0.376	8.875	1.82125	4.91062	0.251652
0.1875	0.125	0.125	0	0.3125	0	0	0.25	0.00044814	0.097	0.035	0.132	8.5625	1.80625	4.76375	0.25045
0.0625	0	0.375	0	0.375	0.0625	0	0.125	0.000447913	0.0635	0.0475	0.1485	8.5	1.74687	4.95937	0.16036
0.25	0.1875	0.125	0	0.25	0	0.1875	0	0.00044688	0.114	0.02	0.196	7.8125	1.87125	4.885	0.254054
0	0.375	0	0.25	0.125	0	0.0625	0.1875	0.000446148	0.024	0.0405	0.459	8.3125	1.74313	4.6675	0.256456
0.1875	0.1875	0.3125	0	0.25	0	0.0625	0	0.000445266	0.0885	0.0875	0.0575	7.375	1.78937	4.94	0.240841
0	0.25	0.0625	0.0625	0.4375	0	0	0.1875	0.000444447	0.081	0.0295	0.186	8.625	1.75812	4.79688	0.255255
0.1875	0.3125	0	0.25	0	0.0625	0	0.1875	0.000444147	0.0585	0.0265	0.2865	7.875	1.81	4.64188	0.262462
0.25	0.375	0.0625	0	0	0.125	0	0.1875	0.000443916	0.036	0.059	0.209	7.6875	1.8075	4.71625	0.256456
0.375	0	0.375	0	0.0625	0	0.125	0.0625	0.000443889	0.031	0.0645	0.222	7.5625	1.84937	4.89125	0.193994
0	0.4375	0	0.125	0	0.125	0.0625	0.25	0.000443888	0.0055	0.1595	0.506	8.5625	1.725	4.66	0.249249
0	0.4375	0	0.0625	0.1875	0.0625	0	0.25	0.000443681	0.0135	0.1045	0.3145	8.4375	1.725	4.69125	0.255255
0.4375	0	0.1875	0	0.0625	0.125	0	0.1875	0.00044368	0.047	0.04	0.236	8	1.90125	4.785	0.23964
0.4375	0.0625	0.3125	0	0.125	0	0.0625	0	0.000443149	0.058	0.1295	0.059	7	1.88688	4.9025	0.246847
0.375	0.125	0.0625	0	0.25	0	0	0.1875	0.00044302	0.1295	0.022	0.1555	7.9375	1.89375	4.7475	0.268468
0.1875	0.25	0	0.0625	0	0	0.3125	0.1875	0.000442976	0.0635	0.016	0.436	8.8125	1.8375	4.69062	0.246847
0.0625	0.3125	0	0	0	0.4375	0.0625	0.125	0.000442888	0.0415	0.023	0.464	8.8125	1.81438	4.83812	0.26006
0.25	0.3125	0	0	0	0.125	0.125	0.1875	0.000442654	0.063	0.0175	0.4015	8.25	1.84438	4.71125	0.256456
0	0.375	0	0.3125	0.0625	0	0.0625	0.1875	0.000442554	0.021	0.041	0.514	8.25	1.74	4.64188	0.256456
0	0.375	0	0.125	0.0625	0	0.125	0.3125	0.000442221	0.0165	0.0525	0.5105	8.9375	1.72188	4.6175	0.246847
0.125	0.25	0	0	0.1875	0	0.375	0.0625	0.000442041	0.1625	0.0065	0.4185	8.8125	1.85312	4.81875	0.25045
0.1875	0.1875	0.0625	0	0.3125	0	0	0.25	0.000441696	0.128	0.0215	0.1605	8.5	1.81313	4.73875	0.261261
0	0.3125	0	0.375	0.0625	0	0.1875	0.0625	0.000441446	0.0335	0.021	0.6275	8.25	1.78188	4.71	0.257658
0.125	0.1875	0	0.0625	0	0.3125	0.3125	0	0.00044064	0.072	0.017	0.36	8.9375	1.88625	4.8825	0.255255
0.125	0.25	0	0.0625	0	0	0.3125	0.25	0.000440209	0.0655	0.0145	0.4635	9.1875	1.80563	4.66312	0.243243
0.125	0.0625	0.4375	0	0	0	0.1875	0.1875	0.000440016	0.024	0.0445	0.412	8.5	1.7175	4.8525	0.197598
0.25	0	0.3125	0	0.125	0	0.0625	0.25	0.000439909	0.0565	0.034	0.229	8.5	1.79062	4.7925	0.19039
0	0.3125	0	0.125	0	0.375	0.125	0.0625	0.000439312	0.011	0.071	0.5625	8.75	1.80438	4.84	0.26006
0.0625	0.125	0.1875	0	0.3125	0	0	0.3125	0.000439237	0.085	0.0325	0.159	9	1.73625	4.76125	0.231231
0.125	0	0.125	0.1875	0.375	0	0	0.1875	0.000439218	0.103	0.0185	0.2305	8.75	1.82125	4.78937	0.219219
0	0.4375	0.0625	0.125	0.0625	0.3125	0	0	0.0004389	0.015	0.19	0.154	7.75	1.76625	4.86937	0.261261
0	0.25	0.0625	0	0.3125	0.1875	0.1875	0	0.000438766	0.067	0.0155	0.4225	8.6875	1.81375	4.94437	0.258859
0.25	0.1875	0.0625	0	0.375	0	0	0.125	0.000438355	0.1315	0.0295	0.113	7.9375	1.85938	4.8125	0.268468
0	0.4375	0	0.25	0	0.0625	0.125	0.125	0.00043806	0.006	0.1225	0.596	8.125	1.74687	4.68938	0.249249
0.3125	0.0625	0.3125	0	0.125	0	0.1875	0	0.000437938	0.07	0.0275	0.2275	7.625	1.85438	4.9225	0.226426
0	0.3125	0.0625	0	0.1875	0	0.3125	0.125	0.0004368	0.04	0.02	0.546	8.9375	1.76812	4.80625	0.243243
0.1875	0.3125	0	0	0	0.375	0.0625	0.0625	0.00043679	0.0445	0.0335	0.293	8.1875	1.86187	4.84375	0.261261
0.0625	0.25	0	0.125	0	0	0.3125	0.25	0.000436632	0.0565	0.016	0.483	9.3125	1.785	4.65625	0.240841
0.1875	0	0.25	0.1875	0.1875	0	0	0.1875	0.000436541	0.0755	0.0295	0.196	8.3125	1.7975	4.78313	0.212012
0	0.4375	0.0625	0	0.1875	0.1875	0	0.125	0.000435974	0.014	0.1045	0.298	8.125	1.74	4.82188	0.255255
0.4375	0	0.1875	0.0625	0.25	0	0	0.0625	0.0004356	0.11	0.072	0.055	7.4375	1.92312	4.84563	0.243243
0	0.25	0.1875	0	0.3125	0.1875	0.0625	0	0.00043541	0.0535	0.041	0.1985	8.1875	1.77	4.97438	0.251652
0.0625	0.375	0	0	0.1875	0	0.0625	0.3125	0.00043419	0.082	0.015	0.353	8.75	1.74438	4.65875	0.249249
0.375	0	0.125	0	0.25	0	0.0625	0.1875	0.000433472	0.104	0.016	0.2605	8.3125	1.90187	4.7825	0.244444
0	0.1875	0.0625	0	0.4375	0.25	0.0625	0	0.000433135	0.071	0.0245	0.249	8.6875	1.82688	4.98375	0.267267
0.125	0.3125	0	0	0.25	0	0.125	0.1875	0.0004323	0.1375	0.008	0.393	8.5	1.80563	4.7425	0.255255
0.125	0.3125	0	0.1875	0	0.125	0	0.25	0.00043197	0.055	0.028	0.2805	8.375	1.78313	4.64313	0.262462
0.0625	0	0.1875	0	0.375	0	0.0625	0.3125	0.000431966	0.0775	0.0175	0.3185	9.5	1.765	4.79	0.17958
0	0.3125	0	0.125	0	0.125	0.3125	0.125	0.00043164	0.012	0.0545	0.66	9.0625	1.78625	4.755	0.244444
0.1875	0.3125	0	0	0.0625	0	0.1875	0.25	0.000431256	0.0895	0.0115	0.419	8.625	1.81	4.66875	0.25045
0.0625	0	0.25	0	0.3125	0.1875	0	0.1875	0.000430774	0.059	0.0295	0.2475	9.0625	1.7775	4.90688	0.180781
0	0.375	0.125	0	0.3125	0.0625	0.125	0	0.000430398	0.085	0.0205	0.247	7.9375	1.76063	4.91563	0.249249
0.0625	0	0.375	0.1875	0.25	0	0	0.125	0.000429681	0.0555	0.049	0.158	8.25	1.73562	4.87937	0.166366
0.25	0.3125	0	0.125	0	0.25	0	0.0625	0.000429536	0.055	0.0445	0.1755	7.625	1.86813	4.77625	0.266066
0.25	0	0.375	0.0625	0.0625	0	0	0.25	0.000428935	0.0405	0.0595	0.178	8.1875	1.76562	4.78188	0.191592
0.25	0.375	0	0.125	0.1875	0	0	0.0625	0.000428723	0.1315	0.0405	0.0805	7.1875	1.84688	4.745	0.267267
0.0625	0.3125	0	0	0.0625	0.375	0	0.1875	0.000428625	0.045	0.025	0.381	8.8125	1.79688	4.7975	0.263664
0.1875	0	0.25	0	0.3125	0.125	0	0.125	0.000428327	0.082	0.031	0.1685	8.4375	1.825	4.9125	0.206006
0	0.4375	0.0625	0	0.0625	0.25	0.1875	0	0.000428231	0.005	0.1725	0.4965	8.1875	1.77438	4.89125	0.252853
0.1875	0.1875	0	0	0	0.0625	0.4375	0.125	0.000426972	0.078	0.0115	0.476	9.1875	1.87312	4.76687	0.240841
0.25	0	0.125	0	0.375	0	0.0625	0.1875	0.000426105	0.1275	0.012	0.2785	8.6875	1.86688	4.82	0.225225
0	0.3125	0.0625	0	0.375	0	0.0625	0.1875	0.000423919	0.061	0.0205	0.339	8.625	1.74875	4.795	0.254054
0.25	0.1875	0.1875	0	0.1875	0	0	0.1875	0.00042364	0.08	0.0445	0.119	7.875	1.80375	4.77875	0.251652
0.3125	0.25	0.0625	0	0.1875	0	0	0.1875	0.000423225	0.099	0.0285	0.15	7.75	1.84875	4.72875	0.266066
0.375	0.375	0	0.0625	0.0625	0	0	0.125	0.00042282	0.0675	0.048	0.1305	7.0625	1.87062	4.68687	0.268468
0.0625	0.25	0.125	0	0.3125	0	0	0.25	0.000422816	0.0905	0.032	0.146	8.5625	1.74375	4.76375	0.25045
0.3125	0	0.1875	0.1875	0.25	0	0.0625	0	0.000421875	0.125	0.025	0.135	7.625	1.8975	4.86938	0.23003
0	0.25	0	0.125	0	0.25	0.3125	0.0625	0.000421312	0.0175	0.0375	0.642	9.1875	1.81812	4.82625	0.248048
0.125	0.0625	0.3125	0	0.1875	0	0	0.3125	0.00042042	0.056	0.0525	0.143	8.75	1.72625	4.77375	0.216817
0.125	0	0.125	0	0.4375	0	0.0625	0.25	0.000419738	0.1365	0.01	0.3075	9.25	1.8175	4.81125	0.204805
0.3125	0	0.1875	0.0625	0.1875	0	0	0.25	0.000419253	0.087	0.0305	0.158	8.375	1.845	4.74437	0.234835
0.0625	0.3125	0	0.375	0.125	0.125	0	0	0.00041897	0.0905	0.0235	0.197	7.625	1.81375	4.77	0.273273
0	0.3125	0.0625	0.1875	0	0.125	0.3125	0	0.000418433	0.0215	0.037	0.526	8.5	1.79125	4.82812	0.246847
0.3125	0	0.25	0.1875	0.0625	0	0	0.1875	0.000417648	0.0565	0.0385	0.192	7.9375	1.8325	4.74563	0.231231
0	0.25	0.0625	0	0.1875	0	0.4375	0.0625	0.000417611	0.067	0.0115	0.542	9.1875	1.79875	4.85375	0.243243
0.1875	0.3125	0	0.0625	0.3125	0	0.125	0	0.000417141	0.1835	0.0105	0.2165	7.6875	1.86312	4.83688	0.263664
0.0625	0.3125	0	0	0.25	0.25	0	0.125	0.000416988	0.081	0.018	0.286	8.5	1.8075	4.8375	0.266066
0.1875	0.375	0.0625	0.1875	0	0.1875	0	0	0.000416461	0.039	0.113	0.0945	7.1875	1.82563	4.8	0.262462
0.1875	0	0.1875	0	0.3125	0	0.125	0.1875	0.000416302	0.091	0.0145	0.3155	8.875	1.83	4.83625	0.196396
0.0625	0.375	0.125	0	0	0	0.1875	0.25	0.000415944	0.0275	0.0335	0.4515	8.5625	1.72	4.7	0.233634
0.125	0.25	0	0.0625	0.4375	0	0	0.125	0.00041528	0.1785	0.0165	0.141	8.1875	1.82812	4.79938	0.268468
0.0625	0	0.3125	0.0625	0.25	0	0	0.3125	0.000413985	0.055	0.039	0.193	9.0625	1.71938	4.78562	0.166366
0	0.4375	0	0.0625	0	0.125	0.125	0.25	0.000413725	0.005	0.134	0.6175	8.75	1.72938	4.67687	0.249249
0.125	0.1875	0	0.0625	0	0	0.4375	0.1875	0.000413287	0.0815	0.011	0.461	9.4375	1.83625	4.71063	0.23964
0.125	0.3125	0	0.375	0	0	0.125	0.0625	0.000412965	0.0475	0.018	0.483	7.75	1.81563	4.68125	0.257658
0.25	0.3125	0.125	0	0.1875	0	0.125	0	0.000412864	0.111	0.0215	0.173	7.3125	1.8425	4.85625	0.254054
0.0625	0.3125	0	0.375	0.125	0	0.125	0	0.000412692	0.1445	0.008	0.357	7.75	1.8125	4.74625	0.263664
0.1875	0.1875	0	0.0625	0.125	0	0.4375	0	0.000412686	0.1605	0.0085	0.3025	8.6875	1.89688	4.83063	0.249249
0	0.375	0.0625	0.1875	0	0.3125	0.0625	0	0.000411872	0.01	0.1235	0.3335	8	1.77812	4.85375	0.257658
0.3125	0.125	0.375	0	0.0625	0	0.125	0	0.000411551	0.028	0.1135	0.1295	7.1875	1.81875	4.91875	0.233634
0	0.375	0	0.25	0.1875	0	0.0625	0.125	0.000410259	0.0415	0.0245	0.4035	8.125	1.7575	4.71375	0.256456
0.1875	0	0.4375	0.0625	0.0625	0	0	0.25	0.000409378	0.035	0.0745	0.157	8.25	1.7275	4.80687	0.174775
0	0.25	0.0625	0.125	0.375	0	0.1875	0	0.00040885	0.1625	0.008	0.3145	8.375	1.80187	4.88375	0.257658
0.4375	0	0.1875	0.0625	0.25	0	0	0.0625	0.000408781	0.103	0.0625	0.0635	7.4375	1.92312	4.84563	0.248048
0.0625	0.25	0	0.1875	0	0	0.3125	0.1875	0.000406868	0.0585	0.013	0.535	9.0625	1.79625	4.67688	0.244444
0.3125	0	0.375	0	0.0625	0	0.125	0.125	0.000406177	0.0315	0.041	0.3145	7.9375	1.8175	4.86375	0.181982
0	0.25	0.125	0.125	0.25	0	0.25	0	0.000403825	0.0985	0.0115	0.3565	8.375	1.7825	4.88125	0.243243
0.125	0.3125	0	0.25	0	0	0.0625	0.25	0.000403621	0.0505	0.023	0.3475	8.3125	1.7775	4.6025	0.255255
0.375	0.3125	0	0.0625	0	0	0.1875	0.0625	0.000403539	0.0435	0.0315	0.2945	7.4375	1.9025	4.72562	0.261261
0.1875	0	0.1875	0.375	0.125	0	0	0.125	0.000403239	0.0855	0.0175	0.2695	8.0625	1.82313	4.74625	0.236036
0.375	0.3125	0	0.1875	0.0625	0	0.0625	0	0.000403153	0.0895	0.0315	0.143	6.875	1.90813	4.73813	0.274474
0.3125	0.3125	0	0	0.25	0	0.0625	0.0625	0.000402948	0.1365	0.018	0.164	7.4375	1.88563	4.7875	0.267267
0.25	0	0.3125	0.1875	0.0625	0	0	0.1875	0.000402782	0.0495	0.0395	0.206	8	1.79438	4.77062	0.20961
0	0.25	0	0.125	0.4375	0	0.125	0.0625	0.000402449	0.1645	0.007	0.3495	8.5625	1.80688	4.84	0.261261
0	0.3125	0.0625	0.0625	0.4375	0	0.125	0	0.000402295	0.1705	0.011	0.2145	8.125	1.79	4.89938	0.258859
0.3125	0.3125	0	0	0.125	0	0.125	0.125	0.000401875	0.1	0.0125	0.3215	7.75	1.8725	4.7325	0.258859
0	0.3125	0	0.0625	0.25	0.25	0.125	0	0.00040185	0.045	0.019	0.47	8.5	1.81812	4.90563	0.264865
0	0.1875	0.0625	0.25	0.375	0	0	0.125	0.000401779	0.082	0.0235	0.2085	8.4375	1.77687	4.785	0.266066
0.25	0.3125	0	0	0.125	0.25	0.0625	0	0.000401639	0.1055	0.018	0.2115	7.6875	1.89	4.865	0.268468
0.125	0.25	0.0625	0.25	0	0	0.3125	0	0.000400969	0.0455	0.025	0.3525	8.125	1.83312	4.7775	0.25045
0	0.375	0	0.125	0.3125	0.125	0	0.0625	0.000400945	0.0505	0.0335	0.237	8.0625	1.78062	4.82625	0.262462
0.125	0	0.4375	0	0.0625	0.125	0	0.25	0.00040089	0.0345	0.056	0.2075	8.625	1.71687	4.8575	0.172372
0.0625	0.4375	0.125	0.125	0	0.25	0	0	0.000400847	0.0255	0.149	0.1055	7.375	1.76125	4.85375	0.251652
0.3125	0.0625	0.3125	0	0.0625	0	0	0.25	0.000400824	0.036	0.076	0.1465	8	1.79313	4.76375	0.237237
0.375	0.0625	0.25	0	0.25	0	0	0.0625	0.000400527	0.0955	0.1165	0.036	7.375	1.87437	4.8775	0.254054
0	0.3125	0	0.0625	0.1875	0	0.25	0.1875	0.000399984	0.0575	0.0125	0.5565	9.0625	1.77	4.73688	0.248048
0.375	0.25	0	0.0625	0.0625	0	0.25	0	0.000399883	0.097	0.017	0.2425	7.5625	1.93188	4.78188	0.266066
0.25	0	0.375	0.125	0.0625	0	0	0.1875	0.000399622	0.0335	0.0755	0.158	7.9375	1.77687	4.8025	0.191592
0.0625	0.1875	0.0625	0	0.4375	0	0.25	0	0.000399375	0.213	0.006	0.3125	8.625	1.84062	4.92625	0.257658
0	0.1875	0.1875	0	0.4375	0.0625	0	0.125	0.000399263	0.0585	0.0525	0.13	8.5	1.75	4.90313	0.249249
0	0.375	0	0.125	0	0.125	0.1875	0.1875	0.000399168	0.007	0.088	0.648	8.8125	1.75562	4.7075	0.248048
0.125	0.1875	0.25	0	0.1875	0	0	0.25	0.000399036	0.0755	0.0405	0.1305	8.3125	1.73375	4.77625	0.238438
0.125	0.3125	0	0	0.25	0.25	0	0.0625	0.000396564	0.1245	0.0155	0.2055	8.125	1.83937	4.865	0.264865
0	0.3125	0	0.0625	0.4375	0	0.125	0.0625	0.00039634	0.149	0.007	0.38	8.4375	1.79625	4.84688	0.257658
0.0625	0.3125	0	0.3125	0	0	0.125	0.1875	0.000396021	0.0455	0.0165	0.5275	8.375	1.7725	4.63313	0.25045
0.0625	0.25	0	0.3125	0	0.1875	0.1875	0	0.000395895	0.0565	0.014	0.5005	8.3125	1.83625	4.79125	0.26006
0.1875	0.1875	0.3125	0	0.125	0	0.1875	0	0.000395621	0.0585	0.0355	0.1905	7.625	1.79188	4.9225	0.233634
0.0625	0.25	0	0.375	0	0.25	0.0625	0	0.000395484	0.0625	0.0165	0.3835	8.0625	1.8325	4.78625	0.268468
0.1875	0.1875	0	0.125	0	0	0.3125	0.1875	0.000395367	0.067	0.014	0.4215	8.9375	1.84813	4.68375	0.245646
0.125	0.3125	0	0.1875	0.25	0	0.125	0	0.00039483	0.1845	0.008	0.2675	7.75	1.83937	4.80438	0.262462
0.1875	0.3125	0	0	0.25	0.125	0.125	0	0.000394085	0.1465	0.01	0.269	7.875	1.87	4.86875	0.262462
0.375	0	0.0625	0.0625	0.3125	0	0	0.1875	0.000394024	0.141	0.0135	0.207	8.25	1.91813	4.75938	0.254054
0.0625	0.3125	0.0625	0.25	0	0.3125	0	0	0.000393904	0.0395	0.0565	0.1765	7.8125	1.805	4.83688	0.266066
0.0625	0.125	0.1875	0	0.375	0.25	0	0	0.000393872	0.1095	0.0545	0.066	8.3125	1.81563	5.005	0.258859
0.125	0.0625	0.375	0	0.125	0	0	0.3125	0.000393766	0.047	0.059	0.142	8.625	1.70562	4.78	0.212012
0.25	0.125	0.375	0	0.0625	0	0	0.1875	0.000392336	0.031	0.113	0.112	7.6875	1.75562	4.81625	0.228829
0.3125	0.1875	0.0625	0	0.3125	0	0	0.125	0.000391509	0.127	0.0295	0.1045	7.75	1.87688	4.79375	0.270871
0	0.4375	0.0625	0.3125	0	0.0625	0.125	0	0.000391341	0.0095	0.0975	0.4225	7.5625	1.75188	4.7625	0.251652
0.3125	0	0.25	0.125	0.0625	0	0	0.25	0.0003913	0.05	0.043	0.182	8.1875	1.82125	4.725	0.222823
0.125	0.1875	0.0625	0	0.375	0	0	0.25	0.000391108	0.1305	0.0185	0.162	8.6875	1.79563	4.7575	0.26006
0	0.25	0	0.1875	0.0625	0.25	0.25	0	0.000390852	0.033	0.021	0.564	8.8125	1.82812	4.85562	0.252853
0	0.3125	0	0.1875	0.25	0	0.1875	0.0625	0.000390312	0.094	0.0085	0.4885	8.4375	1.79125	4.78688	0.256456
0.125	0.3125	0	0	0.3125	0	0.0625	0.1875	0.000390035	0.1485	0.0085	0.309	8.375	1.80438	4.75125	0.26006
0.3125	0	0.375	0.125	0.125	0	0.0625	0	0.000389903	0.065	0.0645	0.093	7.3125	1.83875	4.91375	0.19039
0.1875	0	0.375	0.1875	0.0625	0	0	0.1875	0.000389347	0.0405	0.051	0.1885	8.0625	1.75625	4.79563	0.189189
0	0.375	0.0625	0.3125	0	0.0625	0.1875	0	0.000388721	0.015	0.0545	0.4755	7.875	1.76687	4.7725	0.25045
0.1875	0	0.375	0	0.25	0	0.125	0.0625	0.000388631	0.0705	0.0245	0.225	8.125	1.79688	4.9475	0.173574
0.1875	0.3125	0	0.3125	0	0.125	0	0.0625	0.000388546	0.0485	0.0325	0.2465	7.5	1.8375	4.71188	0.266066
0	0.4375	0.125	0.1875	0.1875	0	0.0625	0	0.000388513	0.0575	0.0455	0.1485	7.375	1.73438	4.82562	0.248048
0.25	0	0.125	0.0625	0.3125	0	0	0.25	0.000388391	0.1325	0.0175	0.1675	8.6875	1.84813	4.75687	0.238438
0.375	0.1875	0.0625	0	0.25	0	0.125	0	0.0003876	0.1275	0.019	0.16	7.4375	1.92562	4.85	0.26967
0	0.4375	0.0625	0.1875	0.25	0	0	0.0625	0.000387345	0.062	0.0525	0.119	7.5625	1.73937	4.78188	0.256456
0.0625	0.25	0.1875	0	0.25	0	0.25	0	0.000386805	0.1205	0.012	0.2675	8.1875	1.78563	4.92	0.238438
0.0625	0.375	0	0	0.1875	0	0.0625	0.3125	0.000386573	0.083	0.0135	0.345	8.75	1.74438	4.65875	0.248048
0.1875	0.3125	0	0.25	0	0.0625	0	0.1875	0.000385718	0.045	0.031	0.2765	7.875	1.81	4.64188	0.263664
0.125	0	0.25	0.125	0.25	0	0	0.25	0.000385006	0.079	0.0285	0.171	8.75	1.76875	4.78125	0.195195
0.3125	0.1875	0.1875	0	0.125	0	0	0.1875	0.000384395	0.058	0.055	0.1205	7.6875	1.82125	4.76	0.254054
0.125	0.3125	0	0.3125	0	0	0.125	0.125	0.000384204	0.0505	0.016	0.4755	8	1.80438	4.66062	0.257658
0.125	0.3125	0	0	0.125	0	0.1875	0.25	0.000384168	0.1045	0.0085	0.4325	8.8125	1.7925	4.6875	0.251652
0.1875	0.125	0	0.1875	0	0.0625	0.4375	0	0.000383861	0.0745	0.015	0.3435	8.8125	1.90625	4.80125	0.237237
0.0625	0.3125	0	0	0.3125	0.0625	0	0.25	0.000383546	0.1105	0.013	0.267	8.6875	1.77313	4.73562	0.261261
0.0625	0.375	0.125	0	0.1875	0	0	0.25	0.00038324	0.0595	0.038	0.1695	8.1875	1.71625	4.72625	0.245646
0	0.375	0.0625	0.1875	0	0	0.3125	0.0625	0.000383116	0.013	0.059	0.4995	8.375	1.75937	4.75688	0.237237
0	0.25	0.0625	0.4375	0.125	0	0.125	0	0.000382458	0.0535	0.0175	0.4085	7.9375	1.785	4.76438	0.258859
0.0625	0.3125	0	0	0.1875	0.3125	0	0.125	0.00038232	0.081	0.016	0.295	8.5625	1.80937	4.84063	0.266066
0.375	0.3125	0	0.125	0.125	0	0.0625	0	0.000381381	0.127	0.026	0.1155	6.9375	1.91125	4.76375	0.273273
0.1875	0.25	0.0625	0.125	0	0	0.375	0	0.00038114	0.038	0.0295	0.34	8.1875	1.85813	4.80125	0.245646
0.1875	0	0.3125	0.125	0.125	0	0	0.25	0.000380746	0.0615	0.041	0.151	8.4375	1.76562	4.76875	0.197598
0	0.25	0.25	0	0.3125	0.0625	0.125	0	0.0003799	0.0805	0.0215	0.2195	8.0625	1.74687	4.96563	0.238438
0	0.3125	0	0	0.1875	0.0625	0.3125	0.125	0.000379862	0.043	0.014	0.631	9.125	1.79062	4.80312	0.25045
0.1875	0.375	0.0625	0	0	0	0.0625	0.3125	0.000378328	0.038	0.038	0.262	8.25	1.75875	4.6275	0.246847
0.25	0	0.1875	0.125	0.1875	0	0	0.25	0.000378	0.09	0.024	0.175	8.5	1.82438	4.7375	0.226426
0.1875	0	0.375	0	0.125	0.1875	0	0.125	0.000377712	0.041	0.055	0.1675	8.25	1.78563	4.92812	0.186787
0	0.3125	0.0625	0.0625	0.4375	0	0.125	0	0.000376744	0.177	0.009	0.2365	8.125	1.79	4.89938	0.26006
0.375	0	0.125	0.3125	0.125	0	0	0.0625	0.000376611	0.1065	0.0205	0.1725	7.5	1.91375	4.75563	0.261261
0.1875	0	0.125	0.0625	0.375	0	0	0.25	0.000376278	0.136	0.0155	0.1785	8.875	1.83062	4.77562	0.227628
0.375	0	0.1875	0	0.3125	0.0625	0.0625	0	0.000376105	0.109	0.0335	0.103	7.6875	1.92625	4.93063	0.227628
0.25	0.125	0.4375	0	0.0625	0	0	0.125	0.00037584	0.024	0.18	0.087	7.375	1.74937	4.86875	0.224024
0.3125	0	0.25	0	0.1875	0	0.125	0.125	0.00037558	0.062	0.0205	0.2955	8.1875	1.85875	4.85125	0.196396
0	0.375	0	0.125	0.3125	0	0.0625	0.125	0.000375309	0.068	0.0165	0.3345	8.25	1.76375	4.765	0.258859
0.25	0	0.25	0	0.1875	0	0.0625	0.25	0.00037522	0.073	0.02	0.257	8.625	1.81125	4.78625	0.203604
0	0.375	0	0.0625	0	0.125	0.25	0.1875	0.000374399	0.006	0.0905	0.6895	9	1.76	4.72438	0.243243
0.125	0	0.4375	0	0.125	0.125	0	0.1875	0.00037323	0.0345	0.0545	0.1985	8.4375	1.73125	4.90375	0.171171
0.25	0	0.4375	0	0.0625	0	0.125	0.125	0.000373165	0.0285	0.043	0.3045	8	1.77937	4.88875	0.16997
0.125	0.3125	0.125	0	0.1875	0	0.25	0	0.000373123	0.1155	0.013	0.2485	7.9375	1.81	4.87625	0.244444
0	0.3125	0.125	0.1875	0.1875	0	0.1875	0	0.000372581	0.0775	0.015	0.3205	8	1.76438	4.84563	0.245646
0.0625	0	0.25	0.25	0.25	0	0	0.1875	0.000372485	0.0595	0.0255	0.2455	8.625	1.75937	4.795	0.174775
0.0625	0.375	0.1875	0	0.1875	0	0.1875	0	0.000372289	0.109	0.0135	0.253	7.6875	1.75687	4.89125	0.238438
0.375	0.0625	0.0625	0	0.25	0	0	0.25	0.000371726	0.1225	0.017	0.1785	8.3125	1.89312	4.72	0.266066
0.125	0	0.125	0	0.4375	0	0.0625	0.25	0.000371619	0.1315	0.009	0.314	9.25	1.8175	4.81125	0.204805
0.125	0.25	0.375	0	0.0625	0	0.1875	0	0.000371175	0.035	0.0525	0.202	7.5	1.74	4.92875	0.222823
0.25	0.3125	0	0	0	0.3125	0.0625	0.0625	0.000370879	0.0495	0.027	0.2775	7.9375	1.8775	4.82188	0.262462
0	0.375	0.125	0	0.1875	0.1875	0.125	0	0.00037062	0.03	0.0355	0.348	8.0625	1.76438	4.92188	0.251652
0.125	0.3125	0	0	0.1875	0	0.125	0.25	0.00036995	0.1225	0.008	0.3775	8.6875	1.79125	4.69625	0.254054
0.4375	0.25	0.0625	0	0.1875	0	0.0625	0	0.000369075	0.095	0.0525	0.074	6.9375	1.92813	4.82125	0.275676
0.25	0.1875	0.125	0	0.25	0	0.1875	0	0.000368844	0.125	0.0145	0.2035	7.8125	1.87125	4.885	0.254054
0.0625	0.4375	0.125	0	0.125	0	0	0.25	0.000368156	0.033	0.0625	0.1785	8	1.7025	4.7075	0.243243
0.1875	0.1875	0.3125	0	0.125	0	0.1875	0	0.0003675	0.0625	0.03	0.196	7.625	1.79188	4.9225	0.23003
0.25	0.375	0.125	0	0.0625	0	0	0.1875	0.00036721	0.0465	0.053	0.149	7.4375	1.78313	4.71625	0.25045
0.125	0	0.1875	0.25	0.375	0	0	0.0625	0.000367058	0.1335	0.0235	0.117	8.1875	1.82625	4.8625	0.214414
0.375	0	0.25	0	0.125	0.1875	0	0.0625	0.000366686	0.061	0.0525	0.1145	7.75	1.89375	4.90563	0.231231
0.4375	0.125	0.25	0	0.0625	0	0.125	0	0.000366471	0.042	0.063	0.1385	7.0625	1.895	4.86875	0.251652
0	0.1875	0.25	0.0625	0.375	0	0	0.125	0.000366466	0.062	0.0555	0.1065	8.25	1.72437	4.88062	0.238438
0.1875	0.375	0.0625	0	0	0.125	0	0.25	0.000366393	0.037	0.0425	0.233	8.0625	1.77563	4.68875	0.254054
0.125	0.25	0.1875	0	0.25	0	0	0.1875	0.00036632	0.095	0.032	0.1205	8.0625	1.755	4.7975	0.245646
0.125	0.3125	0	0.0625	0.375	0	0.125	0	0.000366012	0.2225	0.007	0.235	7.875	1.84563	4.85562	0.263664
0.1875	0	0.125	0	0.375	0	0.0625	0.25	0.00036575	0.125	0.011	0.266	9.0625	1.835	4.7925	0.215616
0.0625	0.25	0	0.3125	0	0.0625	0.3125	0	0.000365702	0.0745	0.0105	0.4675	8.4375	1.835	4.7675	0.255255
0.1875	0.375	0	0	0	0.0625	0.0625	0.3125	0.0003654	0.048	0.025	0.3045	8.4375	1.78125	4.62438	0.248048
0.25	0.0625	0.25	0	0.375	0	0	0.0625	0.00036465	0.11	0.0975	0.034	7.75	1.83937	4.915	0.243243
0.4375	0	0.25	0.0625	0.1875	0	0	0.0625	0.000364364	0.0715	0.091	0.056	7.3125	1.9025	4.85187	0.23964
0.125	0	0.375	0.25	0.0625	0	0	0.1875	0.000364287	0.0415	0.0385	0.228	8.1875	1.73562	4.78875	0.185586
0.0625	0.3125	0	0	0.3125	0.0625	0	0.25	0.00036419	0.106	0.0135	0.2545	8.6875	1.77313	4.73562	0.262462
0.0625	0.25	0	0	0.1875	0	0.375	0.125	0.000364089	0.132	0.0055	0.5015	9.1875	1.82125	4.79125	0.245646
0.25	0.3125	0	0	0.25	0.0625	0.125	0	0.000363858	0.149	0.011	0.222	7.625	1.88563	4.84688	0.266066
0.125	0.375	0.0625	0	0.125	0	0	0.3125	0.000363708	0.062	0.0325	0.1805	8.3125	1.74	4.655	0.252853
0	0.1875	0.0625	0.4375	0.1875	0	0.125	0	0.000363451	0.074	0.011	0.4465	8.125	1.79875	4.78313	0.258859
0.125	0.3125	0	0	0.375	0	0.0625	0.125	0.000363264	0.176	0.008	0.258	8.1875	1.81875	4.7975	0.261261
0.0625	0.3125	0	0	0	0.25	0.125	0.25	0.000363184	0.0405	0.017	0.5275	9.125	1.78125	4.7275	0.252853
0.125	0.3125	0.1875	0	0.25	0	0	0.125	0.000362872	0.0885	0.0385	0.1065	7.6875	1.75562	4.825	0.246847
0.1875	0.3125	0	0.0625	0.25	0	0	0.1875	0.0003625	0.145	0.0125	0.2	8	1.8175	4.71563	0.263664
0	0.375	0.0625	0.4375	0.0625	0	0.0625	0	0.000361925	0.031	0.05	0.2335	7.4375	1.75625	4.73563	0.262462
0.25	0.3125	0	0.25	0	0	0.0625	0.125	0.000361841	0.054	0.0245	0.2735	7.5625	1.84125	4.6575	0.258859
0	0.1875	0.0625	0.1875	0.375	0	0.1875	0	0.000361767	0.157	0.0065	0.3545	8.5	1.8125	4.87688	0.251652
0.4375	0.1875	0.125	0	0.125	0	0	0.125	0.000361707	0.0555	0.0655	0.0995	7.25	1.89125	4.7625	0.267267
0.125	0.3125	0	0.125	0	0	0.125	0.3125	0.000361556	0.0515	0.019	0.3695	8.75	1.77062	4.59875	0.249249
0.125	0.1875	0	0.125	0	0.3125	0.25	0	0.000361419	0.077	0.0125	0.3755	8.75	1.88187	4.86562	0.256456
0.25	0.3125	0	0.125	0	0.25	0	0.0625	0.00036113	0.049	0.044	0.1675	7.625	1.86813	4.77625	0.266066
0.375	0.3125	0.125	0	0.125	0	0.0625	0	0.00036113	0.067	0.07	0.077	6.8125	1.87625	4.8275	0.262462
0	0.3125	0	0.375	0.125	0.0625	0.125	0	0.00036049	0.054	0.0135	0.4945	8	1.79688	4.76813	0.26006
0.125	0.3125	0	0	0.1875	0.25	0	0.125	0.000360191	0.103	0.013	0.269	8.3125	1.825	4.81875	0.263664
0	0.1875	0.125	0.0625	0.375	0	0	0.25	0.000359741	0.0495	0.045	0.1615	8.875	1.73687	4.77562	0.25045
0.125	0	0.375	0.125	0.125	0	0	0.25	0.000359738	0.047	0.0445	0.172	8.5	1.7275	4.79375	0.17958
0.125	0	0.125	0.0625	0.375	0	0	0.3125	0.000359677	0.105	0.017	0.2015	9.25	1.79875	4.74812	0.210811
0	0.3125	0.0625	0	0.4375	0	0.125	0.0625	0.00035966	0.131	0.0085	0.323	8.375	1.77875	4.87875	0.257658
0.25	0	0.1875	0	0.25	0	0.0625	0.25	0.000359432	0.0805	0.019	0.235	8.75	1.83187	4.78	0.213213
0.0625	0.25	0	0.375	0	0.25	0.0625	0	0.000359279	0.0535	0.0165	0.407	8.0625	1.8325	4.78625	0.267267
0.125	0	0.25	0	0.25	0.25	0	0.125	0.00035828	0.065	0.026	0.212	8.75	1.81125	4.9375	0.201201
0.0625	0.375	0.0625	0	0	0.1875	0	0.3125	0.000357696	0.027	0.046	0.288	8.6875	1.72812	4.68313	0.251652
0	0.125	0.1875	0	0.375	0.1875	0.125	0	0.000357541	0.049	0.0235	0.3105	8.6875	1.79875	5.00312	0.219219
0	0.25	0	0.25	0.125	0	0.3125	0.0625	0.000356832	0.064	0.0105	0.531	8.8125	1.80438	4.7625	0.25045
0.0625	0.3125	0.0625	0	0	0	0.25	0.3125	0.000356423	0.045	0.0155	0.511	9.1875	1.74125	4.6575	0.234835
0	0.3125	0.0625	0.25	0.25	0	0	0.125	0.000356299	0.0575	0.027	0.2295	8.0625	1.74937	4.7475	0.261261
0	0.375	0.0625	0.375	0.125	0.0625	0	0	0.000355781	0.0375	0.0575	0.165	7.4375	1.76	4.77313	0.266066
0.0625	0.3125	0	0.3125	0.1875	0	0.125	0	0.000355365	0.159	0.006	0.3725	7.8125	1.81563	4.77188	0.266066
0.1875	0	0.375	0.1875	0.1875	0	0.0625	0	0.000354915	0.0825	0.036	0.1195	7.625	1.80062	4.92563	0.180781
0	0.3125	0	0.0625	0.25	0.3125	0.0625	0	0.000354634	0.0365	0.028	0.347	8.4375	1.81875	4.9175	0.268468
0.375	0	0.25	0	0.125	0.1875	0	0.0625	0.000354255	0.055	0.0565	0.114	7.75	1.89375	4.90563	0.231231
0.25	0.1875	0.25	0	0.125	0	0	0.1875	0.000354171	0.0485	0.0635	0.115	7.75	1.78313	4.785	0.244444
0.25	0.125	0.3125	0	0.25	0	0.0625	0	0.000354141	0.076	0.0855	0.0545	7.375	1.82062	4.94	0.240841
0	0.1875	0.0625	0.4375	0.1875	0	0.125	0	0.000354032	0.058	0.014	0.436	8.125	1.79875	4.78313	0.261261
0.125	0.25	0.25	0	0.1875	0	0	0.1875	0.000353818	0.0725	0.0405	0.1205	7.9375	1.73438	4.80375	0.240841
0	0.3125	0.0625	0.1875	0	0.25	0.1875	0	0.000352944	0.016	0.043	0.513	8.375	1.7925	4.85187	0.254054
0.25	0.3125	0	0	0	0.3125	0.0625	0.0625	0.000352901	0.058	0.0215	0.283	7.9375	1.8775	4.82188	0.263664
0	0.375	0.125	0	0.3125	0	0.125	0.0625	0.00035156	0.081	0.0135	0.3215	8.0625	1.74438	4.86625	0.248048
0.1875	0.0625	0.3125	0	0.125	0	0	0.3125	0.000351262	0.058	0.0425	0.1425	8.5625	1.74375	4.755	0.22042
0.0625	0.3125	0	0.3125	0.1875	0	0.125	0	0.000350243	0.1675	0.006	0.3485	7.8125	1.81563	4.77188	0.263664
0.1875	0.375	0	0.1875	0.1875	0.0625	0	0	0.000349875	0.1555	0.06	0.0375	7.1875	1.8425	4.7875	0.270871
0.3125	0.3125	0	0	0	0.1875	0.125	0.0625	0.000349125	0.0525	0.02	0.3325	7.75	1.8925	4.78813	0.262462
0.0625	0	0.1875	0.125	0.375	0	0	0.25	0.00034891	0.082	0.023	0.185	9.0625	1.77188	4.79375	0.180781
0.125	0	0.25	0	0.3125	0	0.125	0.1875	0.000348764	0.076	0.013	0.353	8.9375	1.79188	4.86125	0.189189
0.25	0	0.375	0.125	0.1875	0	0.0625	0	0.000348687	0.0765	0.043	0.106	7.5	1.82125	4.9325	0.180781
0.375	0.3125	0	0.0625	0	0.125	0.125	0	0.000348332	0.0465	0.033	0.227	7.25	1.91938	4.78688	0.26967
0.375	0	0.1875	0.1875	0.0625	0	0	0.1875	0.000347928	0.0545	0.032	0.1995	7.875	1.87062	4.72063	0.240841
0.0625	0.3125	0	0.1875	0	0	0.125	0.3125	0.000347776	0.044	0.019	0.416	8.875	1.75	4.59187	0.248048
0.125	0	0.375	0	0.25	0	0.1875	0.0625	0.000347743	0.07	0.0155	0.3205	8.4375	1.78062	4.9575	0.163964
0.375	0	0.125	0	0.25	0.0625	0	0.1875	0.000347471	0.0915	0.0175	0.217	8.25	1.9025	4.79437	0.238438
0.25	0.25	0.0625	0	0.25	0	0	0.1875	0.000347256	0.104	0.021	0.159	7.9375	1.83125	4.7475	0.263664
0	0.1875	0.125	0.25	0.3125	0	0	0.125	0.000347222	0.0525	0.0325	0.2035	8.3125	1.75625	4.79125	0.254054
0.3125	0.25	0	0.0625	0.25	0	0.125	0	0.00034713	0.174	0.0105	0.19	7.5	1.91187	4.81813	0.26967
0.1875	0.1875	0.0625	0	0.3125	0	0	0.25	0.000346888	0.131	0.016	0.1655	8.5	1.81313	4.73875	0.261261
0	0.25	0.0625	0.375	0.25	0	0	0.0625	0.00034655	0.058	0.025	0.239	7.9375	1.77125	4.76125	0.264865
0.1875	0.1875	0	0.125	0	0	0.3125	0.1875	0.000346182	0.0765	0.0115	0.3935	8.9375	1.84813	4.68375	0.248048
0.3125	0	0.375	0.0625	0.1875	0	0	0.0625	0.000345829	0.0745	0.1055	0.044	7.4375	1.82625	4.90188	0.196396
0.1875	0.375	0.125	0	0	0	0.25	0.0625	0.000345776	0.023	0.0475	0.3165	7.75	1.79937	4.7925	0.237237
0	0.4375	0.0625	0	0.1875	0.125	0	0.1875	0.000345776	0.0115	0.095	0.3165	8.25	1.72375	4.7725	0.255255
0.0625	0.25	0.1875	0	0.1875	0	0.3125	0	0.000345754	0.1105	0.0105	0.298	8.3125	1.78687	4.91125	0.237237
0.25	0.1875	0	0.125	0	0	0.3125	0.125	0.000345591	0.0705	0.012	0.4085	8.5625	1.88	4.71125	0.252853
0.1875	0.3125	0	0	0.3125	0	0.0625	0.125	0.000345487	0.1715	0.0085	0.237	8	1.83625	4.77875	0.262462
0.4375	0.3125	0	0	0.0625	0	0.0625	0.125	0.000344933	0.0565	0.0275	0.222	7.25	1.90625	4.70375	0.268468
0.25	0	0.3125	0	0.125	0.125	0	0.1875	0.000344862	0.042	0.042	0.1955	8.3125	1.8075	4.85375	0.198799
0.25	0.0625	0.4375	0	0	0	0.0625	0.1875	0.00034365	0.015	0.116	0.1975	7.875	1.75	4.8325	0.204805
0.0625	0	0.25	0	0.3125	0.25	0.125	0	0.000343528	0.0685	0.017	0.295	8.8125	1.825	5.03125	0.17958
0.0625	0.1875	0	0.1875	0.125	0	0.4375	0	0.0003432	0.16	0.0055	0.39	8.9375	1.85563	4.81687	0.25045
0	0.1875	0.0625	0.3125	0.0625	0	0.375	0	0.00034293	0.071	0.01	0.483	8.75	1.81	4.79938	0.246847
0.4375	0	0.125	0.1875	0.1875	0	0.0625	0	0.000342782	0.1215	0.0185	0.1525	7.375	1.95312	4.82562	0.255255
0.1875	0.375	0.0625	0.0625	0	0.3125	0	0	0.000342702	0.036	0.1205	0.079	7.4375	1.83563	4.8575	0.263664
0.125	0.25	0	0	0.125	0	0.375	0.125	0.000342082	0.118	0.0065	0.446	9	1.83875	4.7725	0.246847
0.0625	0.25	0	0	0	0.125	0.3125	0.25	0.000341343	0.051	0.0115	0.582	9.5625	1.795	4.71375	0.245646
0	0.4375	0	0.0625	0.0625	0.1875	0	0.25	0.000341136	0.006	0.138	0.412	8.5625	1.72875	4.6975	0.257658
0.1875	0.1875	0.125	0	0.25	0	0	0.25	0.000341113	0.098	0.0255	0.1365	8.375	1.7925	4.745	0.255255
0.125	0.4375	0.125	0.0625	0	0.25	0	0	0.000340844	0.028	0.1645	0.074	7.25	1.78188	4.86062	0.254054
0.25	0.3125	0	0.0625	0.25	0	0.125	0	0.000340568	0.1695	0.0095	0.2115	7.5	1.88062	4.81813	0.266066
0.3125	0.375	0.0625	0	0	0.1875	0	0.0625	0.000340535	0.0325	0.0845	0.124	7.1875	1.85563	4.79313	0.264865
0	0.4375	0	0.25	0	0.0625	0.125	0.125	0.000340158	0.004	0.147	0.5785	8.125	1.74687	4.68938	0.25045
0	0.3125	0	0.125	0	0.125	0.3125	0.125	0.000339947	0.0075	0.0675	0.6715	9.0625	1.78625	4.755	0.243243
0.125	0.25	0	0.125	0	0	0.25	0.25	0.000339431	0.0645	0.0125	0.421	9	1.80125	4.64625	0.245646
0.1875	0	0.4375	0	0.0625	0	0.125	0.1875	0.00033904	0.0325	0.032	0.326	8.375	1.7475	4.86125	0.163964
0.125	0.25	0	0.0625	0.25	0	0.3125	0	0.000338685	0.201	0.005	0.337	8.4375	1.86312	4.84812	0.255255
0.25	0.3125	0	0.1875	0	0	0.0625	0.1875	0.000337924	0.0495	0.0235	0.2905	7.8125	1.83	4.63688	0.257658
0.25	0.0625	0.3125	0	0.3125	0	0	0.0625	0.000337125	0.093	0.125	0.029	7.625	1.81875	4.92125	0.233634
0	0.25	0.0625	0.125	0.3125	0	0	0.25	0.000337025	0.052	0.0305	0.2125	8.75	1.74063	4.725	0.256456
0.25	0.0625	0.25	0	0.375	0	0	0.0625	0.000337008	0.112	0.0885	0.034	7.75	1.83937	4.915	0.242042
0.375	0.375	0	0.0625	0	0.0625	0	0.125	0.000336897	0.033	0.0615	0.166	7.125	1.8725	4.69	0.266066
0	0.3125	0	0	0.1875	0.1875	0.25	0.0625	0.000336856	0.041	0.013	0.632	8.9375	1.8075	4.86438	0.255255
0.25	0.3125	0	0.125	0	0	0.0625	0.25	0.00033681	0.0545	0.024	0.2575	8.0625	1.81875	4.61625	0.255255
0	0.25	0	0.1875	0	0.1875	0.3125	0.0625	0.000336788	0.015	0.035	0.6415	9.0625	1.81313	4.7975	0.251652
0.375	0.125	0.25	0	0.1875	0	0.0625	0	0.000336555	0.0655	0.1105	0.0465	7.125	1.87625	4.89625	0.252853
0.125	0	0.1875	0	0.3125	0.125	0	0.25	0.000336413	0.081	0.0185	0.2245	9.125	1.79937	4.8325	0.204805
0.1875	0.3125	0	0.3125	0	0.0625	0	0.125	0.000336188	0.055	0.025	0.2445	7.625	1.82125	4.6625	0.266066
0.125	0	0.25	0.3125	0.125	0	0	0.1875	0.000336	0.06	0.02	0.28	8.375	1.77375	4.75063	0.202402
0.4375	0	0.0625	0.0625	0.3125	0	0	0.125	0.000335664	0.148	0.0135	0.168	7.875	1.95	4.78688	0.261261
0.0625	0.1875	0.125	0	0.3125	0	0	0.3125	0.000335244	0.091	0.024	0.1535	8.9375	1.74313	4.73625	0.251652
0.4375	0.1875	0.1875	0	0.125	0	0.0625	0	0.000332927	0.0545	0.0905	0.0675	6.875	1.90063	4.8525	0.262462
0.4375	0.125	0.25	0	0.125	0	0.0625	0	0.000332866	0.053	0.1185	0.053	6.9375	1.89375	4.8775	0.256456
0.125	0.25	0	0	0.3125	0	0.0625	0.25	0.000332808	0.147	0.008	0.283	8.75	1.80375	4.72375	0.26006
0.1875	0.3125	0	0	0.0625	0.25	0	0.1875	0.000331898	0.0785	0.014	0.302	8.3125	1.82812	4.75375	0.263664
0.125	0.1875	0	0	0	0.1875	0.375	0.125	0.000331623	0.071	0.0085	0.5495	9.375	1.85813	4.80062	0.245646
0.1875	0.4375	0.125	0	0.125	0.125	0	0	0.000331481	0.071	0.1245	0.0375	7	1.79875	4.86125	0.255255
0.3125	0.25	0	0.0625	0.1875	0	0.1875	0	0.000331325	0.145	0.01	0.2285	7.625	1.91312	4.80938	0.266066
0.25	0	0.1875	0.1875	0.125	0	0	0.25	0.000331246	0.076	0.023	0.1895	8.4375	1.82125	4.71188	0.232432
0.4375	0	0.1875	0	0.0625	0	0.125	0.1875	0.000331222	0.042	0.0225	0.3505	8.125	1.9	4.76125	0.237237
0.375	0	0.375	0.0625	0.125	0	0.0625	0	0.00033103	0.0555	0.0755	0.079	7.1875	1.85938	4.92063	0.191592
0.125	0.1875	0.4375	0	0.1875	0	0.0625	0	0.000330962	0.0705	0.1145	0.041	7.3125	1.73063	4.97125	0.224024
0.0625	0.0625	0.375	0	0.1875	0	0	0.3125	0.000330885	0.038	0.0645	0.135	8.8125	1.68813	4.79875	0.192793
0.4375	0	0.375	0	0.0625	0	0.0625	0.0625	0.000330041	0.0225	0.127	0.1155	7.25	1.86563	4.88125	0.207207
0	0.3125	0	0.25	0.0625	0	0.1875	0.1875	0.000329794	0.0275	0.0195	0.615	8.75	1.75937	4.66875	0.252853
0.0625	0.3125	0	0	0.1875	0.3125	0	0.125	0.000329427	0.081	0.014	0.2905	8.5625	1.80937	4.84063	0.267267
0	0.1875	0.0625	0	0.375	0	0.1875	0.1875	0.000329175	0.077	0.009	0.475	9.25	1.77875	4.815	0.249249
0.1875	0	0.3125	0	0.0625	0.3125	0	0.125	0.000328671	0.042	0.037	0.2115	8.5	1.81	4.92813	0.203604
0.125	0.3125	0.0625	0	0	0	0.3125	0.1875	0.000328625	0.055	0.0125	0.478	8.75	1.78875	4.7225	0.237237
0.25	0.25	0	0	0.3125	0.0625	0	0.125	0.000328563	0.1415	0.0135	0.172	7.9375	1.86813	4.79063	0.268468
0.4375	0.3125	0	0.125	0.0625	0	0.0625	0	0.000328055	0.07	0.0455	0.103	6.75	1.92875	4.745	0.276877
0.125	0	0.1875	0	0.3125	0	0.0625	0.3125	0.00032801	0.0945	0.013	0.267	9.3125	1.7825	4.77125	0.197598
0.1875	0	0.4375	0	0.0625	0.0625	0	0.25	0.000327878	0.0285	0.0665	0.173	8.375	1.7325	4.83562	0.174775
0	0.375	0	0.0625	0	0.125	0.1875	0.25	0.000327689	0.0065	0.0775	0.6505	9.0625	1.74438	4.68687	0.245646
0.125	0.3125	0	0.25	0.1875	0	0.125	0	0.000327476	0.1565	0.0075	0.279	7.6875	1.83625	4.77875	0.264865
0	0.375	0	0.1875	0	0.0625	0.1875	0.1875	0.00032742	0.0085	0.06	0.642	8.6875	1.75063	4.67875	0.248048
0.0625	0.375	0.125	0	0.3125	0	0.125	0	0.000327229	0.1275	0.0145	0.177	7.6875	1.77625	4.89375	0.248048
0.0625	0.375	0.125	0.1875	0	0.25	0	0	0.000326528	0.0295	0.0805	0.1375	7.5	1.77188	4.84687	0.255255
0.125	0.3125	0	0.25	0.1875	0	0.125	0	0.00032634	0.168	0.007	0.2775	7.6875	1.83625	4.77875	0.261261
0.3125	0	0.25	0	0.125	0	0.0625	0.25	0.000325692	0.0545	0.024	0.249	8.4375	1.82875	4.7675	0.212012
0.3125	0.125	0	0.0625	0.0625	0	0.4375	0	0.000325234	0.1135	0.011	0.2605	8.5	1.94562	4.81187	0.243243
0.125	0	0.25	0.3125	0.25	0	0	0.0625	0.000324968	0.078	0.0275	0.1515	8	1.8025	4.84313	0.207207
0.125	0.1875	0.25	0	0.1875	0	0	0.25	0.000324665	0.067	0.0355	0.1365	8.3125	1.73375	4.77625	0.238438
0.125	0.125	0.25	0	0.1875	0	0	0.3125	0.000324166	0.082	0.0315	0.1255	8.6875	1.73313	4.74875	0.237237
0.125	0	0.25	0	0.4375	0.125	0.0625	0	0.00032409	0.104	0.0225	0.1385	8.375	1.8375	5.015	0.186787
0	0.375	0	0.125	0.125	0	0.0625	0.3125	0.000323952	0.024	0.034	0.397	8.8125	1.72063	4.62625	0.251652
0.1875	0.25	0	0	0.0625	0	0.3125	0.1875	0.000323852	0.1035	0.007	0.447	8.875	1.84062	4.71625	0.248048
0.25	0.125	0.25	0	0.125	0	0	0.25	0.000323832	0.0515	0.048	0.131	8.125	1.7825	4.7575	0.23964
0.25	0	0.125	0	0.4375	0	0.125	0.0625	0.000323756	0.155	0.0075	0.2785	8.4375	1.89688	4.90375	0.221622
0.25	0.25	0.3125	0	0.0625	0	0.125	0	0.000323522	0.038	0.0695	0.1225	7.125	1.79438	4.89375	0.234835
0.125	0	0.25	0	0.375	0	0.1875	0.0625	0.000323494	0.1065	0.009	0.3375	8.6875	1.82187	4.945	0.183183
0	0.4375	0.0625	0.0625	0.0625	0.375	0	0	0.000323244	0.012	0.1845	0.146	7.875	1.77125	4.89813	0.263664
0	0.25	0.0625	0.25	0.3125	0	0	0.125	0.000322728	0.0595	0.024	0.226	8.25	1.76313	4.76625	0.257658
0.0625	0.25	0	0.4375	0.0625	0.1875	0	0	0.000321975	0.075	0.0135	0.318	7.8125	1.82625	4.76625	0.278078
0	0.1875	0.0625	0.125	0.375	0	0	0.25	0.000321195	0.06	0.0245	0.2185	8.9375	1.75438	4.74375	0.254054
0.1875	0	0.1875	0.4375	0.0625	0	0	0.125	0.000321179	0.0685	0.0155	0.3025	8	1.82	4.72063	0.236036
0	0.25	0	0.125	0	0.25	0.3125	0.0625	0.00032075	0.0125	0.04	0.6415	9.1875	1.81812	4.82625	0.248048
0.0625	0.25	0	0	0.3125	0.0625	0	0.3125	0.000320653	0.1255	0.01	0.2555	9.0625	1.7725	4.70812	0.262462
0.125	0	0.1875	0	0.3125	0.0625	0	0.3125	0.000320641	0.0955	0.017	0.1975	9.25	1.78313	4.78313	0.2
0	0.1875	0.125	0.0625	0.3125	0	0.3125	0	0.00032057	0.1365	0.007	0.3355	8.75	1.80062	4.91688	0.244444
0.125	0.3125	0	0	0.1875	0.1875	0	0.1875	0.000319962	0.0895	0.013	0.275	8.4375	1.80875	4.76938	0.261261
0.0625	0.25	0	0	0.3125	0.125	0.25	0	0.000319875	0.1875	0.004	0.4265	8.6875	1.85125	4.9075	0.26006
0.125	0.3125	0	0.3125	0	0.0625	0	0.1875	0.000319788	0.042	0.0235	0.324	8	1.78937	4.635	0.262462
0	0.1875	0.3125	0	0.3125	0.0625	0.125	0	0.000319662	0.0645	0.024	0.2065	8.125	1.74	4.99063	0.232432
0.4375	0	0.1875	0	0.25	0.0625	0.0625	0	0.00031906	0.086	0.035	0.106	7.5	1.94375	4.91188	0.232432
0.375	0.0625	0.25	0	0.25	0	0	0.0625	0.000318988	0.0755	0.13	0.0325	7.375	1.87437	4.8775	0.252853
0	0.3125	0	0.25	0.125	0	0.1875	0.125	0.000318929	0.034	0.0165	0.5685	8.5625	1.77375	4.715	0.251652
0.1875	0.1875	0.4375	0	0.0625	0	0	0.125	0.000318792	0.024	0.1795	0.074	7.375	1.71812	4.86875	0.222823
0.25	0	0.1875	0.3125	0.0625	0	0	0.1875	0.000318623	0.063	0.0175	0.289	8.125	1.82937	4.70688	0.238438
0	0.3125	0	0	0.375	0.125	0.0625	0.125	0.000318203	0.0665	0.011	0.435	8.6875	1.7875	4.84125	0.262462
0.0625	0	0.4375	0.3125	0.125	0	0	0.0625	0.000318182	0.039	0.0555	0.147	7.8125	1.72313	4.88063	0.162763
0	0.1875	0.3125	0	0.375	0	0.0625	0.0625	0.000318169	0.075	0.0355	0.1195	8.125	1.7225	4.95	0.232432
0.375	0	0.3125	0	0.125	0.0625	0.125	0	0.000317943	0.0455	0.0385	0.1815	7.5625	1.88625	4.93438	0.2
0	0.4375	0.0625	0.3125	0	0.0625	0.125	0	0.000317925	0.0075	0.108	0.3925	7.5625	1.75188	4.7625	0.252853
0.0625	0.1875	0.1875	0	0.25	0	0	0.3125	0.000317466	0.0845	0.026	0.1445	8.8125	1.7225	4.7425	0.243243
0.3125	0.3125	0	0.1875	0	0	0.125	0.0625	0.000317376	0.048	0.024	0.2755	7.375	1.8775	4.70188	0.26006
0.1875	0.3125	0.0625	0	0.375	0	0.0625	0	0.000316827	0.1605	0.028	0.0705	7.5	1.84438	4.8775	0.263664
0.25	0.375	0	0	0.0625	0.0625	0	0.25	0.000316558	0.0555	0.0225	0.2535	7.9375	1.81187	4.66062	0.261261
0	0.3125	0	0.375	0.0625	0.1875	0.0625	0	0.000315315	0.018	0.035	0.5005	8	1.79937	4.78313	0.266066
0.0625	0.3125	0.0625	0.4375	0	0	0.125	0	0.000315168	0.024	0.0335	0.392	7.5625	1.78875	4.72688	0.256456
0.125	0.3125	0	0.375	0	0	0.125	0.0625	0.000314632	0.039	0.0175	0.461	7.75	1.81563	4.68125	0.26006
0.25	0	0.4375	0.125	0.0625	0	0.125	0	0.00031428	0.04	0.0485	0.162	7.5	1.80187	4.93	0.167568
0	0.4375	0	0.0625	0.0625	0.25	0	0.1875	0.000314179	0.0045	0.1605	0.435	8.4375	1.745	4.74688	0.257658
0	0.25	0	0.125	0.25	0.1875	0.1875	0	0.000314127	0.066	0.0095	0.501	8.6875	1.82812	4.88687	0.264865
0.0625	0.25	0	0	0.3125	0.125	0	0.25	0.000313443	0.117	0.0095	0.282	8.9375	1.78875	4.7575	0.266066
0	0.4375	0.125	0.0625	0	0.1875	0.1875	0	0.00031339	0.008	0.0925	0.4235	7.9375	1.74875	4.86875	0.238438
0	0.25	0	0.1875	0.1875	0.125	0.25	0	0.000312625	0.061	0.01	0.5125	8.6875	1.82438	4.84938	0.257658
0	0.375	0	0	0.3125	0.0625	0.0625	0.1875	0.00031262	0.0385	0.0175	0.464	8.625	1.7575	4.77313	0.26006
0	0.375	0	0.0625	0.375	0.125	0	0.0625	0.000312439	0.065	0.0255	0.1885	8.125	1.78375	4.85188	0.268468
0.3125	0	0.25	0	0.3125	0.0625	0.0625	0	0.00031234	0.092	0.035	0.097	7.75	1.88813	4.95563	0.207207
0.0625	0.375	0.125	0	0.1875	0	0	0.25	0.000312196	0.053	0.033	0.1785	8.1875	1.71625	4.72625	0.248048
0.375	0.125	0.0625	0	0.375	0	0.0625	0	0.000312	0.1625	0.024	0.08	7.5	1.93813	4.8775	0.274474
0.0625	0.1875	0.0625	0.25	0	0	0.4375	0	0.000311937	0.0575	0.0125	0.434	8.75	1.83187	4.7975	0.242042
0	0.25	0.125	0.1875	0.1875	0	0.25	0	0.00031185	0.088	0.0105	0.3375	8.3125	1.77937	4.85562	0.245646
0.0625	0.25	0	0.1875	0	0	0.25	0.25	0.000311688	0.052	0.012	0.4995	9.125	1.78062	4.63938	0.243243
0	0.3125	0	0.375	0.125	0.125	0.0625	0	0.000311503	0.042	0.0165	0.4495	7.9375	1.7975	4.78	0.267267
0.0625	0.25	0	0	0.0625	0	0.375	0.25	0.000311235	0.0985	0.0055	0.5745	9.5625	1.7925	4.69875	0.245646
0.0625	0	0.1875	0	0.4375	0.1875	0	0.125	0.000310596	0.0695	0.0205	0.218	9	1.8125	4.94688	0.191592
0.0625	0.3125	0	0.125	0.375	0	0	0.125	0.000310552	0.1765	0.0115	0.153	8.125	1.79375	4.77375	0.263664
0	0.3125	0	0.0625	0.375	0.1875	0	0.0625	0.000310432	0.063	0.0225	0.219	8.375	1.79937	4.87375	0.26967
0.125	0.1875	0	0.0625	0	0	0.375	0.25	0.000309604	0.0785	0.0085	0.464	9.5	1.82062	4.67312	0.244444
0.0625	0.375	0	0	0.125	0	0.0625	0.375	0.0003096	0.064	0.015	0.3225	8.9375	1.73	4.6125	0.249249
0.375	0	0.375	0	0.0625	0.125	0	0.0625	0.000309551	0.0345	0.097	0.0925	7.4375	1.85062	4.915	0.2
0.125	0.3125	0	0	0.3125	0	0.125	0.125	0.000309471	0.1585	0.0055	0.355	8.3125	1.82	4.78875	0.256456
0.25	0.125	0.375	0	0	0	0.125	0.125	0.000309322	0.0155	0.0775	0.2575	7.75	1.7725	4.845	0.22042
0	0.125	0.1875	0	0.4375	0.125	0.125	0	0.000309313	0.0875	0.014	0.2525	8.625	1.79688	5	0.22042
0.0625	0.1875	0.0625	0	0.3125	0	0	0.375	0.000309015	0.105	0.018	0.1635	9.25	1.74937	4.68375	0.254054
0.1875	0	0.1875	0	0.25	0.125	0	0.25	0.000308742	0.0845	0.0185	0.1975	8.9375	1.81688	4.81375	0.219219
0.25	0.0625	0.375	0	0	0.125	0	0.1875	0.000308341	0.0205	0.0845	0.178	8	1.77313	4.84125	0.222823
0.1875	0	0.125	0	0.3125	0.125	0	0.25	0.000308154	0.092	0.0145	0.231	9.0625	1.8375	4.8075	0.231231
0.1875	0.25	0.25	0	0.25	0	0.0625	0	0.000308016	0.092	0.054	0.062	7.3125	1.79625	4.915	0.242042
0.3125	0	0.25	0	0.1875	0.1875	0.0625	0	0.0003078	0.057	0.036	0.15	7.875	1.89187	4.96188	0.212012
0.0625	0.25	0	0.1875	0.25	0.25	0	0	0.00030753	0.127	0.0145	0.167	8.125	1.84062	4.87188	0.274474
0	0.3125	0.0625	0	0.3125	0	0.0625	0.25	0.00030685	0.038	0.025	0.323	8.8125	1.73438	4.74875	0.252853
0	0.375	0.0625	0.3125	0	0.125	0.125	0	0.000306372	0.0105	0.0635	0.4595	7.8125	1.7675	4.78438	0.251652
0.25	0	0.3125	0.125	0.0625	0	0	0.25	0.000306333	0.0505	0.036	0.1685	8.25	1.78313	4.75	0.206006
0.125	0	0.1875	0.25	0.375	0	0	0.0625	0.00030624	0.116	0.024	0.11	8.1875	1.82625	4.8625	0.20961
0.1875	0.3125	0	0.125	0.1875	0.1875	0	0	0.000305615	0.1495	0.0185	0.1105	7.5625	1.86312	4.83812	0.272072
0	0.375	0	0.1875	0.0625	0	0.0625	0.3125	0.000305413	0.017	0.0435	0.413	8.75	1.7175	4.60062	0.25045
0.25	0	0.375	0	0.0625	0	0.0625	0.25	0.000305371	0.034	0.0355	0.253	8.375	1.77	4.79875	0.181982
0	0.3125	0	0.375	0.0625	0	0.1875	0.0625	0.000304902	0.0345	0.0145	0.6095	8.25	1.78188	4.71	0.257658
0.125	0.1875	0.3125	0	0.125	0	0	0.25	0.00030429	0.046	0.049	0.135	8.1875	1.71313	4.7825	0.232432
0	0.375	0	0.0625	0.375	0	0.0625	0.125	0.000304277	0.099	0.009	0.3415	8.3125	1.76687	4.79063	0.261261
0.3125	0.0625	0.3125	0.125	0	0	0	0.1875	0.000304146	0.024	0.0915	0.1385	7.6875	1.80125	4.75875	0.233634
0	0.375	0	0.125	0	0.0625	0.25	0.1875	0.000303555	0.007	0.07	0.6195	8.875	1.755	4.69563	0.244444
0	0.25	0.125	0.0625	0.375	0	0.1875	0	0.000302964	0.1435	0.0075	0.2815	8.3125	1.78438	4.91563	0.251652
0	0.25	0.0625	0.3125	0.1875	0	0.1875	0	0.000302562	0.078	0.009	0.431	8.1875	1.7925	4.80688	0.255255
0.125	0.25	0.0625	0.375	0	0	0.1875	0	0.000301971	0.051	0.0155	0.382	7.75	1.82438	4.74375	0.258859
0.125	0.25	0	0.0625	0.4375	0	0	0.125	0.000301818	0.187	0.012	0.1345	8.1875	1.82812	4.79938	0.267267
0	0.4375	0	0	0.125	0.0625	0.0625	0.3125	0.000301754	0.008	0.0785	0.4805	8.8125	1.715	4.66188	0.255255
0.0625	0.3125	0	0.125	0.3125	0	0	0.1875	0.000301387	0.114	0.0125	0.2115	8.3125	1.77937	4.7275	0.262462
0.375	0	0.1875	0.1875	0.125	0	0.125	0	0.000301335	0.0695	0.0205	0.2115	7.5625	1.91625	4.84187	0.233634
0	0.375	0	0.1875	0.25	0.0625	0	0.125	0.000300852	0.036	0.0305	0.274	8.125	1.76125	4.75125	0.262462
0.0625	0.3125	0	0.125	0.375	0	0	0.125	0.000300456	0.144	0.013	0.1605	8.125	1.79375	4.77375	0.263664
0	0.0625	0.3125	0.0625	0.375	0	0	0.1875	0.000300382	0.03	0.0605	0.1655	8.6875	1.71687	4.87813	0.173574
0.3125	0.125	0.25	0	0.0625	0	0	0.25	0.000299987	0.037	0.0565	0.1435	7.9375	1.8	4.73875	0.246847
0.25	0	0.1875	0	0.3125	0.125	0.125	0	0.000299906	0.0875	0.015	0.2285	8.25	1.89437	4.9625	0.207207
0	0.3125	0.0625	0.1875	0.3125	0	0	0.125	0.000299447	0.0585	0.0325	0.1575	8.125	1.7525	4.77313	0.257658
0	0.375	0	0.125	0	0.3125	0.0625	0.125	0.000299198	0.006	0.1025	0.4865	8.5625	1.77313	4.78062	0.256456
0	0.125	0.25	0	0.4375	0.0625	0	0.125	0.000298893	0.0495	0.0485	0.1245	8.5625	1.74313	4.92812	0.212012
0	0.4375	0.0625	0	0.1875	0.0625	0	0.25	0.000298725	0.0125	0.084	0.2845	8.375	1.7075	4.72312	0.254054
0.125	0.25	0	0.125	0	0	0.25	0.25	0.000298391	0.0565	0.0125	0.4225	9	1.80125	4.64625	0.244444
0.1875	0	0.25	0.25	0.0625	0	0	0.25	0.000298196	0.0535	0.0245	0.2275	8.4375	1.78	4.71125	0.216817
0.0625	0.1875	0.125	0	0.3125	0	0	0.3125	0.000298116	0.091	0.021	0.156	8.9375	1.74313	4.73625	0.251652
0.3125	0	0.1875	0	0.1875	0	0.0625	0.25	0.000298116	0.0735	0.016	0.2535	8.5625	1.84937	4.76125	0.222823
0.125	0.3125	0	0.0625	0.375	0	0	0.125	0.000297783	0.164	0.0135	0.1345	8	1.81438	4.78062	0.262462
0	0.1875	0.1875	0.125	0.375	0	0.125	0	0.000297297	0.121	0.013	0.189	8.1875	1.77313	4.92375	0.244444
0.4375	0.375	0	0	0.0625	0	0.0625	0.0625	0.000297024	0.0455	0.051	0.128	6.875	1.90688	4.73125	0.270871
0	0.375	0	0.125	0.25	0	0.0625	0.1875	0.000296681	0.0365	0.0205	0.3965	8.4375	1.74937	4.71875	0.255255
0	0.25	0.1875	0.0625	0.3125	0	0.1875	0	0.000296444	0.1105	0.0105	0.2555	8.1875	1.76375	4.92188	0.242042
0.25	0	0.1875	0	0.1875	0.125	0	0.25	0.000296278	0.0715	0.0195	0.2125	8.75	1.83438	4.795	0.215616
0	0.375	0.0625	0.125	0.25	0	0	0.1875	0.000295963	0.037	0.038	0.2105	8.1875	1.7275	4.73375	0.256456
0	0.25	0	0.0625	0.3125	0	0.3125	0.0625	0.000295344	0.1465	0.004	0.504	9	1.81375	4.83938	0.254054
0	0.25	0.0625	0	0.375	0.0625	0	0.25	0.000294996	0.0305	0.039	0.248	8.9375	1.74875	4.77937	0.257658
0.1875	0.3125	0	0.1875	0	0	0.0625	0.25	0.000294289	0.0505	0.0185	0.315	8.1875	1.79812	4.60938	0.254054
0	0.25	0.0625	0.25	0.3125	0	0	0.125	0.000294256	0.0575	0.023	0.2225	8.25	1.76313	4.76625	0.26006
0	0.4375	0.0625	0	0.1875	0.1875	0	0.125	0.000293727	0.0105	0.0985	0.284	8.125	1.74	4.82188	0.256456
0	0.375	0.0625	0.25	0.25	0	0	0.0625	0.000293436	0.057	0.036	0.143	7.6875	1.75	4.775	0.26006
0	0.3125	0	0.3125	0.1875	0.0625	0.125	0	0.00029317	0.0615	0.0105	0.454	8.0625	1.8	4.79375	0.266066
0.0625	0.4375	0.1875	0	0	0	0.1875	0.125	0.000293168	0.0195	0.0355	0.4235	7.875	1.71437	4.78	0.225225
0.125	0	0.25	0.4375	0.0625	0	0	0.125	0.000293146	0.0435	0.023	0.293	8.0625	1.78188	4.74563	0.212012
0.375	0.25	0	0.0625	0.1875	0	0.125	0	0.000293139	0.1485	0.012	0.1645	7.3125	1.92938	4.79938	0.272072
0.1875	0.25	0.0625	0	0.1875	0	0	0.3125	0.000293046	0.107	0.0175	0.1565	8.5	1.785	4.67375	0.258859
0.0625	0.25	0.4375	0	0.125	0	0	0.125	0.000293001	0.029	0.121	0.0835	7.5625	1.66938	4.8875	0.216817
0.125	0	0.3125	0	0.25	0.1875	0.125	0	0.000292824	0.056	0.021	0.249	8.4375	1.82	5.01562	0.173574
0	0.3125	0.0625	0.125	0.375	0	0	0.125	0.000292	0.08	0.025	0.146	8.1875	1.75562	4.79875	0.26006
0.1875	0.25	0	0.0625	0.375	0	0	0.125	0.000291769	0.171	0.0125	0.1365	8	1.84563	4.78062	0.26967
0	0.25	0.3125	0	0.3125	0.0625	0.0625	0	0.000291291	0.0715	0.042	0.097	7.8125	1.725	4.98062	0.238438
0	0.4375	0.125	0.125	0.1875	0	0	0.125	0.000290989	0.0315	0.0565	0.1635	7.6875	1.7075	4.7675	0.245646
0.1875	0.25	0.1875	0	0.1875	0	0	0.1875	0.000290787	0.084	0.0305	0.1135	7.875	1.7725	4.77875	0.248048
0.125	0	0.25	0	0.25	0.1875	0	0.1875	0.000290752	0.056	0.022	0.236	8.875	1.795	4.88812	0.197598
0	0.1875	0.0625	0.3125	0.0625	0	0.375	0	0.000290672	0.0795	0.0075	0.4875	8.75	1.81	4.79938	0.248048
0.25	0	0.3125	0.125	0.1875	0	0.125	0	0.000290357	0.073	0.0215	0.185	7.75	1.84312	4.9175	0.187988
0	0.375	0	0.1875	0.0625	0.0625	0	0.3125	0.000290225	0.02	0.0475	0.3055	8.6875	1.71812	4.6125	0.256456
0	0.1875	0.0625	0	0.3125	0	0.1875	0.25	0.000290131	0.0545	0.0105	0.507	9.4375	1.76438	4.76875	0.248048
0	0.3125	0.125	0	0.4375	0	0.0625	0.0625	0.000290035	0.1075	0.019	0.142	8.125	1.75687	4.89375	0.251652
0.0625	0.25	0	0.3125	0.125	0	0.25	0	0.000289971	0.1595	0.0045	0.404	8.25	1.83187	4.77313	0.26006
0.375	0	0.25	0	0.0625	0	0.125	0.1875	0.000289575	0.0405	0.022	0.325	8.1875	1.86187	4.78625	0.213213
0	0.0625	0.25	0.0625	0.4375	0	0	0.1875	0.000289361	0.0445	0.045	0.1445	8.8125	1.7375	4.87188	0.177177
0.1875	0.25	0	0	0.3125	0.1875	0.0625	0	0.00028911	0.138	0.01	0.2095	8	1.88437	4.89938	0.26967
0	0.375	0	0.0625	0.0625	0	0.1875	0.3125	0.000289099	0.0115	0.046	0.5465	9.125	1.72625	4.63438	0.245646
0.0625	0.1875	0	0	0.375	0.3125	0	0.0625	0.00028897	0.142	0.01	0.2035	8.75	1.85125	4.92438	0.267267
0.3125	0	0.125	0.25	0.125	0	0	0.1875	0.000288938	0.1005	0.0125	0.23	8.125	1.87062	4.7075	0.245646
0	0.375	0.0625	0	0.3125	0	0.0625	0.1875	0.000288666	0.0315	0.029	0.316	8.4375	1.735	4.77625	0.25045
0	0.25	0	0.0625	0	0.375	0.25	0.0625	0.000288064	0.014	0.032	0.643	9.25	1.82375	4.86688	0.252853
0.1875	0.3125	0	0.25	0.0625	0	0	0.1875	0.000287906	0.0925	0.0125	0.249	7.8125	1.80812	4.63875	0.263664
0.25	0.125	0.1875	0	0.375	0	0	0.0625	0.000287878	0.1295	0.0855	0.026	7.6875	1.84625	4.89	0.257658
0.125	0.3125	0	0.25	0	0.0625	0	0.25	0.000287874	0.0575	0.017	0.2945	8.25	1.77812	4.61437	0.261261
0.375	0.0625	0.3125	0	0.1875	0	0	0.0625	0.000287381	0.0655	0.135	0.0325	7.25	1.85375	4.88375	0.246847
0.125	0.0625	0.375	0	0.125	0	0	0.3125	0.000287359	0.0445	0.0525	0.123	8.625	1.70562	4.78	0.20961
0.125	0.25	0	0.0625	0.3125	0.25	0	0	0.0002873	0.17	0.02	0.0845	8.0625	1.86437	4.90437	0.275676
0.0625	0.25	0.125	0	0.25	0	0	0.3125	0.000287202	0.0755	0.024	0.1585	8.75	1.72938	4.7175	0.248048
0	0.3125	0.0625	0	0.3125	0.25	0	0.0625	0.000286869	0.035	0.0395	0.2075	8.375	1.78375	4.90875	0.263664
0	0.3125	0.0625	0.0625	0	0.25	0.3125	0	0.000286758	0.012	0.0445	0.537	8.75	1.80125	4.88563	0.248048
0	0.375	0	0.125	0.0625	0.1875	0	0.25	0.000286401	0.0095	0.0775	0.389	8.6875	1.73937	4.69063	0.257658
0	0.25	0.25	0	0.3125	0.125	0.0625	0	0.000286069	0.057	0.0365	0.1375	8	1.7475	4.9775	0.244444
0.0625	0	0.4375	0	0.1875	0	0.125	0.1875	0.000285588	0.031	0.025	0.3685	8.75	1.7125	4.89875	0.13994
0	0.3125	0.125	0.3125	0.0625	0	0.1875	0	0.000285483	0.041	0.0165	0.422	7.875	1.75812	4.79437	0.246847
0.0625	0.375	0	0	0	0.0625	0.125	0.375	0.000285005	0.0425	0.014	0.479	9.125	1.73313	4.60687	0.245646
0.3125	0	0.3125	0	0.1875	0.125	0	0.0625	0.000284858	0.0545	0.0505	0.1035	7.75	1.85375	4.9275	0.208408
0.125	0.3125	0.0625	0.3125	0	0	0.1875	0	0.000284724	0.038	0.0205	0.3655	7.625	1.81375	4.75063	0.254054
0.3125	0.25	0.0625	0	0.3125	0	0	0.0625	0.000284715	0.135	0.0555	0.038	7.375	1.8775	4.82125	0.270871
0	0.375	0	0	0.125	0.1875	0.125	0.1875	0.00028424	0.011	0.0425	0.608	8.875	1.7625	4.77063	0.256456
0.1875	0	0.3125	0	0.1875	0.1875	0	0.125	0.00028405	0.046	0.038	0.1625	8.375	1.80625	4.92188	0.189189
0.0625	0.3125	0	0.375	0	0	0.125	0.125	0.000284025	0.05	0.0105	0.541	8.125	1.78375	4.65375	0.255255
0.125	0.125	0.1875	0	0.25	0	0	0.3125	0.000284021	0.0925	0.023	0.1335	8.8125	1.75375	4.7425	0.244444
0.3125	0.25	0	0.125	0	0.1875	0.125	0	0.000283374	0.056	0.0195	0.2595	7.625	1.91437	4.80188	0.264865
0.0625	0.4375	0.125	0	0	0.125	0	0.25	0.000282797	0.0155	0.082	0.2225	8.125	1.70625	4.71375	0.240841
0.125	0.3125	0	0.125	0.3125	0	0	0.125	0.000282458	0.148	0.011	0.1735	7.9375	1.81125	4.755	0.26006
0	0.4375	0.0625	0.125	0.0625	0	0	0.3125	0.000282305	0.0115	0.1065	0.2305	8.375	1.685	4.6225	0.248048
0	0.375	0	0	0.125	0.25	0.125	0.125	0.00028215	0.0095	0.05	0.594	8.75	1.77875	4.82	0.254054
0.1875	0	0.25	0	0.0625	0.3125	0	0.1875	0.000281946	0.049	0.021	0.274	8.8125	1.81625	4.87563	0.213213
0	0.4375	0.0625	0	0.25	0.0625	0	0.1875	0.000281759	0.0155	0.0745	0.244	8.1875	1.72188	4.76938	0.254054
0.3125	0.125	0.25	0	0.0625	0	0	0.25	0.000281704	0.0395	0.0555	0.1285	7.9375	1.8	4.73875	0.245646
0.125	0	0.1875	0	0.4375	0.1875	0	0.0625	0.000281531	0.0875	0.0225	0.143	8.625	1.84438	4.97438	0.20961
0.3125	0.0625	0.3125	0	0	0	0.125	0.1875	0.00028125	0.024	0.0375	0.3125	8.0625	1.81	4.7925	0.216817
0	0.1875	0.0625	0.3125	0.3125	0	0	0.125	0.000281088	0.064	0.018	0.244	8.375	1.77375	4.75938	0.26006
0.125	0.1875	0.4375	0.0625	0	0	0	0.1875	0.00028098	0.015	0.168	0.1115	7.6875	1.68312	4.81563	0.219219
0.0625	0.375	0.0625	0.4375	0	0	0	0.0625	0.00028028	0.0175	0.0715	0.224	7.3125	1.75812	4.67938	0.258859
0.125	0	0.125	0.125	0.375	0	0	0.25	0.000280116	0.1255	0.012	0.186	9	1.81	4.76875	0.213213
0	0.25	0.0625	0	0.3125	0	0.1875	0.1875	0.000279429	0.0555	0.0105	0.4795	9.0625	1.765	4.79625	0.249249
0	0.1875	0.25	0	0.375	0.125	0	0.0625	0.000279378	0.0415	0.068	0.099	8.25	1.74562	4.95875	0.245646
0.4375	0.3125	0.0625	0	0.0625	0	0	0.125	0.000279279	0.0465	0.052	0.1155	7	1.88437	4.71875	0.272072
0.125	0.25	0	0.25	0.125	0	0.25	0	0.000279125	0.14	0.0055	0.3625	8.125	1.8525	4.78	0.256456
0.25	0.0625	0.3125	0.1875	0	0	0	0.1875	0.000278334	0.0235	0.0705	0.168	7.8125	1.78062	4.75188	0.232432
0.375	0	0.3125	0.0625	0	0	0.0625	0.1875	0.000278314	0.0165	0.065	0.2595	7.875	1.83688	4.77562	0.214414
0.125	0.25	0	0.1875	0.1875	0	0.25	0	0.00027753	0.174	0.005	0.319	8.1875	1.85563	4.80563	0.261261
0.3125	0	0.25	0.3125	0.0625	0	0.0625	0	0.000277378	0.0585	0.029	0.1635	7.375	1.87062	4.82438	0.228829
0.375	0.375	0	0	0	0.0625	0.0625	0.125	0.00027735	0.025	0.043	0.258	7.3125	1.87688	4.70688	0.262462
0	0.3125	0	0.0625	0.3125	0	0.1875	0.125	0.000277264	0.086	0.0065	0.496	8.75	1.78313	4.79188	0.251652
0.0625	0	0.1875	0.3125	0.25	0	0	0.1875	0.00027714	0.06	0.0155	0.298	8.6875	1.77687	4.76312	0.184384
0	0.375	0.0625	0.375	0.125	0	0	0.0625	0.000276946	0.027	0.0445	0.2305	7.5625	1.74375	4.72375	0.261261
0.0625	0.3125	0	0.375	0	0	0.125	0.125	0.000276919	0.0405	0.0125	0.547	8.125	1.78375	4.65375	0.254054
0	0.4375	0	0	0.0625	0.25	0.125	0.125	0.000276563	0.003	0.1475	0.625	8.5625	1.765	4.80125	0.251652
0.25	0	0.375	0.125	0.1875	0	0	0.0625	0.000276412	0.081	0.075	0.0455	7.5625	1.80563	4.895	0.195195
0.3125	0.25	0.1875	0	0.125	0	0	0.125	0.000276111	0.0525	0.0545	0.0965	7.3125	1.82187	4.7875	0.252853
0	0.25	0	0.125	0.25	0.125	0.25	0	0.000275935	0.0845	0.007	0.4665	8.75	1.8275	4.875	0.251652
0.0625	0.25	0.0625	0	0	0.4375	0.1875	0	0.000275896	0.0405	0.0155	0.4395	8.75	1.83875	4.93813	0.256456
0	0.4375	0.125	0.1875	0.0625	0.1875	0	0	0.000275861	0.0175	0.113	0.1395	7.4375	1.73875	4.84375	0.256456
0.25	0	0.3125	0	0.25	0.125	0	0.0625	0.000275468	0.053	0.055	0.0945	7.9375	1.83625	4.94625	0.201201
0.25	0.3125	0.0625	0.25	0	0	0	0.125	0.000275415	0.042	0.043	0.1525	7.3125	1.81937	4.6725	0.26006
0	0.25	0.25	0	0.375	0.0625	0.0625	0	0.00027509	0.082	0.0355	0.0945	7.9375	1.74562	4.97438	0.244444
0.0625	0.25	0.375	0	0.0625	0	0.25	0	0.000274725	0.037	0.03	0.2475	7.8125	1.72375	4.93875	0.219219
0.125	0.375	0.125	0	0	0.3125	0	0.0625	0.000274455	0.0285	0.06	0.1605	7.75	1.78625	4.86188	0.252853
0.375	0.0625	0.25	0	0	0.125	0	0.1875	0.000274428	0.024	0.0605	0.189	7.875	1.84937	4.79125	0.244444
0.375	0.125	0.125	0	0.1875	0	0.1875	0	0.00027432	0.09	0.016	0.1905	7.625	1.92	4.86625	0.257658
0.1875	0.1875	0	0.125	0.125	0	0.375	0	0.000274267	0.145	0.0065	0.291	8.5	1.8925	4.81375	0.25045
0.0625	0.25	0	0.1875	0.3125	0	0	0.1875	0.000274106	0.1375	0.009	0.2215	8.4375	1.79	4.72063	0.263664
0	0.25	0.125	0.3125	0.0625	0	0.25	0	0.000274057	0.047	0.014	0.4165	8.1875	1.77313	4.80438	0.249249
0.125	0.375	0	0.0625	0.0625	0	0	0.375	0.000273955	0.063	0.0195	0.223	8.5625	1.74313	4.57688	0.252853
0.0625	0	0.1875	0.25	0.3125	0	0	0.1875	0.000273768	0.068	0.0165	0.244	8.75	1.78	4.78875	0.180781
0.125	0.375	0.125	0	0	0	0.125	0.25	0.000273408	0.032	0.024	0.356	8.25	1.73625	4.69	0.237237
0	0.25	0	0	0.4375	0.0625	0.0625	0.1875	0.000272886	0.0785	0.0075	0.4635	9	1.785	4.81062	0.261261
0.0625	0.0625	0.25	0	0.375	0.25	0	0	0.000272443	0.1085	0.0465	0.054	8.375	1.80875	5.03	0.218018
0.25	0.3125	0	0.125	0	0.0625	0	0.25	0.000272318	0.0475	0.0245	0.234	8	1.81937	4.62813	0.26006
0.0625	0.25	0	0.0625	0	0	0.25	0.375	0.000271857	0.0605	0.0095	0.473	9.625	1.75812	4.59812	0.242042
0	0.1875	0.0625	0	0.375	0	0.125	0.25	0.000271276	0.0615	0.011	0.401	9.3125	1.76313	4.7775	0.249249
0.375	0.3125	0.125	0	0.0625	0	0.125	0	0.000271079	0.0395	0.0485	0.1415	6.9375	1.8775	4.81875	0.258859
0.0625	0.25	0	0.375	0	0.25	0.0625	0	0.000270963	0.0495	0.014	0.391	8.0625	1.8325	4.78625	0.267267
0.1875	0	0.4375	0.0625	0	0.0625	0	0.25	0.000270931	0.018	0.0705	0.2135	8.3125	1.72938	4.81	0.175976
0.3125	0	0.0625	0.0625	0.4375	0	0	0.125	0.000270916	0.187	0.0095	0.1525	8.25	1.915	4.82437	0.252853
0.3125	0	0.25	0.0625	0.0625	0	0	0.3125	0.000270816	0.0465	0.032	0.182	8.4375	1.81	4.70437	0.22042
0	0.375	0	0.25	0	0.1875	0.0625	0.125	0.000270022	0.006	0.0825	0.5455	8.3125	1.76313	4.72312	0.257658
0	0.4375	0.0625	0	0.125	0	0.125	0.25	0.000269561	0.007	0.0815	0.4725	8.5625	1.70812	4.7025	0.245646
0.125	0	0.25	0.25	0.125	0	0	0.25	0.000269325	0.063	0.018	0.2375	8.625	1.7625	4.73	0.198799
0.1875	0.0625	0.1875	0	0.3125	0.25	0	0	0.00026904	0.118	0.04	0.057	8.125	1.86437	4.98625	0.257658
0	0.1875	0.0625	0.3125	0.3125	0	0	0.125	0.000268812	0.0655	0.016	0.2565	8.375	1.77375	4.75938	0.261261
0.25	0	0.3125	0.0625	0.25	0	0.125	0	0.000268734	0.0735	0.0225	0.1625	7.8125	1.84625	4.94313	0.185586
0	0.4375	0.0625	0	0.1875	0.125	0	0.1875	0.000268617	0.0095	0.097	0.2915	8.25	1.72375	4.7725	0.251652
0	0.375	0.0625	0.3125	0.1875	0	0	0.0625	0.000268531	0.0395	0.0355	0.1915	7.625	1.74687	4.74938	0.261261
0.125	0.3125	0	0.375	0	0.0625	0.125	0	0.000268173	0.0415	0.018	0.359	7.625	1.83187	4.73062	0.262462
0.125	0.25	0.125	0	0.25	0	0	0.25	0.000268159	0.0725	0.0275	0.1345	8.375	1.76125	4.745	0.25045
0.25	0.3125	0	0.1875	0	0.0625	0	0.1875	0.000267941	0.045	0.0255	0.2335	7.75	1.83062	4.64875	0.263664
0	0.4375	0.1875	0.125	0.125	0	0.125	0	0.000267904	0.041	0.0295	0.2215	7.4375	1.71812	4.84875	0.238438
0	0.3125	0	0.125	0.3125	0.0625	0.1875	0	0.000267728	0.1095	0.006	0.4075	8.375	1.81062	4.86188	0.261261
0	0.25	0.25	0	0.3125	0.125	0	0.0625	0.000267724	0.035	0.0705	0.1085	8.0625	1.73188	4.94	0.245646
0	0.3125	0.0625	0.25	0	0	0.3125	0.0625	0.000267546	0.017	0.0305	0.516	8.5	1.77	4.75	0.240841
0.3125	0	0.4375	0.0625	0.0625	0	0.125	0	0.000267241	0.0305	0.052	0.1685	7.375	1.8225	4.93688	0.16997
0.125	0.25	0	0.125	0	0.375	0	0.125	0.000266831	0.057	0.0175	0.2675	8.5	1.83625	4.7925	0.264865
0	0.1875	0.125	0.1875	0.3125	0	0	0.1875	0.000266695	0.049	0.0295	0.1845	8.5625	1.745	4.77063	0.243243
0.3125	0.125	0.25	0	0.25	0	0	0.0625	0.000266305	0.068	0.1205	0.0325	7.375	1.84312	4.8775	0.249249
0.125	0.3125	0	0.0625	0.3125	0	0	0.1875	0.000266049	0.1435	0.009	0.206	8.1875	1.8	4.73438	0.261261
0.3125	0	0.1875	0	0.125	0.0625	0	0.3125	0.000265834	0.0665	0.0205	0.195	8.6875	1.83563	4.72688	0.228829
0.3125	0.25	0.0625	0.125	0	0	0.25	0	0.00026571	0.04	0.0255	0.2605	7.5625	1.89062	4.78125	0.257658
0.0625	0.1875	0.0625	0	0.25	0	0.4375	0	0.0002655	0.177	0.004	0.375	9	1.84438	4.9	0.246847
0.1875	0.375	0.0625	0	0.3125	0	0	0.0625	0.000265437	0.113	0.054	0.0435	7.375	1.815	4.82125	0.261261
0.1875	0	0.3125	0.1875	0.1875	0	0.125	0	0.00026532	0.088	0.015	0.201	7.875	1.8225	4.91062	0.184384
0.0625	0.25	0.0625	0.4375	0	0.1875	0	0	0.000265219	0.0335	0.029	0.273	7.6875	1.80563	4.7725	0.267267
0	0.25	0.0625	0	0.3125	0	0.0625	0.3125	0.000265041	0.042	0.021	0.3005	9.1875	1.73375	4.72125	0.251652
0.25	0.125	0.375	0	0	0	0.125	0.125	0.000264479	0.0135	0.0685	0.286	7.75	1.7725	4.845	0.22042
0.0625	0.0625	0.375	0	0.1875	0	0	0.3125	0.000264479	0.033	0.0585	0.137	8.8125	1.68813	4.79875	0.191592
0.125	0	0.125	0.125	0.375	0	0	0.25	0.000264116	0.1115	0.0125	0.1895	9	1.81	4.76875	0.213213
0	0.1875	0.0625	0.375	0.3125	0	0	0.0625	0.000264012	0.0735	0.016	0.2245	8.125	1.785	4.78	0.261261
0	0.3125	0.0625	0	0.3125	0	0.0625	0.25	0.000263736	0.033	0.024	0.333	8.8125	1.73438	4.74875	0.252853
0.125	0.3125	0	0.1875	0.3125	0	0	0.0625	0.000263648	0.176	0.014	0.107	7.6875	1.8225	4.77563	0.267267
0.0625	0.25	0	0	0.4375	0	0.0625	0.1875	0.000263543	0.17	0.0045	0.3445	8.75	1.80062	4.78875	0.262462
0.1875	0.25	0.3125	0	0.0625	0	0.1875	0	0.00026334	0.04	0.033	0.1995	7.4375	1.77812	4.90375	0.227628
0.3125	0	0.125	0.375	0.125	0	0	0.0625	0.000263312	0.11	0.0125	0.1915	7.625	1.89312	4.74875	0.255255
0.0625	0.375	0	0	0.0625	0	0.125	0.375	0.000262841	0.0595	0.0095	0.465	9.0625	1.73125	4.60375	0.248048
0.125	0.3125	0	0.125	0.3125	0	0	0.125	0.0002622	0.152	0.0125	0.138	7.9375	1.81125	4.755	0.263664
0	0.375	0.0625	0.125	0.25	0.1875	0	0	0.000262175	0.0435	0.049	0.123	7.8125	1.77625	4.88187	0.266066
0.125	0	0.125	0	0.375	0.0625	0	0.3125	0.000262028	0.105	0.0115	0.217	9.375	1.80375	4.77688	0.20961
0.125	0.25	0	0.125	0	0.375	0	0.125	0.00026199	0.0615	0.015	0.284	8.5	1.83625	4.7925	0.266066
0.0625	0	0.25	0	0.3125	0	0.125	0.25	0.00026195	0.0605	0.0115	0.3765	9.3125	1.76	4.83375	0.162763
0.1875	0.0625	0.3125	0	0	0.25	0	0.1875	0.000261936	0.024	0.0535	0.204	8.4375	1.78	4.86	0.236036
0.0625	0.4375	0.125	0	0	0.125	0	0.25	0.000261375	0.0125	0.082	0.255	8.125	1.70625	4.71375	0.240841
0.0625	0	0.375	0.3125	0.0625	0	0	0.1875	0.00026136	0.022	0.045	0.264	8.3125	1.715	4.78188	0.163964
0.0625	0.125	0.4375	0	0.1875	0	0.1875	0	0.000261157	0.053	0.0225	0.219	7.9375	1.72938	4.99125	0.215616
0.125	0.375	0.125	0	0.1875	0	0	0.1875	0.000261118	0.083	0.022	0.143	7.8125	1.74812	4.75375	0.249249
0.1875	0	0.25	0	0.1875	0	0.0625	0.3125	0.000260981	0.075	0.0155	0.2245	9	1.77937	4.75875	0.196396
0.1875	0.1875	0.1875	0	0.1875	0	0	0.25	0.000260958	0.069	0.031	0.122	8.25	1.77188	4.75125	0.246847
0	0.375	0	0.125	0.125	0	0.0625	0.3125	0.000260889	0.019	0.0345	0.398	8.8125	1.72063	4.62625	0.25045
0.3125	0.3125	0.0625	0	0.25	0	0	0.0625	0.000260714	0.1075	0.0545	0.0445	7.1875	1.86375	4.8025	0.264865
0.0625	0.25	0.375	0	0.25	0	0.0625	0	0.000260135	0.0715	0.0735	0.0495	7.4375	1.72	4.965	0.23003
0.1875	0.25	0	0.1875	0	0	0.125	0.25	0.000260111	0.0525	0.0135	0.367	8.5	1.81313	4.61937	0.249249
0.25	0	0.3125	0	0.1875	0.125	0.125	0	0.00026001	0.0535	0.024	0.2025	8	1.85312	4.975	0.183183
0.1875	0.375	0.125	0	0.0625	0.25	0	0	0.000259969	0.054	0.0655	0.0735	7.3125	1.81625	4.88625	0.258859
0.125	0	0.375	0.25	0.1875	0	0.0625	0	0.000259794	0.0765	0.024	0.1415	7.75	1.78	4.91875	0.174775
0.3125	0	0.3125	0	0.0625	0.25	0	0.0625	0.000259376	0.041	0.0525	0.1205	7.875	1.8575	4.93375	0.218018
0.1875	0	0.25	0.25	0.25	0	0.0625	0	0.000258497	0.0975	0.0175	0.1515	7.8125	1.83875	4.8875	0.206006
0.125	0.1875	0.1875	0	0.3125	0.1875	0	0	0.000258218	0.0985	0.0535	0.049	7.875	1.8175	4.96438	0.257658
0.0625	0.375	0	0	0.0625	0.125	0	0.375	0.000257999	0.0435	0.018	0.3295	8.9375	1.7325	4.6275	0.254054
0	0.375	0	0.1875	0.0625	0.3125	0	0.0625	0.000257962	0.007	0.1105	0.3335	8.1875	1.78313	4.81	0.264865
0	0.25	0.0625	0	0.3125	0.125	0.25	0	0.000257499	0.066	0.0085	0.459	8.75	1.81313	4.9325	0.257658
0.0625	0	0.375	0	0.4375	0.0625	0.0625	0	0.000257454	0.0985	0.0255	0.1025	8.25	1.77687	5.04312	0.156757
0.3125	0.3125	0.125	0	0.0625	0	0	0.1875	0.000257355	0.042	0.043	0.1425	7.4375	1.81438	4.71625	0.257658
0.0625	0.125	0.1875	0	0.25	0	0	0.375	0.0002568	0.08	0.02	0.1605	9.1875	1.72188	4.715	0.240841
0.375	0.1875	0.0625	0	0.125	0	0	0.25	0.00025677	0.072	0.0225	0.1585	7.9375	1.86563	4.6825	0.268468
0	0.375	0.0625	0	0	0.0625	0.4375	0.0625	0.000256753	0.0045	0.0895	0.6375	8.875	1.77313	4.81937	0.237237
0.125	0.25	0.0625	0	0	0	0.375	0.1875	0.000256545	0.0545	0.0095	0.4955	9.0625	1.80375	4.7325	0.23964
0.25	0	0.1875	0	0.1875	0.0625	0	0.3125	0.000256445	0.07	0.017	0.2155	8.875	1.81812	4.74563	0.225225
0.25	0.3125	0	0	0.25	0.125	0.0625	0	0.000256332	0.1355	0.0115	0.1645	7.5625	1.88625	4.85875	0.26967
0	0.375	0	0.125	0.125	0.25	0	0.125	0.000256025	0.01	0.0665	0.385	8.375	1.77	4.78625	0.261261
0.25	0	0.4375	0.0625	0.1875	0	0.0625	0	0.000255926	0.0755	0.0455	0.0745	7.4375	1.80375	4.96438	0.166366
0.0625	0.375	0	0	0.125	0	0.0625	0.375	0.00025545	0.0655	0.012	0.325	8.9375	1.73	4.6125	0.25045
0	0.0625	0.1875	0.125	0.4375	0	0	0.1875	0.000255255	0.0595	0.0275	0.156	8.875	1.755	4.84	0.186787
0.0625	0.25	0	0.375	0	0.125	0.1875	0	0.00025521	0.071	0.007	0.5135	8.1875	1.83125	4.7625	0.261261
0.1875	0.3125	0	0.125	0.3125	0	0	0.0625	0.000255045	0.1735	0.02	0.0735	7.5625	1.84312	4.7825	0.267267
0.3125	0.0625	0.25	0	0.0625	0	0	0.3125	0.0002547	0.048	0.0375	0.1415	8.3125	1.79937	4.71125	0.242042
0.1875	0.25	0	0	0.3125	0	0.0625	0.1875	0.000254448	0.144	0.006	0.2945	8.375	1.83563	4.75125	0.261261
0	0.1875	0.3125	0	0.375	0.0625	0.0625	0	0.000254133	0.0755	0.036	0.0935	8	1.73875	4.99938	0.237237
0	0.375	0.0625	0	0.125	0	0.1875	0.25	0.000253844	0.011	0.0435	0.5305	8.875	1.72313	4.7125	0.244444
0.125	0.0625	0.3125	0	0.375	0	0.125	0	0.000253575	0.115	0.015	0.147	8.0625	1.80062	4.9875	0.203604
0.0625	0	0.3125	0	0.25	0.25	0.125	0	0.000253539	0.039	0.022	0.2955	8.6875	1.80438	5.0375	0.172372
0	0.375	0	0.0625	0.125	0	0.125	0.3125	0.000253528	0.016	0.0335	0.473	9	1.725	4.64313	0.25045
0	0.375	0.0625	0.3125	0	0.125	0.125	0	0.000253387	0.0075	0.0725	0.466	7.8125	1.7675	4.78438	0.254054
0.125	0.3125	0	0.1875	0	0	0.0625	0.3125	0.000253098	0.0415	0.0205	0.2975	8.5625	1.76625	4.58188	0.252853
0.125	0.125	0.3125	0	0	0.3125	0	0.125	0.000252681	0.026	0.057	0.1705	8.3125	1.765	4.90937	0.237237
0.125	0.0625	0.1875	0.4375	0.1875	0	0	0	0.000252444	0.1195	0.0325	0.065	7.625	1.8175	4.81313	0.256456
0	0.375	0.125	0.125	0.25	0	0.125	0	0.000252112	0.083	0.0125	0.243	7.75	1.7525	4.86125	0.25045
0	0.25	0.0625	0.1875	0.375	0.125	0	0	0.000252106	0.0845	0.027	0.1105	8.0625	1.79875	4.89062	0.268468
0.25	0.3125	0.0625	0	0	0	0.1875	0.1875	0.000252015	0.0445	0.0135	0.4195	8.125	1.82125	4.7025	0.248048
0.25	0	0.3125	0.1875	0.125	0	0.125	0	0.000252	0.063	0.02	0.2	7.6875	1.84	4.89187	0.191592
0.3125	0	0.1875	0.1875	0.0625	0	0	0.25	0.000251982	0.055	0.0245	0.187	8.25	1.83875	4.69313	0.238438
0.3125	0.3125	0.0625	0	0	0	0.125	0.1875	0.000251795	0.0365	0.021	0.3285	7.8125	1.8375	4.6925	0.254054
0	0.3125	0.0625	0	0.125	0	0.375	0.125	0.000251275	0.023	0.019	0.575	9.0625	1.76937	4.7975	0.23964
0.0625	0.3125	0.3125	0	0.1875	0	0.125	0	0.000251104	0.0685	0.0215	0.1705	7.5	1.72812	4.93125	0.23003
0.1875	0.3125	0	0	0.0625	0.25	0	0.1875	0.000250982	0.0795	0.011	0.287	8.3125	1.82812	4.75375	0.262462
0.25	0.3125	0	0.0625	0.3125	0	0	0.0625	0.000250583	0.1665	0.0215	0.07	7.4375	1.86375	4.78938	0.270871
0	0.25	0	0.1875	0.25	0	0.25	0.0625	0.00025047	0.088	0.0055	0.5175	8.75	1.80625	4.79688	0.256456
0.25	0.3125	0	0.0625	0	0	0.0625	0.3125	0.000250439	0.049	0.019	0.269	8.3125	1.8075	4.59563	0.255255
0.0625	0	0.4375	0	0.375	0.0625	0	0.0625	0.000250341	0.0645	0.0575	0.0675	8.1875	1.74063	5.01187	0.154354
0.3125	0.3125	0.1875	0	0.0625	0	0.125	0	0.000250268	0.038	0.0445	0.148	7	1.83937	4.84375	0.248048
0.0625	0.1875	0.0625	0.25	0	0	0.4375	0	0.000250263	0.046	0.013	0.4185	8.75	1.83187	4.7975	0.240841
0.1875	0.25	0.25	0	0.125	0	0	0.1875	0.000249747	0.051	0.0415	0.118	7.75	1.75188	4.785	0.23964
0.0625	0	0.4375	0.3125	0.125	0	0.0625	0	0.000249709	0.053	0.027	0.1745	7.75	1.73875	4.91812	0.162763
0.0625	0.25	0	0	0	0.25	0.25	0.1875	0.000249672	0.0515	0.008	0.606	9.375	1.81187	4.775	0.249249
0.0625	0.3125	0.1875	0	0.1875	0.25	0	0	0.0002496	0.071	0.0445	0.079	7.75	1.77438	4.94875	0.252853
0.1875	0.3125	0	0	0.3125	0.0625	0	0.125	0.000249228	0.138	0.0105	0.172	7.9375	1.83688	4.79063	0.266066
0.25	0.1875	0.125	0	0.1875	0	0	0.25	0.000249129	0.0825	0.0235	0.1285	8.1875	1.81	4.72625	0.254054
0.125	0.1875	0	0.125	0	0	0.3125	0.25	0.000248913	0.063	0.009	0.439	9.3125	1.81625	4.65625	0.244444
0	0.4375	0.0625	0.125	0	0	0.1875	0.1875	0.000248662	0.005	0.095	0.5235	8.375	1.7175	4.68875	0.23964
0.25	0	0.125	0.375	0.1875	0	0	0.0625	0.00024864	0.112	0.012	0.185	7.8125	1.87563	4.7675	0.25045
0.125	0.3125	0.125	0	0.25	0	0	0.1875	0.000248336	0.083	0.022	0.136	8	1.76188	4.7725	0.251652
0	0.25	0	0.0625	0	0.375	0.25	0.0625	0.00024817	0.0115	0.0325	0.664	9.25	1.82375	4.86688	0.252853
0.0625	0	0.375	0.0625	0.1875	0	0	0.3125	0.000247779	0.0315	0.046	0.171	8.9375	1.69875	4.79188	0.157958
0.0625	0.3125	0	0	0.4375	0	0.125	0.0625	0.000247544	0.214	0.0035	0.3305	8.3125	1.81688	4.85375	0.257658
0	0.25	0.0625	0	0.3125	0	0.125	0.25	0.000247495	0.0405	0.014	0.4365	9.125	1.74937	4.75875	0.249249
0.125	0	0.3125	0	0.375	0.125	0.0625	0	0.000247364	0.0795	0.0245	0.127	8.25	1.81688	5.02125	0.177177
0	0.1875	0.1875	0	0.25	0.25	0.125	0	0.000247313	0.027	0.0295	0.3105	8.5625	1.78687	4.9875	0.248048
0.0625	0.3125	0	0.4375	0	0	0.125	0.0625	0.000247195	0.0415	0.011	0.5415	7.875	1.795	4.67438	0.257658
0.3125	0.0625	0.4375	0	0.125	0	0.0625	0	0.000246807	0.054	0.1385	0.033	7.125	1.81062	4.9525	0.213213
0.25	0.25	0	0.125	0	0	0.1875	0.1875	0.000246715	0.07	0.0095	0.371	8.3125	1.84937	4.66375	0.254054
0.125	0.1875	0	0.1875	0	0	0.375	0.125	0.000246636	0.062	0.0085	0.468	9	1.84312	4.71438	0.23964
0	0.3125	0.0625	0.375	0.0625	0.1875	0	0	0.000246593	0.0165	0.049	0.305	7.75	1.7775	4.79812	0.268468
0.1875	0.1875	0.125	0	0.4375	0	0	0.0625	0.000245985	0.138	0.0575	0.031	7.8125	1.83563	4.88375	0.261261
0.1875	0.3125	0	0	0.3125	0.125	0	0.0625	0.000245953	0.1375	0.0135	0.1325	7.8125	1.85312	4.84	0.26967
0.125	0.3125	0.0625	0	0.375	0.125	0	0	0.00024564	0.138	0.0445	0.04	7.6875	1.82937	4.91125	0.268468
0.0625	0.0625	0.125	0	0.375	0	0	0.375	0.000245556	0.0855	0.016	0.1795	9.5	1.75625	4.7275	0.219219
0.0625	0.3125	0.0625	0	0	0	0.25	0.3125	0.000245391	0.0375	0.0125	0.5235	9.1875	1.74125	4.6575	0.236036
0	0.25	0	0.4375	0.0625	0.0625	0.1875	0	0.00024534	0.047	0.009	0.58	8.25	1.80875	4.7525	0.261261
0.125	0.3125	0.0625	0.125	0	0.375	0	0	0.00024495	0.0355	0.06	0.115	7.8125	1.83062	4.8725	0.266066
0.375	0	0.1875	0	0.125	0	0.1875	0.125	0.000244944	0.064	0.0105	0.3645	8.25	1.89813	4.8175	0.222823
0.0625	0.125	0.125	0	0.4375	0.25	0	0	0.000244848	0.1355	0.026	0.0695	8.4375	1.83625	4.99875	0.263664
0	0.3125	0	0.125	0	0.1875	0.1875	0.1875	0.000244313	0.0075	0.05	0.6515	9.0625	1.77125	4.72938	0.25045
0.375	0.25	0	0	0.1875	0	0.0625	0.125	0.000244245	0.1215	0.0085	0.2365	7.625	1.9025	4.74125	0.267267
0.125	0.25	0	0.1875	0.3125	0	0	0.125	0.00024396	0.1605	0.0095	0.16	8.0625	1.82187	4.74812	0.266066
0.1875	0	0.3125	0	0.0625	0.3125	0	0.125	0.000243747	0.0365	0.0315	0.212	8.5	1.81	4.92813	0.204805
0.0625	0	0.25	0	0.25	0.3125	0	0.125	0.000243486	0.0405	0.024	0.2505	9	1.79563	4.95938	0.183183
0.125	0.25	0.0625	0	0.375	0.1875	0	0	0.000243009	0.134	0.031	0.0585	7.9375	1.845	4.93313	0.270871
0	0.375	0.0625	0	0.1875	0	0.0625	0.3125	0.000242978	0.0235	0.0305	0.339	8.8125	1.70625	4.68375	0.249249
0	0.0625	0.375	0	0.4375	0	0.0625	0.0625	0.00024282	0.057	0.03	0.142	8.375	1.72938	4.99375	0.167568
0.125	0.25	0.0625	0	0.25	0	0	0.3125	0.00024272	0.1025	0.016	0.148	8.6875	1.7675	4.6925	0.257658
0.25	0.0625	0.3125	0.25	0	0	0	0.125	0.000242649	0.0215	0.076	0.1485	7.5625	1.79188	4.7725	0.236036
0	0.125	0.3125	0.0625	0.3125	0	0	0.1875	0.000242556	0.029	0.0615	0.136	8.5	1.70312	4.85938	0.202402
0	0.1875	0.125	0	0.3125	0	0.125	0.25	0.00024242	0.0425	0.0155	0.368	9.1875	1.7425	4.78375	0.243243
0	0.25	0	0.1875	0.25	0	0.25	0.0625	0.000242331	0.0955	0.005	0.5075	8.75	1.80625	4.79688	0.255255
0.0625	0.25	0.25	0	0.1875	0	0	0.25	0.000241785	0.0485	0.0345	0.1445	8.3125	1.7025	4.77625	0.236036
0.1875	0.1875	0.125	0	0.1875	0	0	0.3125	0.00024173	0.093	0.0185	0.1405	8.5625	1.77812	4.69875	0.249249
0.25	0	0.125	0	0.3125	0	0.0625	0.25	0.000241698	0.11	0.0085	0.2585	8.875	1.8525	4.77375	0.221622
0	0.1875	0	0.0625	0.1875	0.125	0.4375	0	0.000241684	0.0675	0.007	0.5115	9.375	1.84813	4.89313	0.226426
0.3125	0	0.1875	0	0.25	0.0625	0.1875	0	0.000241362	0.092	0.011	0.2385	8.125	1.91125	4.93188	0.20961
0	0.1875	0.3125	0	0.375	0.0625	0	0.0625	0.000240818	0.055	0.063	0.0695	8.0625	1.72313	4.96188	0.234835
0	0.3125	0.0625	0.4375	0.125	0.0625	0	0	0.000240694	0.0375	0.033	0.1945	7.5625	1.77062	4.76625	0.268468
0	0.3125	0.0625	0.3125	0	0.25	0.0625	0	0.000240676	0.0105	0.059	0.3885	8	1.78375	4.81813	0.258859
0.125	0	0.3125	0.25	0.0625	0	0	0.25	0.000240631	0.0405	0.0255	0.233	8.5	1.74188	4.73625	0.19039
0.0625	0.3125	0.125	0.25	0	0	0.25	0	0.000240273	0.022	0.027	0.4045	7.875	1.78	4.7925	0.240841
0.3125	0	0.3125	0.0625	0.125	0	0.1875	0	0.000239585	0.051	0.0215	0.2185	7.75	1.865	4.91563	0.189189
0.375	0.0625	0.3125	0	0	0.125	0	0.125	0.000239475	0.0155	0.1	0.1545	7.5625	1.84312	4.84375	0.242042
0.375	0.3125	0	0.0625	0	0.1875	0.0625	0	0.000239456	0.043	0.0375	0.1485	7.1875	1.92	4.79875	0.272072
0.1875	0	0.4375	0	0.1875	0.125	0.0625	0	0.000239382	0.0465	0.0495	0.104	7.8125	1.79313	5.015	0.16036
0.0625	0	0.4375	0	0.1875	0.125	0	0.1875	0.000239348	0.021	0.0485	0.235	8.625	1.71375	4.9225	0.151952
0.4375	0	0.3125	0	0.0625	0.125	0	0.0625	0.000239274	0.028	0.081	0.1055	7.375	1.88875	4.89	0.227628
0.25	0.3125	0.125	0	0.125	0	0	0.1875	0.000239126	0.0605	0.031	0.1275	7.625	1.79688	4.735	0.254054
0.125	0.0625	0.375	0	0.0625	0	0	0.375	0.000239096	0.044	0.038	0.143	8.8125	1.69125	4.73375	0.207207
0.0625	0.375	0.125	0	0	0.25	0	0.1875	0.000238965	0.02	0.0445	0.2685	8.25	1.73812	4.785	0.246847
0.25	0.25	0	0.25	0	0	0.0625	0.1875	0.000238931	0.0535	0.014	0.319	7.9375	1.84062	4.63	0.258859
0.1875	0.3125	0	0.25	0.1875	0	0	0.0625	0.000238425	0.1445	0.0125	0.132	7.4375	1.83688	4.73125	0.268468
0.1875	0.1875	0	0.0625	0.375	0	0	0.1875	0.000238402	0.1645	0.0085	0.1705	8.375	1.845	4.75312	0.266066
0.3125	0.3125	0	0	0	0.1875	0.0625	0.125	0.000238281	0.061	0.0125	0.3125	7.8125	1.87688	4.75063	0.262462
0.3125	0	0.0625	0.25	0.25	0	0	0.125	0.000238082	0.1515	0.007	0.2245	8.0625	1.90562	4.7475	0.258859
0.0625	0.1875	0.0625	0.25	0	0	0.4375	0	0.00023805	0.0575	0.009	0.46	8.75	1.83187	4.7975	0.242042
0.3125	0.1875	0.25	0	0.0625	0	0.1875	0	0.0002376	0.0375	0.032	0.198	7.375	1.8475	4.87875	0.242042
0	0.375	0	0.125	0.125	0.25	0	0.125	0.00023732	0.0095	0.066	0.3785	8.375	1.77	4.78625	0.255255
0.25	0.375	0.0625	0.25	0	0	0	0.0625	0.000237289	0.021	0.093	0.1215	6.9375	1.82	4.7	0.261261
0.0625	0.25	0	0	0.25	0	0.1875	0.25	0.00023712	0.13	0.004	0.456	9.1875	1.78875	4.725	0.252853
0.3125	0.3125	0	0	0	0.0625	0.125	0.1875	0.000236601	0.046	0.0135	0.381	8	1.86	4.68938	0.257658
0.25	0.3125	0	0.125	0.0625	0	0	0.25	0.000236585	0.079	0.0165	0.1815	7.9375	1.8175	4.625	0.262462
0.25	0.3125	0	0.0625	0.125	0	0	0.25	0.000236232	0.0965	0.012	0.204	8	1.82062	4.65063	0.262462
0.1875	0.3125	0	0.1875	0.125	0	0	0.1875	0.000235688	0.1125	0.01	0.2095	7.875	1.81125	4.66438	0.262462
0.0625	0.375	0	0.125	0.375	0	0.0625	0	0.000235569	0.2235	0.0085	0.124	7.6875	1.81	4.83875	0.261261
0.125	0.1875	0.125	0	0.375	0.1875	0	0	0.000235431	0.111	0.042	0.0505	8	1.83813	4.95812	0.264865
0.125	0	0.4375	0.125	0.25	0	0.0625	0	0.000235399	0.0705	0.0315	0.106	7.75	1.76562	4.97625	0.155556
0.1875	0	0.25	0	0.1875	0	0.125	0.25	0.000235263	0.0725	0.01	0.3245	8.9375	1.795	4.79625	0.189189
0	0.1875	0.125	0.25	0.25	0	0	0.1875	0.000234802	0.0425	0.0245	0.2255	8.5	1.74188	4.745	0.248048
0.125	0.375	0.1875	0	0.1875	0	0.125	0	0.000234698	0.0915	0.015	0.171	7.375	1.77313	4.88125	0.240841
0.0625	0.25	0	0.375	0	0.0625	0.25	0	0.000234403	0.076	0.0065	0.4745	8.25	1.83062	4.75063	0.257658
0.0625	0.125	0.1875	0	0.3125	0.3125	0	0	0.000234226	0.083	0.0415	0.068	8.375	1.8175	5.00812	0.257658
0.1875	0.375	0.125	0	0	0	0.0625	0.25	0.000234175	0.025	0.038	0.2465	7.9375	1.7525	4.68	0.23964
0.25	0	0.25	0	0.1875	0	0.1875	0.125	0.000233984	0.077	0.0085	0.3575	8.5	1.8425	4.86125	0.195195
0	0.1875	0.125	0.3125	0.25	0	0	0.125	0.000233734	0.0385	0.026	0.2335	8.25	1.75313	4.76562	0.25045
0	0.1875	0.25	0	0.3125	0.0625	0	0.1875	0.000233595	0.019	0.067	0.1835	8.5625	1.715	4.86313	0.237237
0.0625	0.25	0	0.125	0	0.4375	0	0.125	0.000233488	0.042	0.0185	0.3005	8.75	1.82062	4.81438	0.263664
0.1875	0.3125	0	0.25	0	0	0.0625	0.1875	0.000233087	0.05	0.0145	0.3215	7.9375	1.80937	4.63	0.252853
0.1875	0.25	0	0.1875	0.1875	0	0.1875	0	0.000232632	0.1795	0.0045	0.288	7.875	1.87187	4.79563	0.261261
0.4375	0.0625	0.125	0.25	0	0	0	0.125	0.00023247	0.035	0.0405	0.164	7.375	1.90625	4.6975	0.261261
0.125	0	0.1875	0.25	0.1875	0	0	0.25	0.000232453	0.0725	0.0135	0.2375	8.75	1.78313	4.72375	0.210811
0.3125	0	0.3125	0	0.0625	0.1875	0.125	0	0.000232203	0.029	0.034	0.2355	7.875	1.8725	4.95937	0.197598
0.125	0.3125	0.1875	0	0.1875	0	0.1875	0	0.00023205	0.104	0.0105	0.2125	7.6875	1.78812	4.89125	0.242042
0.25	0.3125	0	0.125	0.125	0	0	0.1875	0.000231864	0.1165	0.0095	0.2095	7.75	1.83187	4.67125	0.262462
0.25	0.25	0	0.25	0.0625	0	0.1875	0	0.00023186	0.1195	0.0065	0.2985	7.625	1.88625	4.75125	0.263664
0.125	0.125	0	0.125	0	0	0.4375	0.1875	0.00023175	0.0625	0.008	0.4635	9.5625	1.84688	4.70375	0.226426
0.125	0.375	0.125	0	0	0	0.125	0.25	0.00023133	0.0275	0.024	0.3505	8.25	1.73625	4.69	0.234835
0.0625	0.3125	0	0	0.25	0.0625	0	0.3125	0.000230947	0.083	0.0105	0.265	8.875	1.75875	4.68938	0.26006
0	0.3125	0	0.125	0	0.125	0.1875	0.25	0.000230945	0.011	0.034	0.6175	9.1875	1.755	4.68	0.245646
0.1875	0.1875	0.125	0	0.4375	0	0	0.0625	0.000230914	0.1385	0.0585	0.0285	7.8125	1.83563	4.88375	0.26006
0.25	0	0.375	0	0.0625	0	0.1875	0.125	0.0002309	0.0305	0.021	0.3605	8.25	1.80125	4.87375	0.177177
0	0.3125	0	0.125	0.0625	0	0.1875	0.3125	0.00023085	0.0225	0.02	0.513	9.25	1.73687	4.6275	0.249249
0	0.1875	0.4375	0.125	0.125	0	0.125	0	0.000230839	0.0255	0.051	0.1775	7.6875	1.69063	4.94875	0.219219
0	0.3125	0.125	0.375	0.125	0	0.0625	0	0.00023067	0.033	0.03	0.233	7.5625	1.7525	4.78625	0.254054
0.0625	0	0.4375	0.0625	0.1875	0	0	0.25	0.00023038	0.0285	0.051	0.1585	8.625	1.6925	4.84437	0.14955
0.0625	0.1875	0.3125	0	0	0.25	0	0.1875	0.00023031	0.0195	0.0595	0.1985	8.4375	1.7175	4.86	0.231231
0.1875	0.25	0	0.125	0.3125	0	0.125	0	0.000230249	0.189	0.0055	0.2215	7.8125	1.87375	4.83	0.266066
0.3125	0	0.25	0.0625	0.1875	0	0.1875	0	0.00023004	0.071	0.015	0.216	7.875	1.88563	4.90937	0.2
0.25	0	0.25	0	0.125	0.3125	0	0.0625	0.000229507	0.0605	0.027	0.1405	8.25	1.8625	4.94938	0.226426
0.375	0.1875	0.0625	0	0.3125	0	0	0.0625	0.000229422	0.1215	0.0455	0.0415	7.375	1.90875	4.82125	0.274474
0.3125	0.0625	0.3125	0.125	0	0	0	0.1875	0.000229162	0.018	0.0875	0.1455	7.6875	1.80125	4.75875	0.23964
0.0625	0.375	0	0	0	0.0625	0.125	0.375	0.000229149	0.0345	0.0135	0.492	9.125	1.73313	4.60687	0.245646
0.0625	0	0.25	0.0625	0.25	0	0	0.375	0.000228995	0.0565	0.021	0.193	9.375	1.72562	4.73313	0.173574
0.125	0.0625	0.0625	0	0.375	0	0	0.375	0.000228994	0.1475	0.0075	0.207	9.4375	1.79438	4.7025	0.255255
0.1875	0.25	0.375	0	0.0625	0	0.125	0	0.000228861	0.0235	0.0795	0.1225	7.1875	1.75625	4.91875	0.226426
0.1875	0.3125	0.125	0	0	0.0625	0.3125	0	0.000228713	0.025	0.0285	0.321	7.9375	1.83062	4.85187	0.23964
0	0.1875	0.0625	0.25	0.375	0	0.125	0	0.00022869	0.132	0.0055	0.315	8.3125	1.80812	4.86	0.258859
0.25	0.25	0	0.1875	0.125	0	0	0.1875	0.000228317	0.113	0.009	0.2245	7.875	1.8425	4.66438	0.264865
0	0.125	0.125	0.0625	0.4375	0	0	0.25	0.000228257	0.0425	0.0315	0.1705	9.0625	1.75063	4.79437	0.222823
0.1875	0	0.1875	0.375	0.0625	0	0	0.1875	0.0002282	0.0765	0.0095	0.314	8.25	1.80875	4.7	0.233634
0	0.375	0	0.25	0	0.1875	0.0625	0.125	0.000227955	0.005	0.0835	0.546	8.3125	1.76313	4.72312	0.254054
0.25	0.3125	0	0.0625	0.1875	0	0	0.1875	0.00022781	0.109	0.01	0.209	7.8125	1.835	4.69688	0.266066
0.3125	0.0625	0.25	0	0.1875	0.1875	0	0	0.000227772	0.081	0.076	0.037	7.5625	1.87688	4.95188	0.255255
0.3125	0.3125	0	0.1875	0	0.125	0	0.0625	0.000227614	0.0435	0.035	0.1495	7.25	1.87875	4.72563	0.268468
0.125	0	0.3125	0	0.3125	0	0.1875	0.0625	0.00022739	0.0795	0.0085	0.3365	8.5625	1.80125	4.95125	0.172372
0.25	0	0.1875	0	0.125	0.25	0	0.1875	0.000227384	0.051	0.0185	0.241	8.6875	1.8525	4.8475	0.228829
0.0625	0	0.1875	0.375	0.25	0	0	0.125	0.00022722	0.056	0.015	0.2705	8.4375	1.78812	4.78375	0.185586
0.1875	0.4375	0.125	0	0.125	0.125	0	0	0.00022699	0.0655	0.1195	0.029	7	1.79875	4.86125	0.255255
0.125	0	0.4375	0	0	0.0625	0.0625	0.3125	0.00022692	0.024	0.031	0.305	8.875	1.70188	4.79938	0.165165
0.0625	0	0.1875	0.25	0.25	0	0	0.25	0.000226458	0.0515	0.0165	0.2665	8.9375	1.76562	4.7425	0.184384
0.1875	0	0.1875	0	0.25	0	0.0625	0.3125	0.00022632	0.092	0.01	0.246	9.125	1.8	4.7525	0.208408
0.1875	0	0.4375	0	0.1875	0.125	0	0.0625	0.000226012	0.05	0.0615	0.0735	7.875	1.7775	4.9775	0.177177
0.375	0.3125	0.0625	0	0	0	0.0625	0.1875	0.000226005	0.0305	0.03	0.247	7.5	1.85375	4.6825	0.257658
0.125	0	0.3125	0	0.375	0.125	0.0625	0	0.00022594	0.079	0.022	0.13	8.25	1.81688	5.02125	0.175976
0	0.4375	0.0625	0.3125	0	0	0.125	0.0625	0.00022573	0.0055	0.0905	0.4535	7.6875	1.73562	4.71313	0.246847
0	0.25	0	0.3125	0.3125	0.0625	0.0625	0	0.000225694	0.098	0.007	0.329	8.125	1.8125	4.82125	0.26967
0.0625	0.375	0.25	0	0.1875	0	0.125	0	0.00022543	0.0945	0.013	0.1835	7.4375	1.735	4.90625	0.232432
0.125	0.4375	0.1875	0	0	0.125	0.125	0	0.000225302	0.014	0.0665	0.242	7.3125	1.76313	4.86875	0.238438
0.3125	0.3125	0.0625	0	0.0625	0	0	0.25	0.000225038	0.053	0.022	0.193	7.75	1.82062	4.66375	0.261261
0.375	0.125	0.1875	0	0.125	0	0.1875	0	0.000225012	0.0635	0.019	0.1865	7.5	1.89938	4.8725	0.254054
0.125	0.25	0	0.1875	0.375	0	0.0625	0	0.000224912	0.2365	0.006	0.1585	7.8125	1.85187	4.83188	0.26967
0	0.1875	0	0.0625	0.125	0.1875	0.4375	0	0.00022448	0.0445	0.0095	0.531	9.4375	1.85	4.89625	0.227628
0	0.1875	0.1875	0.1875	0.3125	0	0	0.125	0.00022425	0.05	0.0325	0.138	8.25	1.73875	4.82313	0.243243
0.0625	0.1875	0	0.125	0.4375	0	0	0.1875	0.00022424	0.1635	0.0065	0.211	8.6875	1.80688	4.765	0.266066
0.1875	0	0.3125	0.0625	0.25	0	0.1875	0	0.000223725	0.076	0.0125	0.2355	8.125	1.83	4.95312	0.173574
0	0.3125	0	0.1875	0	0.125	0.1875	0.1875	0.00022355	0.0085	0.04	0.6575	8.9375	1.76625	4.70062	0.249249
0.25	0	0.125	0.4375	0.0625	0	0	0.125	0.000223473	0.077	0.0095	0.3055	7.9375	1.85813	4.69562	0.246847
0	0.3125	0	0	0.125	0.25	0.25	0.0625	0.000223374	0.0155	0.0225	0.6405	9	1.80937	4.8675	0.252853
0	0.25	0.0625	0.25	0.375	0.0625	0	0	0.000223236	0.106	0.027	0.078	7.9375	1.79375	4.86188	0.26967
0.125	0.125	0.375	0	0.0625	0	0	0.3125	0.000223226	0.0325	0.057	0.1205	8.4375	1.69188	4.76125	0.222823
0.25	0.25	0	0	0.1875	0.25	0	0.0625	0.000223169	0.124	0.0115	0.1565	7.9375	1.88813	4.84625	0.273273
0.1875	0.3125	0.0625	0.3125	0	0	0	0.125	0.000223096	0.0395	0.032	0.1765	7.4375	1.79875	4.66563	0.26006
0.0625	0.3125	0	0.375	0	0.0625	0	0.1875	0.00022295	0.0325	0.0175	0.392	8.125	1.76875	4.62812	0.261261
0.375	0.0625	0.25	0	0	0.1875	0	0.125	0.000222832	0.0185	0.073	0.165	7.75	1.86563	4.84062	0.251652
0.25	0.3125	0	0.1875	0	0.0625	0	0.1875	0.00022231	0.043	0.02	0.2585	7.75	1.83062	4.64875	0.263664
0	0.1875	0.0625	0.3125	0.25	0	0	0.1875	0.0002223	0.039	0.019	0.3	8.5625	1.75937	4.71313	0.26006
0	0.4375	0.0625	0	0.125	0.1875	0	0.1875	0.000221991	0.007	0.093	0.341	8.3125	1.72562	4.77563	0.254054
0	0.375	0	0.125	0	0.125	0.125	0.25	0.00022185	0.005	0.0765	0.58	8.875	1.74	4.67	0.249249
0	0.3125	0.0625	0.4375	0.125	0.0625	0	0	0.000221445	0.037	0.03	0.1995	7.5625	1.77062	4.76625	0.267267
0.125	0.3125	0.0625	0	0.125	0.375	0	0	0.000221221	0.0845	0.028	0.0935	7.9375	1.83688	4.92375	0.268468
0.125	0	0.4375	0.3125	0.0625	0	0.0625	0	0.000221085	0.034	0.0425	0.153	7.5625	1.75625	4.89938	0.16997
0.125	0.4375	0.1875	0	0	0	0.125	0.125	0.00022104	0.012	0.06	0.307	7.5625	1.73063	4.77	0.227628
0.125	0.25	0	0	0.1875	0	0.3125	0.125	0.00022099	0.1435	0.0035	0.44	8.875	1.8375	4.78125	0.248048
0.125	0	0.125	0	0.4375	0.1875	0	0.125	0.000220894	0.1155	0.0085	0.225	8.9375	1.85062	4.92188	0.215616
0	0.375	0.125	0	0.1875	0.1875	0.125	0	0.000220647	0.0245	0.0285	0.316	8.0625	1.76438	4.92188	0.248048
0	0.25	0.125	0.25	0.0625	0	0.3125	0	0.0002205	0.0525	0.01	0.42	8.375	1.7775	4.82125	0.243243
0	0.4375	0	0.125	0	0.0625	0.0625	0.3125	0.000220374	0.0035	0.132	0.477	8.6875	1.70875	4.61062	0.249249
0.3125	0	0.25	0.0625	0.1875	0	0.1875	0	0.000220374	0.063	0.0165	0.212	7.875	1.88563	4.90937	0.198799
0	0.375	0.125	0.1875	0.0625	0.25	0	0	0.000220116	0.017	0.083	0.156	7.6875	1.75438	4.86562	0.257658
0.125	0	0.3125	0.25	0.25	0	0.0625	0	0.00022009	0.0945	0.017	0.137	7.875	1.80062	4.9125	0.183183
0.125	0.375	0.125	0.1875	0	0.1875	0	0	0.000220057	0.0305	0.074	0.0975	7.25	1.7875	4.825	0.255255
0.3125	0.25	0.0625	0.1875	0	0	0	0.1875	0.000219875	0.0445	0.027	0.183	7.5625	1.83937	4.65188	0.264865
0	0.375	0	0.0625	0.3125	0	0.0625	0.1875	0.000219739	0.055	0.0105	0.3805	8.5	1.7525	4.74438	0.255255
0	0.3125	0	0.3125	0	0.0625	0.25	0.0625	0.000219275	0.0125	0.028	0.6265	8.5	1.78812	4.73	0.25045
0.3125	0	0.375	0	0	0.0625	0.0625	0.1875	0.00021924	0.014	0.054	0.29	8.0625	1.80375	4.82938	0.192793
0	0.3125	0.125	0.0625	0.375	0	0	0.125	0.00021924	0.06	0.0315	0.116	8.125	1.73812	4.83063	0.252853
0.125	0.25	0	0.375	0	0.1875	0.0625	0	0.0002192	0.0685	0.01	0.32	7.8125	1.84813	4.76438	0.266066
0.1875	0	0.25	0.25	0.0625	0	0	0.25	0.000218491	0.0545	0.019	0.211	8.4375	1.78	4.71125	0.218018
0.0625	0.3125	0.0625	0	0.4375	0.125	0	0	0.000218453	0.1575	0.0365	0.038	7.875	1.81187	4.93	0.26967
0.0625	0	0.25	0.375	0.125	0	0	0.1875	0.000218255	0.0405	0.017	0.317	8.5	1.75313	4.74375	0.180781
0.125	0	0.25	0.4375	0.125	0	0.0625	0	0.000217828	0.071	0.013	0.236	7.8125	1.81187	4.82938	0.210811
0.1875	0.25	0	0	0.0625	0	0.25	0.25	0.000217655	0.101	0.005	0.431	8.9375	1.825	4.67875	0.251652
0	0.3125	0	0.1875	0.125	0	0.125	0.25	0.000217651	0.031	0.014	0.5015	8.875	1.74687	4.65688	0.255255
0	0.3125	0	0.3125	0.1875	0	0.125	0.0625	0.000217401	0.0585	0.0075	0.4955	8.1875	1.78375	4.74438	0.26006
0.0625	0.375	0.0625	0.125	0	0	0	0.375	0.000217204	0.0215	0.045	0.2245	8.5625	1.70188	4.57625	0.245646
0.125	0.0625	0.375	0	0	0.3125	0.125	0	0.00021694	0.0185	0.047	0.2495	8.25	1.78937	5.00938	0.208408
0.125	0.25	0	0	0.1875	0	0.3125	0.125	0.000216736	0.139	0.0035	0.4455	8.875	1.8375	4.78125	0.248048
0.4375	0	0.0625	0.25	0.0625	0	0	0.1875	0.000216195	0.1015	0.0075	0.284	7.875	1.92625	4.66375	0.273273
0	0.1875	0.0625	0.0625	0.4375	0.25	0	0	0.00021615	0.075	0.022	0.131	8.5	1.8225	4.96687	0.268468
0	0.375	0.0625	0.0625	0	0.375	0.125	0	0.000216019	0.005	0.1025	0.4215	8.3125	1.7875	4.89938	0.255255
0.125	0.1875	0.4375	0	0	0	0.0625	0.1875	0.000215759	0.0105	0.103	0.1995	7.875	1.6875	4.8325	0.210811
0	0.25	0.0625	0	0.3125	0	0.125	0.25	0.00021554	0.04	0.013	0.4145	9.125	1.74937	4.75875	0.25045
0	0.4375	0.0625	0.25	0	0	0.125	0.125	0.000215375	0.0045	0.1045	0.458	7.9375	1.72437	4.6925	0.244444
0.25	0.3125	0	0.1875	0	0.0625	0	0.1875	0.000215325	0.0435	0.02	0.2475	7.75	1.83062	4.64875	0.261261
0.4375	0.0625	0.125	0	0.0625	0	0	0.3125	0.00021528	0.052	0.0225	0.184	8.1875	1.87563	4.66125	0.258859
0.1875	0.25	0.3125	0	0.0625	0	0	0.1875	0.000215208	0.0315	0.061	0.112	7.625	1.73125	4.79125	0.232432
0.0625	0.4375	0.125	0.0625	0	0	0	0.3125	0.000215124	0.013	0.084	0.197	8.125	1.685	4.63563	0.237237
0.25	0.1875	0.1875	0	0.125	0	0	0.25	0.000215033	0.0695	0.026	0.119	8.0625	1.78937	4.7325	0.248048
0.125	0.25	0	0.4375	0.125	0	0	0.0625	0.000214892	0.1265	0.0075	0.2265	7.625	1.82375	4.69187	0.26967
0.1875	0.375	0	0.125	0.25	0.0625	0	0	0.00021483	0.165	0.0465	0.028	7.25	1.84563	4.81313	0.26967
0.125	0.3125	0.125	0	0.375	0	0.0625	0	0.000214613	0.1505	0.023	0.062	7.5625	1.80625	4.9025	0.252853
0.0625	0.4375	0.125	0.0625	0	0	0	0.3125	0.00021456	0.015	0.0745	0.192	8.125	1.685	4.63563	0.238438
0.375	0.375	0	0.125	0	0.0625	0.0625	0	0.00021436	0.02	0.092	0.1165	6.8125	1.89938	4.74812	0.270871
0.1875	0.3125	0	0	0.0625	0.1875	0	0.25	0.000214339	0.0715	0.0105	0.2855	8.4375	1.81187	4.70438	0.261261
0	0.3125	0.0625	0.1875	0.25	0	0	0.1875	0.000214173	0.0365	0.0245	0.2395	8.3125	1.73812	4.72688	0.257658
0	0.3125	0.1875	0.125	0.0625	0	0.3125	0	0.000214063	0.042	0.0145	0.3515	8.1875	1.74937	4.86	0.234835
0	0.3125	0.0625	0.125	0.3125	0.1875	0	0	0.000213435	0.054	0.031	0.1275	8	1.79	4.90062	0.268468
0.25	0.25	0	0	0	0.0625	0.25	0.1875	0.000213334	0.0645	0.0075	0.441	8.625	1.85875	4.70938	0.249249
0.25	0.3125	0.0625	0.125	0	0	0	0.25	0.000213037	0.038	0.0345	0.1625	7.8125	1.79688	4.63125	0.257658
0.25	0.3125	0.0625	0	0.3125	0	0	0.0625	0.000212784	0.143	0.0465	0.032	7.375	1.84625	4.82125	0.264865
0.0625	0	0.375	0	0.1875	0.0625	0	0.3125	0.000212768	0.032	0.0305	0.218	9.0625	1.70375	4.82063	0.159159
0.25	0.3125	0	0.125	0.1875	0	0	0.125	0.000212606	0.1275	0.0115	0.145	7.5625	1.84625	4.7175	0.266066
0	0.1875	0.0625	0.0625	0.375	0	0	0.3125	0.00021252	0.0575	0.021	0.176	9.1875	1.74313	4.72312	0.252853
0.125	0	0.25	0.25	0.125	0	0	0.25	0.000212512	0.058	0.016	0.229	8.625	1.7625	4.73	0.201201
0.125	0	0.25	0.375	0.1875	0.0625	0	0	0.000212447	0.0775	0.0255	0.1075	7.8125	1.81563	4.86688	0.219219
0.0625	0.3125	0	0.375	0.125	0	0	0.125	0.000212355	0.086	0.0085	0.2905	7.875	1.78125	4.67125	0.266066
0.125	0	0.1875	0.25	0.375	0	0.0625	0	0.000212019	0.1365	0.0095	0.1635	8.125	1.84187	4.9	0.20961
0.125	0.125	0	0.125	0	0.3125	0.3125	0	0.000211942	0.077	0.0075	0.367	9.0625	1.89688	4.87563	0.243243
0.125	0.0625	0.375	0	0	0.25	0	0.1875	0.00021175	0.0175	0.0605	0.2	8.5	1.74188	4.885	0.216817
0.1875	0.3125	0	0	0.0625	0.1875	0	0.25	0.000211613	0.0855	0.009	0.275	8.4375	1.81187	4.70438	0.261261
0.25	0.25	0.25	0	0.0625	0	0	0.1875	0.00021156	0.041	0.043	0.12	7.5625	1.76937	4.76625	0.240841
0	0.25	0.1875	0	0.25	0.25	0.0625	0	0.000211447	0.0245	0.041	0.2105	8.25	1.77188	4.9775	0.25045
0.3125	0.25	0.0625	0	0.125	0	0	0.25	0.000211419	0.0695	0.0195	0.156	7.9375	1.83438	4.6825	0.263664
0	0.25	0.0625	0	0.3125	0.125	0	0.25	0.000211365	0.028	0.0275	0.2745	9	1.75063	4.7825	0.257658
0.0625	0.125	0.3125	0	0	0.375	0.125	0	0.000211324	0.0235	0.033	0.2725	8.4375	1.78062	5.00625	0.228829
0.1875	0.25	0	0	0.0625	0.375	0.125	0	0.000211253	0.103	0.007	0.293	8.3125	1.89125	4.9	0.264865
0.0625	0.25	0	0.3125	0	0	0.1875	0.1875	0.00021116	0.0545	0.007	0.5535	8.6875	1.7875	4.64313	0.251652
0.3125	0.0625	0.3125	0	0	0.0625	0	0.25	0.000210937	0.015	0.075	0.1875	8.0625	1.795	4.76687	0.236036
0.3125	0.4375	0.0625	0	0	0.125	0	0.0625	0.000210847	0.014	0.1655	0.091	6.9375	1.84	4.77125	0.26006
0	0.4375	0.125	0.125	0.125	0	0	0.1875	0.000210842	0.017	0.0605	0.205	7.875	1.69312	4.72125	0.246847
0.125	0	0.375	0.1875	0.0625	0	0	0.25	0.000210756	0.028	0.039	0.193	8.4375	1.72437	4.76813	0.17958
0.25	0.25	0	0.1875	0.125	0	0.1875	0	0.00021053	0.148	0.005	0.2845	7.6875	1.88938	4.77688	0.264865
0	0.25	0	0.0625	0.125	0	0.3125	0.25	0.000210422	0.0365	0.01	0.5765	9.5625	1.77062	4.70062	0.245646
0.0625	0	0.4375	0.25	0.1875	0	0.0625	0	0.000210366	0.058	0.026	0.1395	7.8125	1.74188	4.94375	0.157958
0	0.125	0.125	0	0.375	0	0.0625	0.3125	0.000210277	0.0345	0.023	0.265	9.4375	1.74063	4.765	0.216817
0.0625	0.25	0	0.3125	0.25	0	0	0.125	0.000210031	0.1205	0.007	0.249	8.125	1.79812	4.71563	0.266066
0.1875	0.375	0.125	0	0	0.125	0	0.1875	0.000210012	0.024	0.043	0.2035	7.75	1.76937	4.74125	0.248048
0	0.25	0.1875	0.125	0.3125	0	0	0.125	0.000209875	0.05	0.0365	0.115	8.125	1.72812	4.83	0.246847
0.3125	0.3125	0	0.0625	0	0	0.0625	0.25	0.000209812	0.0455	0.0175	0.2635	7.9375	1.83937	4.62312	0.258859
0	0.4375	0	0.375	0	0.0625	0.0625	0.0625	0.000209693	0.0045	0.107	0.4355	7.6875	1.75375	4.69313	0.256456
0	0.375	0.0625	0.0625	0.25	0.25	0	0	0.000209664	0.032	0.052	0.126	7.9375	1.78125	4.91062	0.263664
0.1875	0.25	0	0	0.4375	0.0625	0	0.0625	0.000209417	0.178	0.013	0.0905	7.9375	1.865	4.85562	0.26967
0.1875	0.1875	0	0.0625	0	0	0.3125	0.25	0.000209329	0.069	0.0075	0.4045	9.1875	1.83688	4.66312	0.248048
0.125	0.1875	0.3125	0	0.3125	0	0	0.0625	0.000209306	0.0915	0.0915	0.025	7.625	1.75625	4.92125	0.238438
0.4375	0.125	0.125	0	0.125	0	0.1875	0	0.000209138	0.0715	0.015	0.195	7.4375	1.9375	4.8475	0.263664
0.0625	0.25	0.0625	0	0	0	0.4375	0.1875	0.000209107	0.049	0.0075	0.569	9.375	1.7875	4.7425	0.232432
0.0625	0.1875	0	0.1875	0.4375	0.125	0	0	0.000208887	0.196	0.0105	0.1015	8.1875	1.85062	4.88438	0.275676
0.375	0.375	0.0625	0	0	0	0.125	0.0625	0.0002088	0.012	0.0725	0.24	7.0625	1.87	4.7475	0.257658
0.0625	0.1875	0	0	0.3125	0.25	0	0.1875	0.000208725	0.115	0.006	0.3025	9.0625	1.82062	4.82875	0.267267
0.125	0	0.1875	0.4375	0.0625	0	0	0.1875	0.0002086	0.056	0.01	0.3725	8.375	1.78812	4.69313	0.215616
0.1875	0.25	0.0625	0	0.3125	0.1875	0	0	0.000208568	0.124	0.029	0.058	7.75	1.8625	4.91437	0.26967
0	0.25	0.0625	0.25	0.25	0	0	0.1875	0.000207821	0.0435	0.0195	0.245	8.4375	1.74875	4.72	0.258859
0	0.375	0	0.125	0.125	0.1875	0	0.1875	0.000207522	0.0105	0.054	0.366	8.5	1.75375	4.73688	0.26006
0.25	0.0625	0.25	0.3125	0	0	0	0.125	0.000207459	0.0185	0.063	0.178	7.625	1.80937	4.74063	0.246847
0.125	0.1875	0	0.3125	0.3125	0	0	0.0625	0.000207366	0.1825	0.0075	0.1515	7.9375	1.84375	4.76188	0.272072
0.125	0.1875	0.375	0	0	0.125	0	0.1875	0.000207158	0.0165	0.0775	0.162	8	1.71063	4.84125	0.225225
0.0625	0	0.375	0.25	0.0625	0	0	0.25	0.000207103	0.023	0.0345	0.261	8.5625	1.70375	4.76125	0.16036
0	0.1875	0.0625	0	0.3125	0.1875	0.25	0	0.00020709	0.0675	0.0065	0.472	9	1.82875	4.95437	0.254054
0.125	0.0625	0.25	0	0.25	0.3125	0	0	0.000207089	0.0965	0.037	0.058	8.25	1.82812	5.01437	0.245646
0	0.3125	0.0625	0.25	0	0	0.3125	0.0625	0.00020678	0.014	0.028	0.5275	8.5	1.77	4.75	0.242042
0.375	0.125	0.0625	0	0.375	0	0	0.0625	0.000206739	0.1395	0.038	0.039	7.5625	1.9225	4.84	0.276877
0.0625	0.125	0.125	0.4375	0.25	0	0	0	0.000206388	0.126	0.0195	0.084	7.75	1.80688	4.80688	0.263664
0.0625	0	0.375	0.1875	0.125	0	0	0.25	0.000206183	0.0265	0.039	0.1995	8.625	1.70687	4.78688	0.154354
0.1875	0	0.1875	0	0.25	0	0.0625	0.3125	0.000206067	0.0925	0.0095	0.2345	9.125	1.8	4.7525	0.206006
0.4375	0.1875	0	0.125	0.125	0	0.125	0	0.0002058	0.15	0.008	0.1715	7.25	1.9575	4.77375	0.278078
0.0625	0.25	0	0.4375	0.1875	0	0.0625	0	0.000205793	0.142	0.0055	0.2635	7.75	1.82187	4.74813	0.270871
0.4375	0	0.125	0.125	0.0625	0	0	0.25	0.00020552	0.064	0.0175	0.1835	8.0625	1.8975	4.675	0.252853
0.0625	0	0.375	0.25	0.25	0	0.0625	0	0.000205487	0.0675	0.0205	0.1485	7.9375	1.7625	4.9375	0.165165
0	0.4375	0.125	0	0.0625	0	0.25	0.125	0.000205219	0.0055	0.075	0.4975	8.3125	1.71875	4.78375	0.234835
0.0625	0.25	0	0.25	0.3125	0	0	0.125	0.000204955	0.147	0.0065	0.2145	8.1875	1.80125	4.74125	0.267267
0.125	0.125	0.375	0	0.3125	0	0	0.0625	0.000204848	0.0955	0.11	0.0195	7.6875	1.74937	4.94625	0.234835
0	0.0625	0.25	0	0.4375	0	0.125	0.125	0.000204844	0.0625	0.0095	0.345	8.9375	1.7575	4.92625	0.174775
0.1875	0.25	0.125	0.0625	0	0	0.375	0	0.00020456	0.0355	0.0195	0.2955	8.125	1.84062	4.83312	0.242042
0.1875	0.3125	0	0.25	0.125	0	0	0.125	0.000204507	0.103	0.0095	0.209	7.625	1.8225	4.685	0.266066
0.375	0.3125	0	0	0.0625	0.125	0	0.125	0.000204488	0.0615	0.0175	0.19	7.4375	1.89125	4.7375	0.272072
0.0625	0.3125	0	0.125	0.25	0	0	0.25	0.000204166	0.1005	0.0085	0.239	8.5	1.765	4.68125	0.258859
0	0.1875	0	0.1875	0.0625	0.125	0.4375	0	0.000204146	0.0505	0.0075	0.539	9.25	1.84187	4.84187	0.226426
0.25	0.1875	0	0.25	0	0.0625	0.25	0	0.000203669	0.0595	0.0105	0.326	8	1.90312	4.76438	0.261261
0.125	0.375	0.125	0	0	0.0625	0	0.3125	0.0002035	0.0275	0.037	0.2	8.25	1.72125	4.66437	0.243243
0.125	0.1875	0.125	0	0.25	0	0	0.3125	0.00020349	0.0855	0.0175	0.136	8.75	1.76063	4.7175	0.251652
0.125	0	0.25	0.3125	0.1875	0.125	0	0	0.000203288	0.0695	0.026	0.1125	7.9375	1.82062	4.89562	0.215616
0.1875	0	0.1875	0	0.1875	0.3125	0	0.125	0.000203128	0.0705	0.0125	0.2305	8.75	1.85125	4.91563	0.226426
0.125	0.375	0	0	0.0625	0.0625	0	0.375	0.000203108	0.059	0.0135	0.255	8.6875	1.74812	4.60562	0.256456
0.3125	0.1875	0	0.25	0	0.0625	0.1875	0	0.000203047	0.0625	0.0115	0.2825	7.6875	1.91938	4.75437	0.266066
0.0625	0.1875	0.125	0.375	0.25	0	0	0	0.000203019	0.124	0.0295	0.0555	7.625	1.79625	4.81375	0.264865
0.0625	0.25	0	0.375	0.0625	0.25	0	0	0.000202687	0.0705	0.01	0.2875	7.9375	1.83125	4.795	0.274474
0.3125	0.3125	0	0	0	0.125	0.0625	0.1875	0.000202601	0.0435	0.0135	0.345	7.9375	1.86062	4.70125	0.261261
0.25	0.125	0.25	0	0	0.25	0.125	0	0.000202244	0.028	0.031	0.233	7.875	1.85	4.9375	0.243243
0.1875	0.3125	0	0	0.1875	0.1875	0	0.125	0.000201801	0.0975	0.0085	0.2435	8.0625	1.84062	4.79688	0.264865
0.25	0.1875	0	0.125	0	0	0.25	0.1875	0.000201761	0.074	0.007	0.3895	8.625	1.86437	4.67375	0.249249
0.0625	0.3125	0	0	0	0.3125	0.0625	0.25	0.00020167	0.043	0.01	0.469	9.0625	1.78188	4.73937	0.255255
0.125	0.3125	0.0625	0	0.1875	0.3125	0	0	0.000201348	0.102	0.021	0.094	7.875	1.835	4.92062	0.268468
0	0.0625	0.3125	0	0.375	0	0.125	0.125	0.00020128	0.032	0.0185	0.34	8.8125	1.73687	4.9325	0.167568
0	0.1875	0.1875	0	0.25	0.125	0.25	0	0.000201243	0.0505	0.01	0.3985	8.6875	1.78563	4.96375	0.240841
0.3125	0	0.0625	0.1875	0.25	0	0	0.1875	0.000201217	0.1355	0.006	0.2475	8.3125	1.89437	4.72688	0.256456
0.125	0.25	0	0.125	0.3125	0	0	0.1875	0.000201071	0.1415	0.007	0.203	8.3125	1.81062	4.7275	0.264865
0	0.25	0	0.1875	0.3125	0.125	0.125	0	0.000201058	0.076	0.0065	0.407	8.4375	1.82187	4.86688	0.262462
0	0.25	0.25	0.0625	0.3125	0	0	0.125	0.000201032	0.0405	0.0475	0.1045	8.0625	1.71063	4.86188	0.238438
0.0625	0.3125	0	0	0.25	0.0625	0	0.3125	0.00020102	0.08	0.0095	0.2645	8.875	1.75875	4.68938	0.261261
0.1875	0.25	0.0625	0	0	0.3125	0.1875	0	0.000200681	0.0385	0.015	0.3475	8.25	1.87	4.89438	0.255255
0.25	0	0.125	0.3125	0.125	0	0	0.1875	0.00020045	0.099	0.0065	0.3115	8.25	1.85	4.70062	0.246847
0.4375	0.3125	0	0.0625	0.125	0	0	0.0625	0.000200448	0.096	0.036	0.058	6.875	1.91625	4.73313	0.276877
0	0.3125	0.0625	0	0.125	0	0.3125	0.1875	0.00020043	0.02	0.017	0.5895	9.125	1.75375	4.76	0.242042
0.0625	0.1875	0	0.4375	0.1875	0	0.125	0	0.000200385	0.183	0.003	0.365	8.0625	1.83688	4.75813	0.266066
0.1875	0.3125	0.0625	0.3125	0	0	0	0.125	0.000200088	0.0315	0.032	0.1985	7.4375	1.79875	4.66563	0.26006
0.125	0	0.125	0.1875	0.3125	0	0	0.25	0.000200052	0.103	0.0085	0.2285	8.9375	1.80688	4.74313	0.212012
0.0625	0.1875	0	0.4375	0.25	0.0625	0	0	0.000199881	0.161	0.0065	0.191	7.875	1.83625	4.77875	0.275676
0.25	0.25	0	0	0.0625	0.3125	0	0.125	0.0001998	0.1	0.009	0.222	8.1875	1.87563	4.80313	0.268468
0.125	0	0.25	0	0.1875	0.125	0	0.3125	0.00019975	0.047	0.02	0.2125	9.1875	1.76438	4.7925	0.193994
0.1875	0	0.375	0	0.25	0.0625	0.125	0	0.000199703	0.0555	0.0185	0.1945	8	1.81313	4.99688	0.165165
0.25	0.0625	0.3125	0	0.125	0	0.25	0	0.000199671	0.057	0.0155	0.226	7.9375	1.83813	4.9325	0.213213
0	0.25	0.0625	0.1875	0.25	0.25	0	0	0.000199482	0.0365	0.0315	0.1735	8.1875	1.8025	4.89687	0.267267
0.0625	0	0.4375	0	0.3125	0.125	0	0.0625	0.000199475	0.0395	0.05	0.101	8.25	1.7425	5.015	0.155556
0	0.25	0	0.25	0.0625	0.3125	0.125	0	0.000199472	0.0215	0.0185	0.5015	8.5625	1.82438	4.85063	0.264865
0	0.375	0	0.3125	0	0.125	0.125	0.0625	0.000199467	0.006	0.0555	0.599	8.125	1.77375	4.73187	0.254054
0.1875	0.25	0	0.0625	0.3125	0	0	0.1875	0.000199305	0.1545	0.0075	0.172	8.1875	1.83125	4.73438	0.264865
0.1875	0.375	0.0625	0.3125	0	0	0	0.0625	0.00019926	0.0205	0.072	0.135	7.0625	1.79937	4.69313	0.26006
0.125	0.375	0.1875	0	0	0.25	0.0625	0	0.000199224	0.0215	0.0525	0.1765	7.5	1.77937	4.9025	0.242042
0	0.25	0	0.0625	0	0.25	0.3125	0.125	0.000199215	0.0095	0.03	0.699	9.4375	1.80688	4.80563	0.245646
0.0625	0	0.1875	0.125	0.3125	0	0	0.3125	0.000199176	0.0645	0.016	0.193	9.25	1.7575	4.7475	0.180781
0.1875	0	0.0625	0.125	0.375	0	0	0.25	0.000199045	0.154	0.0055	0.235	8.9375	1.84813	4.74375	0.244444
0	0.125	0.0625	0.1875	0.4375	0	0.1875	0	0.000199018	0.151	0.004	0.3295	8.6875	1.82625	4.89562	0.207207
0.1875	0.1875	0.25	0	0.3125	0	0	0.0625	0.000198645	0.0895	0.0965	0.023	7.5625	1.79438	4.89625	0.249249
0.3125	0.4375	0.0625	0	0	0.125	0	0.0625	0.000198364	0.013	0.1565	0.0975	6.9375	1.84	4.77125	0.262462
0.375	0	0.3125	0	0.0625	0.125	0.125	0	0.000197802	0.024	0.0405	0.2035	7.625	1.88813	4.9375	0.202402
0	0.375	0.125	0.0625	0	0.25	0.1875	0	0.000197697	0.007	0.065	0.4345	8.1875	1.76438	4.89062	0.243243
0.125	0.125	0	0.1875	0	0	0.375	0.1875	0.000197664	0.071	0.006	0.464	9.375	1.8425	4.68687	0.227628
0	0.25	0.125	0.4375	0.125	0	0	0.0625	0.000197662	0.0225	0.035	0.251	7.75	1.7475	4.74188	0.256456
0.0625	0	0.25	0	0.25	0.1875	0.25	0	0.000197662	0.0525	0.01	0.3765	9	1.82563	5.01063	0.172372
0.0625	0.1875	0	0.25	0	0	0.375	0.125	0.000197427	0.0765	0.0045	0.5735	9.125	1.8225	4.7075	0.240841
0.125	0	0.1875	0.25	0.1875	0	0	0.25	0.000197106	0.076	0.0105	0.247	8.75	1.78313	4.72375	0.210811
0.1875	0	0.1875	0	0.4375	0.125	0.0625	0	0.000196908	0.122	0.012	0.1345	8.3125	1.87563	4.99	0.203604
0.125	0.3125	0.3125	0	0.125	0	0	0.125	0.000196855	0.0415	0.053	0.0895	7.4375	1.71437	4.8375	0.232432
0.125	0.375	0.125	0.125	0	0.25	0	0	0.000196735	0.0275	0.098	0.073	7.375	1.7925	4.85375	0.255255
0.0625	0.4375	0.125	0.125	0	0	0	0.25	0.000196537	0.013	0.0815	0.1855	7.875	1.69625	4.65625	0.238438
0.1875	0	0.375	0.1875	0	0.125	0	0.125	0.000196444	0.017	0.0605	0.191	8	1.77438	4.84812	0.196396
0.25	0.0625	0.4375	0	0	0	0.1875	0.0625	0.000196348	0.008	0.0955	0.257	7.75	1.78125	4.9075	0.203604
0.1875	0.3125	0	0.0625	0	0.125	0	0.3125	0.000196344	0.0505	0.016	0.243	8.5	1.7925	4.62937	0.255255
0	0.1875	0.3125	0	0.25	0.125	0.125	0	0.000196268	0.026	0.0305	0.2475	8.1875	1.74188	4.99375	0.23003
0.0625	0.3125	0.375	0	0.125	0	0	0.125	0.000196009	0.0315	0.0655	0.095	7.5	1.67625	4.8625	0.221622
0.25	0.3125	0	0	0.0625	0.125	0	0.25	0.000196005	0.073	0.01	0.2685	8.1875	1.8275	4.6825	0.262462
0	0.1875	0.125	0.125	0.3125	0	0	0.25	0.000195951	0.043	0.0245	0.186	8.8125	1.73375	4.75	0.246847
0.0625	0.125	0.375	0	0.1875	0.25	0	0	0.000195755	0.053	0.083	0.0445	7.9375	1.75375	5.02375	0.234835
0.25	0.25	0.0625	0	0.375	0	0	0.0625	0.000195719	0.1395	0.046	0.0305	7.5625	1.86	4.84	0.26967
0.3125	0	0.25	0.1875	0	0	0.125	0.125	0.000195598	0.0255	0.023	0.3335	8	1.84937	4.77438	0.224024
0	0.25	0.125	0.125	0.375	0	0.125	0	0.0001955	0.129	0.007	0.2165	8.125	1.78	4.89875	0.25045
0.3125	0.25	0	0.0625	0.1875	0	0.1875	0	0.000195349	0.1505	0.0055	0.236	7.625	1.91312	4.80938	0.264865
0.0625	0.25	0	0.375	0	0.0625	0.25	0	0.000195321	0.0655	0.006	0.497	8.25	1.83062	4.75063	0.257658
0.1875	0.3125	0	0.1875	0.25	0	0.0625	0	0.00019527	0.1725	0.008	0.1415	7.4375	1.85563	4.79437	0.267267
0.1875	0.3125	0.0625	0	0.125	0	0	0.3125	0.000195254	0.078	0.0155	0.1615	8.3125	1.77125	4.655	0.255255
0	0.0625	0.1875	0.0625	0.4375	0	0	0.25	0.000195142	0.0315	0.035	0.177	9.125	1.74375	4.81937	0.185586
0.125	0.1875	0	0	0	0.0625	0.4375	0.1875	0.000195113	0.0645	0.0055	0.55	9.5625	1.84125	4.73937	0.242042
0.0625	0.375	0.125	0.25	0	0	0	0.1875	0.000194922	0.018	0.049	0.221	7.75	1.71812	4.67	0.243243
0.125	0.1875	0	0.25	0.3125	0	0	0.125	0.000194758	0.1795	0.005	0.217	8.1875	1.8325	4.74125	0.268468
0	0.1875	0.25	0.125	0.25	0	0.1875	0	0.000194445	0.0745	0.01	0.261	8.1875	1.75375	4.92125	0.232432
0.375	0.25	0.0625	0	0.25	0	0	0.0625	0.000194287	0.118	0.0445	0.037	7.1875	1.895	4.8025	0.272072
0.25	0	0.125	0	0.25	0.125	0	0.25	0.000194037	0.086	0.0095	0.2375	8.875	1.855	4.78875	0.227628
0.4375	0	0.0625	0.1875	0.1875	0	0	0.125	0.000193949	0.1345	0.007	0.206	7.75	1.94375	4.73562	0.272072
0.3125	0.3125	0	0.0625	0.0625	0.25	0	0	0.000193925	0.077	0.0345	0.073	7.3125	1.90312	4.82938	0.274474
0	0.1875	0.25	0	0.3125	0.125	0	0.125	0.000193875	0.025	0.055	0.141	8.4375	1.73125	4.9125	0.240841
0.125	0.125	0.3125	0	0.125	0	0	0.3125	0.000193866	0.0565	0.0305	0.1125	8.5625	1.7125	4.755	0.226426
0.25	0	0.375	0.1875	0	0.0625	0	0.125	0.000193781	0.0155	0.076	0.1645	7.75	1.79	4.82625	0.206006
0.0625	0	0.375	0.375	0.125	0	0.0625	0	0.000193764	0.0525	0.0185	0.1995	7.8125	1.75625	4.88625	0.166366
0.125	0	0.375	0	0.25	0.0625	0.1875	0	0.000193747	0.0595	0.0125	0.2605	8.3125	1.79688	5.00687	0.154354
0.25	0.25	0.0625	0	0	0	0.25	0.1875	0.00019366	0.046	0.01	0.421	8.4375	1.83625	4.7125	0.245646
0.125	0.4375	0.125	0.25	0	0	0	0.0625	0.00019364	0.016	0.1175	0.103	7	1.75063	4.725	0.248048
0.4375	0.25	0	0.125	0.0625	0	0	0.125	0.000193494	0.084	0.017	0.1355	7.1875	1.9125	4.68	0.275676
0.0625	0.4375	0.125	0	0	0.0625	0	0.3125	0.000193479	0.011	0.082	0.2145	8.25	1.69	4.66437	0.23964
0.375	0.0625	0.25	0	0	0.1875	0	0.125	0.000193047	0.0175	0.0625	0.1765	7.75	1.86563	4.84062	0.244444
0	0.25	0.25	0.0625	0.3125	0	0	0.125	0.00019266	0.039	0.052	0.095	8.0625	1.71063	4.86188	0.240841
0.0625	0	0.125	0	0.4375	0.0625	0	0.3125	0.000192407	0.0715	0.0115	0.234	9.5625	1.78625	4.79563	0.150751
0.3125	0	0.125	0.25	0.125	0	0	0.1875	0.000192236	0.088	0.0085	0.257	8.125	1.87062	4.7075	0.248048
0.375	0	0.3125	0.0625	0.0625	0	0.1875	0	0.000192173	0.0365	0.026	0.2025	7.5625	1.8825	4.89687	0.197598
0.3125	0.1875	0	0.125	0	0.0625	0.3125	0	0.000192119	0.059	0.0125	0.2605	8.0625	1.92813	4.78812	0.258859
0	0.0625	0.3125	0	0.4375	0	0.125	0.0625	0.000192119	0.059	0.0125	0.2605	8.625	1.75125	4.97875	0.171171
0.25	0.1875	0.4375	0	0.0625	0	0.0625	0	0.00019206	0.0225	0.194	0.044	6.9375	1.76562	4.93375	0.226426
0.1875	0	0.25	0.3125	0.0625	0.1875	0	0	0.000191887	0.051	0.025	0.1505	7.8125	1.84	4.88	0.224024
0.0625	0.4375	0.1875	0	0	0.0625	0.25	0	0.000191669	0.0125	0.0455	0.337	7.6875	1.74625	4.86688	0.228829
0.0625	0.1875	0.3125	0	0.25	0.1875	0	0	0.000191646	0.063	0.078	0.039	7.8125	1.75875	4.99563	0.242042
0.0625	0.3125	0	0.3125	0.125	0	0	0.1875	0.00019152	0.076	0.008	0.315	8.125	1.77	4.65063	0.263664
0.1875	0.25	0.0625	0	0.375	0.125	0	0	0.000191345	0.154	0.035	0.0355	7.6875	1.86062	4.91125	0.270871
0.1875	0.25	0	0.25	0	0	0.125	0.1875	0.00019113	0.0575	0.008	0.4155	8.25	1.82438	4.64	0.254054
0.3125	0.25	0.0625	0.125	0	0	0	0.25	0.0001911	0.0375	0.028	0.182	7.8125	1.82812	4.63125	0.262462
0	0.25	0	0.125	0.3125	0.125	0.1875	0	0.000190855	0.082	0.005	0.4655	8.625	1.82625	4.88375	0.261261
0.0625	0.375	0.125	0.3125	0	0.125	0	0	0.000190832	0.0235	0.0745	0.109	7.25	1.76188	4.78937	0.256456
0.1875	0	0.3125	0.1875	0.125	0	0.1875	0	0.000190725	0.0585	0.0135	0.2415	8	1.82375	4.90188	0.181982
0.125	0.25	0	0.125	0	0.375	0	0.125	0.000190587	0.0545	0.013	0.269	8.5	1.83625	4.7925	0.263664
0.4375	0.25	0	0.125	0	0	0.125	0.0625	0.000190465	0.0435	0.021	0.2085	7.25	1.92938	4.70875	0.267267
0.0625	0.25	0.125	0.3125	0	0	0.25	0	0.000190344	0.028	0.0165	0.412	8	1.79062	4.78562	0.244444
0.0625	0.25	0	0.3125	0.3125	0	0.0625	0	0.000190314	0.194	0.0045	0.218	7.875	1.82812	4.79938	0.270871
0.125	0.0625	0.4375	0	0	0	0.0625	0.3125	0.000190312	0.0175	0.0435	0.25	8.625	1.68625	4.7775	0.196396
0.0625	0.25	0.125	0	0	0.25	0.3125	0	0.000190262	0.033	0.013	0.4435	8.6875	1.815	4.9175	0.242042
0	0.25	0.1875	0.3125	0.1875	0	0.0625	0	0.000190212	0.0605	0.016	0.1965	7.6875	1.74875	4.83688	0.251652
0.1875	0.25	0	0.3125	0.0625	0.1875	0	0	0.00019019	0.095	0.011	0.182	7.5625	1.8675	4.78	0.273273
0	0.3125	0	0	0.3125	0.1875	0.0625	0.125	0.000190181	0.0315	0.0125	0.483	8.75	1.78937	4.84438	0.263664
0.125	0	0.1875	0	0.25	0	0.0625	0.375	0.000190134	0.084	0.009	0.2515	9.5	1.76812	4.725	0.195195
0.1875	0.1875	0	0.25	0.25	0	0.125	0	0.00019012	0.194	0.004	0.245	7.875	1.88125	4.7975	0.268468
0	0.4375	0.125	0.125	0.125	0	0	0.1875	0.000190035	0.015	0.0615	0.206	7.875	1.69312	4.72125	0.244444
0.1875	0.1875	0	0.0625	0	0	0.3125	0.25	0.000190026	0.0765	0.006	0.414	9.1875	1.83688	4.66312	0.23964
0.0625	0.4375	0.1875	0	0	0	0.0625	0.25	0.000189845	0.0145	0.0495	0.2645	8	1.68312	4.705	0.227628
0.1875	0	0.3125	0	0.125	0	0.0625	0.3125	0.000189604	0.0465	0.0175	0.233	8.875	1.75875	4.765	0.184384
0	0.25	0.0625	0.4375	0.0625	0.1875	0	0	0.000189501	0.0215	0.026	0.339	7.875	1.78812	4.79125	0.26967
0.125	0.125	0.375	0	0	0	0.1875	0.1875	0.000189486	0.018	0.029	0.363	8.4375	1.72437	4.8275	0.212012
0	0.3125	0	0.125	0.1875	0	0.125	0.25	0.00018942	0.035	0.011	0.492	8.9375	1.75	4.6825	0.254054
0.375	0.375	0	0.0625	0.0625	0.125	0	0	0.000189357	0.0635	0.084	0.0355	6.8125	1.90312	4.78562	0.275676
0.0625	0.25	0.125	0	0.1875	0	0	0.375	0.000189317	0.0685	0.0165	0.1675	8.9375	1.715	4.67125	0.246847
[truncated: 9,002 more rows]
