# Supplementary material for: Supervised AI and Deep Neural Networks to Evaluate High-Entropy Alloys as Reduction Catalysts in Aqueous Environments
Source: ACS Catal. 2024 Feb 22;14(6):3742–55. doi: 10.1021/acscatal.3c05017 (PMC10949192; doi:10.1021/acscatal.3c05017)
Supplement: Supplementary file 2 — cs3c05017_si_002.xlsx [file cs3c05017_si_002.xlsx]

## Sheet: Sheet1
Mo=Mo concentration	Cr=Cr concentration	Mn=Mn concentration	Fe=Fe Concentration	Co=Co concentration	Ni=NiConcentration	Cu=Cu concentration	Zn=Zn concentration	CA= Catalytic activity	P_N2_ADS=probability of N2 adsorption	P_N2_NNH_STEP=probability of finding step	P_NH_NHH_STEP=probability of finding step	P_H_NNH=probability of H attack to N2	VEC=averaged valence electron concentration	ELE=averaged electronegativity		POT.=potential with higher N2 converege probability
Mo	Cr	Mn	Fe	Co	Ni	Cu	Zn	CA	P_N2_ADS	P_N2_NNH_STEP	P_NH_NHH_STEP	P_H_TO_NNH	VEC	ELE	W.F.=averaged working function	POT.
0.125	0.125	0.0625	0.25	0	0	0	0.4375	0.00126212	0.0795	0.6705	0.205	0.1155	9.1875	1.75375	4.535	0.251652
0.125	0.25	0	0.1875	0	0	0.0625	0.375	0.00121651	0.0505	0.6295	0.2955	0.1295	8.9375	1.76562	4.55438	0.252853
0.0625	0.1875	0	0.25	0	0	0.0625	0.4375	0.00119122	0.04	0.5875	0.3425	0.148	9.4375	1.74438	4.52	0.246847
0.0625	0.125	0.0625	0.375	0	0	0	0.375	0.0011809	0.068	0.5445	0.3375	0.0945	9.0625	1.74438	4.54875	0.246847
0.125	0.3125	0	0.125	0	0	0.0625	0.375	0.00113506	0.0525	0.663	0.2695	0.121	8.8125	1.755	4.56125	0.248048
0.0625	0.25	0.0625	0.1875	0	0	0	0.4375	0.0011211	0.089	0.677	0.199	0.0935	9.0625	1.71188	4.54188	0.246847
0.1875	0.1875	0.125	0	0	0	0.0625	0.4375	0.00110668	0.0505	0.6575	0.202	0.165	9.0625	1.75063	4.5975	0.242042
0.1875	0.1875	0.0625	0.125	0	0	0	0.4375	0.00109594	0.092	0.7055	0.1535	0.11	8.9375	1.76375	4.54875	0.254054
0.125	0.3125	0	0.125	0	0	0.0625	0.375	0.00109104	0.0525	0.626	0.2755	0.1205	8.8125	1.755	4.56125	0.249249
0.0625	0.25	0	0.125	0	0	0.125	0.4375	0.00107706	0.0355	0.57	0.3775	0.141	9.5	1.73812	4.54375	0.243243
0.25	0.1875	0	0.0625	0	0	0.0625	0.4375	0.00106683	0.043	0.67	0.23	0.161	9.0625	1.80625	4.54063	0.255255
0.0625	0.3125	0.125	0	0	0	0.0625	0.4375	0.0010426	0.047	0.639	0.262	0.1325	9.0625	1.68813	4.5975	0.234835
0.1875	0.25	0.0625	0	0	0	0.0625	0.4375	0.0010335	0.0375	0.6745	0.2315	0.1765	9	1.7575	4.5725	0.248048
0.1875	0.25	0.125	0	0	0	0.0625	0.375	0.00103027	0.058	0.6455	0.2125	0.1295	8.6875	1.75125	4.625	0.240841
0.0625	0.1875	0	0.1875	0.125	0	0	0.4375	0.00102845	0.0645	0.623	0.2275	0.1125	9.375	1.74625	4.55438	0.256456
0.125	0.1875	0	0.1875	0	0.0625	0	0.4375	0.000993192	0.0495	0.695	0.2115	0.1365	9.25	1.76562	4.53875	0.256456
0	0.375	0	0.0625	0	0.0625	0.0625	0.4375	0.000986818	0.033	0.486	0.4395	0.14	9.3125	1.69687	4.5625	0.245646
0.125	0.25	0.125	0	0.0625	0	0	0.4375	0.000984298	0.0735	0.6875	0.151	0.129	8.9375	1.71812	4.60625	0.245646
0.0625	0.1875	0	0.125	0	0	0.1875	0.4375	0.000971968	0.035	0.523	0.389	0.1365	9.8125	1.75313	4.55375	0.240841
0.1875	0.25	0	0	0.0625	0	0.0625	0.4375	0.000960067	0.0375	0.669	0.2355	0.1625	9.125	1.77812	4.56625	0.252853
0.1875	0.25	0.0625	0	0	0	0.125	0.375	0.000950784	0.0345	0.605	0.312	0.146	8.9375	1.77313	4.61	0.244444
0	0.1875	0	0.1875	0.125	0	0.0625	0.4375	0.000944771	0.045	0.467	0.3355	0.134	9.6875	1.73	4.56438	0.227628
0.125	0.125	0.25	0	0	0	0.0625	0.4375	0.000943178	0.0535	0.644	0.1875	0.146	9.1875	1.70562	4.6475	0.226426
0.1875	0.3125	0.0625	0	0	0	0.0625	0.375	0.000940059	0.05	0.6565	0.2255	0.127	8.625	1.75812	4.6	0.246847
0.125	0.125	0.1875	0	0	0	0.125	0.4375	0.000934537	0.037	0.595	0.283	0.15	9.4375	1.7275	4.6325	0.227628
0.125	0.1875	0	0	0.0625	0	0.1875	0.4375	0.000933051	0.03	0.566	0.35	0.157	9.75	1.77687	4.58625	0.246847
0.125	0.1875	0	0.3125	0	0	0.0625	0.3125	0.000920279	0.0425	0.572	0.338	0.112	8.8125	1.7875	4.56813	0.255255
0.1875	0.3125	0	0.0625	0	0	0.0625	0.375	0.000916466	0.0415	0.646	0.265	0.129	8.6875	1.77563	4.56813	0.249249
0.125	0.3125	0	0.0625	0.0625	0	0	0.4375	0.000916107	0.078	0.669	0.1995	0.088	8.9375	1.7425	4.54938	0.254054
0.1875	0.1875	0.125	0	0	0	0.125	0.375	0.000915575	0.0425	0.572	0.2875	0.131	9	1.76625	4.635	0.240841
0.25	0.3125	0	0.0625	0	0	0.0625	0.3125	0.000912678	0.0475	0.6105	0.269	0.117	8.3125	1.8075	4.59563	0.255255
0.25	0.125	0.1875	0	0	0	0.0625	0.375	0.000907887	0.064	0.5895	0.188	0.128	8.75	1.77563	4.65	0.240841
0.1875	0.375	0.0625	0	0	0	0.0625	0.3125	0.00090507	0.0435	0.618	0.262	0.1285	8.25	1.75875	4.6275	0.246847
0.125	0.25	0.0625	0.125	0	0	0	0.4375	0.000903183	0.078	0.705	0.1535	0.107	8.9375	1.7325	4.54875	0.249249
0.0625	0.3125	0	0.1875	0	0	0.0625	0.375	0.000899649	0.0395	0.5985	0.3225	0.118	8.9375	1.73438	4.55438	0.248048
0.0625	0.1875	0	0.1875	0	0	0.125	0.4375	0.000886461	0.0315	0.5555	0.3725	0.136	9.625	1.74875	4.53688	0.242042
0.25	0.125	0.125	0	0	0	0.0625	0.4375	0.000882176	0.0405	0.624	0.2135	0.1635	9.0625	1.78188	4.5975	0.244444
0.3125	0.125	0	0.125	0	0	0.0625	0.375	0.000881656	0.0495	0.601	0.239	0.124	8.8125	1.84875	4.56125	0.258859
0.0625	0.25	0.125	0.125	0	0	0	0.4375	0.000874966	0.0895	0.657	0.186	0.08	9	1.69437	4.57375	0.23964
0.1875	0.1875	0.125	0	0	0	0.125	0.375	0.000874412	0.0435	0.5835	0.2745	0.1255	9	1.76625	4.635	0.23964
0.125	0.1875	0.1875	0	0	0	0.125	0.375	0.000862618	0.0375	0.568	0.3045	0.133	9.0625	1.72812	4.66	0.232432
0.1875	0.125	0.1875	0	0	0	0.125	0.375	0.000857989	0.045	0.5535	0.266	0.1295	9.0625	1.75937	4.66	0.23003
0.0625	0.3125	0	0.125	0.0625	0	0	0.4375	0.000855593	0.071	0.6315	0.2245	0.085	9.0625	1.72188	4.5425	0.255255
0.25	0.1875	0	0.125	0	0	0.0625	0.375	0.000853488	0.042	0.621	0.2415	0.1355	8.8125	1.8175	4.56125	0.254054
0.125	0.375	0.125	0	0	0	0.0625	0.3125	0.000853227	0.052	0.6135	0.2635	0.1015	8.3125	1.72063	4.6525	0.23964
0.125	0.3125	0	0.0625	0.0625	0	0	0.4375	0.000848425	0.081	0.652	0.21	0.0765	8.9375	1.7425	4.54938	0.255255
0.0625	0.375	0.125	0	0	0	0.0625	0.375	0.000844936	0.046	0.593	0.295	0.105	8.6875	1.68875	4.625	0.233634
0.0625	0.375	0.0625	0.125	0	0	0	0.375	0.000844775	0.0775	0.6265	0.2245	0.0775	8.5625	1.70188	4.57625	0.245646
0	0.1875	0.125	0.1875	0	0	0.0625	0.4375	0.000823499	0.049	0.5395	0.3195	0.0975	9.4375	1.68875	4.57688	0.234835
0.1875	0.0625	0.0625	0.25	0	0	0	0.4375	0.000821725	0.0655	0.6365	0.219	0.09	9.1875	1.785	4.535	0.254054
0.125	0.125	0.0625	0.375	0	0	0	0.3125	0.000816048	0.0685	0.561	0.297	0.0715	8.6875	1.77625	4.57625	0.257658
0.1875	0.125	0.0625	0.25	0	0	0	0.375	0.000810995	0.0855	0.6285	0.196	0.077	8.8125	1.78563	4.5625	0.257658
0.125	0.25	0	0	0.125	0	0.0625	0.4375	0.000810495	0.042	0.625	0.248	0.1245	9.3125	1.76063	4.585	0.254054
0.125	0.3125	0.125	0	0	0	0.125	0.3125	0.000809916	0.05	0.5625	0.331	0.087	8.625	1.73562	4.6625	0.236036
0.0625	0.3125	0	0.125	0.0625	0	0	0.4375	0.000805295	0.0885	0.6305	0.2255	0.064	9.0625	1.72188	4.5425	0.254054
0.0625	0.1875	0	0.25	0	0	0.125	0.375	0.000803495	0.0365	0.53	0.39	0.1065	9.375	1.76	4.5575	0.246847
0.125	0.25	0.125	0	0	0.0625	0	0.4375	0.000802871	0.05	0.685	0.173	0.1355	9	1.72	4.60938	0.244444
0.3125	0.1875	0	0.0625	0.0625	0	0	0.375	0.000795134	0.073	0.647	0.182	0.0925	8.5625	1.83688	4.57688	0.263664
0.0625	0.3125	0	0.125	0.0625	0	0	0.4375	0.000794626	0.071	0.6055	0.2325	0.0795	9.0625	1.72188	4.5425	0.255255
0.1875	0.125	0.125	0.125	0	0	0	0.4375	0.000791747	0.085	0.6845	0.126	0.108	9	1.75687	4.57375	0.246847
0.0625	0.125	0.125	0.3125	0	0	0	0.375	0.000783373	0.0715	0.593	0.248	0.0745	9	1.72687	4.58063	0.238438
0	0.1875	0	0.1875	0.0625	0	0.125	0.4375	0.000783074	0.039	0.4275	0.412	0.114	9.8125	1.73125	4.55563	0.222823
0.1875	0.25	0	0.1875	0	0	0.0625	0.3125	0.000782589	0.0425	0.6195	0.2765	0.1075	8.5625	1.7975	4.58188	0.256456
0.0625	0.25	0.1875	0.0625	0	0	0	0.4375	0.000781619	0.0795	0.6795	0.159	0.091	8.9375	1.67687	4.60562	0.233634
0.0625	0.1875	0	0.25	0	0.125	0	0.375	0.000779248	0.0325	0.5675	0.325	0.13	9.25	1.76125	4.58125	0.256456
0.1875	0.3125	0	0	0.0625	0	0.0625	0.375	0.000777078	0.0395	0.633	0.2645	0.1175	8.75	1.77875	4.59375	0.252853
0.3125	0.0625	0.0625	0.125	0	0	0	0.4375	0.000776509	0.08	0.628	0.168	0.092	8.9375	1.82625	4.54875	0.255255
0.3125	0.125	0	0.0625	0	0	0.0625	0.4375	0.000770544	0.0305	0.6425	0.257	0.153	9.0625	1.8375	4.54063	0.255255
0	0.25	0.0625	0.1875	0.0625	0	0	0.4375	0.000768411	0.07	0.584	0.2335	0.0805	9.25	1.69437	4.56062	0.251652
0.125	0.1875	0	0.25	0.0625	0	0	0.375	0.000767021	0.0585	0.651	0.2315	0.087	8.9375	1.775	4.55625	0.261261
0.25	0.125	0	0.125	0.0625	0	0	0.4375	0.000759475	0.0715	0.686	0.158	0.098	9.0625	1.81563	4.5425	0.258859
0	0.25	0	0.25	0.0625	0	0.0625	0.375	0.000759176	0.042	0.4735	0.4195	0.091	9.25	1.7275	4.56625	0.254054
0.0625	0.3125	0	0.1875	0.0625	0	0	0.375	0.000757411	0.0775	0.5995	0.247	0.066	8.8125	1.73313	4.56313	0.256456
0.125	0.125	0.25	0	0	0	0.0625	0.4375	0.000753923	0.0415	0.6405	0.191	0.1485	9.1875	1.70562	4.6475	0.222823
0.1875	0.125	0	0.125	0	0	0.125	0.4375	0.000753449	0.027	0.6125	0.272	0.1675	9.5	1.80062	4.54375	0.243243
0.0625	0.125	0.0625	0.4375	0	0	0	0.3125	0.000751745	0.057	0.491	0.381	0.0705	8.8125	1.75562	4.56937	0.25045
0.0625	0.25	0.125	0.125	0	0	0	0.4375	0.000751634	0.0815	0.669	0.1745	0.079	9	1.69437	4.57375	0.23964
0.125	0.3125	0	0.125	0	0	0.125	0.3125	0.000747499	0.035	0.578	0.3695	0.1	8.75	1.77062	4.59875	0.249249
0.0625	0.125	0	0.25	0	0	0.125	0.4375	0.000744412	0.0285	0.506	0.356	0.145	9.75	1.75937	4.53	0.221622
0.1875	0.25	0.0625	0	0	0	0.125	0.375	0.000740921	0.0295	0.6095	0.311	0.1325	8.9375	1.77313	4.61	0.245646
0	0.1875	0.125	0.1875	0	0	0.0625	0.4375	0.000737986	0.0425	0.5475	0.3035	0.1045	9.4375	1.68875	4.57688	0.233634
0.25	0.0625	0.0625	0.1875	0	0	0	0.4375	0.000736486	0.0715	0.654	0.1575	0.1	9.0625	1.80563	4.54188	0.254054
0	0.1875	0.0625	0.25	0.0625	0	0	0.4375	0.000733958	0.065	0.5565	0.2505	0.081	9.375	1.705	4.55375	0.248048
0	0.25	0	0.125	0.0625	0	0.125	0.4375	0.000731951	0.031	0.469	0.434	0.116	9.6875	1.72063	4.5625	0.25045
0.125	0.125	0	0.1875	0	0.125	0	0.4375	0.000731226	0.0295	0.643	0.2365	0.163	9.5	1.78125	4.56062	0.246847
0.125	0.3125	0	0.25	0	0	0.0625	0.25	0.000725914	0.0455	0.5565	0.3475	0.0825	8.3125	1.7775	4.6025	0.255255
0.125	0.25	0.1875	0.0625	0	0	0	0.375	0.000723497	0.087	0.68	0.1315	0.093	8.5625	1.70875	4.63312	0.237237
0.1875	0.25	0.0625	0.125	0	0	0	0.375	0.000720184	0.089	0.6815	0.1475	0.0805	8.5625	1.76438	4.57625	0.254054
0.125	0.3125	0.0625	0	0	0.0625	0	0.4375	0.000718934	0.0475	0.669	0.202	0.112	8.9375	1.72687	4.58437	0.248048
0.1875	0.25	0	0.125	0	0	0.125	0.3125	0.000716925	0.0345	0.5805	0.333	0.1075	8.75	1.80187	4.59875	0.25045
0.0625	0.3125	0.0625	0.25	0	0	0	0.3125	0.000712945	0.078	0.6055	0.227	0.0665	8.4375	1.72375	4.59	0.25045
0.125	0.3125	0.0625	0	0	0	0.125	0.375	0.000712148	0.025	0.579	0.377	0.1305	8.9375	1.74188	4.61	0.244444
0.0625	0.3125	0.0625	0.1875	0	0	0	0.375	0.000709284	0.066	0.64	0.2195	0.0765	8.6875	1.7125	4.56938	0.246847
0.125	0.0625	0.1875	0.1875	0	0	0	0.4375	0.000708898	0.0775	0.6275	0.1695	0.086	9.1875	1.72938	4.59187	0.232432
0.1875	0.0625	0.25	0	0	0	0.0625	0.4375	0.000708187	0.04	0.5975	0.2155	0.1375	9.1875	1.73687	4.6475	0.227628
0	0.1875	0.125	0.1875	0	0.0625	0	0.4375	0.000707322	0.0425	0.5615	0.24	0.1235	9.375	1.68938	4.58875	0.242042
0.125	0.1875	0.0625	0.3125	0	0	0	0.3125	0.000706121	0.066	0.6115	0.243	0.072	8.5625	1.76562	4.58312	0.258859
0.1875	0.1875	0.125	0	0	0	0.125	0.375	0.000705358	0.0325	0.5815	0.286	0.1305	9	1.76625	4.635	0.23964
0.1875	0.125	0	0.25	0	0	0.0625	0.375	0.000704185	0.034	0.599	0.267	0.1295	9.0625	1.8075	4.5475	0.256456
0.125	0.3125	0	0.1875	0	0	0.0625	0.3125	0.000703861	0.041	0.6095	0.3045	0.0925	8.5625	1.76625	4.58188	0.25045
0.0625	0.25	0.125	0.1875	0	0	0	0.375	0.000703154	0.0835	0.6535	0.1895	0.068	8.75	1.70562	4.59438	0.242042
0	0.1875	0.125	0.1875	0.0625	0	0	0.4375	0.000701552	0.0655	0.5875	0.206	0.0885	9.3125	1.6875	4.58563	0.242042
0	0.375	0.0625	0.125	0	0	0.0625	0.375	0.000699296	0.0465	0.5055	0.34	0.0875	8.875	1.68562	4.58625	0.240841
0.125	0.125	0.125	0	0	0	0.1875	0.4375	0.000695919	0.031	0.527	0.3315	0.1285	9.6875	1.74937	4.6175	0.233634
0	0.1875	0	0.25	0.125	0	0.0625	0.375	0.000695632	0.0395	0.425	0.375	0.1105	9.4375	1.74125	4.585	0.228829
0	0.3125	0.0625	0.125	0	0	0.125	0.375	0.00068881	0.037	0.469	0.446	0.089	9.1875	1.70063	4.59625	0.240841
0.3125	0.0625	0.0625	0.125	0	0	0	0.4375	0.000688063	0.0735	0.625	0.1585	0.0945	8.9375	1.82625	4.54875	0.254054
0.125	0.125	0	0.375	0	0.0625	0	0.3125	0.000688055	0.034	0.5745	0.3505	0.1005	8.875	1.79875	4.57313	0.256456
0.125	0.3125	0.125	0	0	0	0.125	0.3125	0.000686756	0.042	0.5445	0.33	0.091	8.625	1.73562	4.6625	0.238438
0.125	0.1875	0.1875	0	0	0	0.1875	0.3125	0.000686334	0.041	0.511	0.3485	0.094	9	1.74375	4.6975	0.231231
0.125	0.0625	0	0.3125	0	0	0.0625	0.4375	0.000685148	0.028	0.5445	0.311	0.1445	9.5625	1.78625	4.51312	0.222823
0.1875	0.1875	0.125	0	0.0625	0	0	0.4375	0.000684636	0.079	0.677	0.1255	0.102	8.9375	1.74937	4.60625	0.246847
0.0625	0.3125	0	0.1875	0	0	0.125	0.3125	0.000684624	0.0355	0.49	0.4325	0.091	8.875	1.75	4.59187	0.248048
0.1875	0.25	0.0625	0	0	0	0.0625	0.4375	0.000682136	0.03	0.667	0.2085	0.1635	9	1.7575	4.5725	0.246847
0.1875	0.125	0.125	0.1875	0	0	0	0.375	0.000679693	0.088	0.638	0.1625	0.0745	8.75	1.76812	4.59438	0.25045
0.1875	0.3125	0.0625	0	0.0625	0	0	0.375	0.000675323	0.071	0.627	0.185	0.082	8.5	1.75687	4.60875	0.251652
0.25	0.25	0.0625	0.0625	0	0	0	0.375	0.000675304	0.073	0.6565	0.154	0.0915	8.4375	1.785	4.58313	0.255255
0.125	0.125	0	0.375	0	0.0625	0	0.3125	0.000674419	0.038	0.5665	0.354	0.0885	8.875	1.79875	4.57313	0.256456
0	0.375	0	0.0625	0	0.0625	0.0625	0.4375	0.000673136	0.023	0.483	0.4375	0.1385	9.3125	1.69687	4.5625	0.246847
0.25	0.125	0.0625	0.1875	0	0	0	0.375	0.000672028	0.079	0.665	0.164	0.078	8.6875	1.80625	4.56938	0.257658
0.125	0.1875	0.125	0	0	0.125	0	0.4375	0.000671687	0.038	0.6605	0.171	0.1565	9.25	1.73562	4.63125	0.245646
0.0625	0.1875	0	0.375	0	0.0625	0	0.3125	0.000671672	0.0355	0.552	0.3895	0.088	8.875	1.7675	4.57313	0.257658
0.0625	0.375	0	0.125	0	0	0.125	0.3125	0.000671022	0.0315	0.533	0.4185	0.0955	8.75	1.73937	4.59875	0.245646
0.25	0.125	0.0625	0	0	0	0.125	0.4375	0.000670944	0.0265	0.576	0.297	0.148	9.3125	1.80375	4.5825	0.249249
0.0625	0.1875	0.3125	0	0	0	0.0625	0.375	0.000664615	0.04	0.594	0.222	0.126	8.875	1.66813	4.7	0.218018
0.0625	0.25	0	0.375	0.0625	0	0	0.25	0.000660761	0.057	0.523	0.3575	0.062	8.4375	1.76625	4.5975	0.263664
0	0.375	0.125	0	0.0625	0	0.0625	0.375	0.000657411	0.047	0.4895	0.3175	0.09	8.875	1.67125	4.64375	0.238438
0.25	0.3125	0	0	0.0625	0	0.0625	0.3125	0.000655557	0.0375	0.6195	0.2625	0.1075	8.375	1.81062	4.62125	0.258859
0.0625	0.3125	0.0625	0.25	0	0	0	0.3125	0.000654857	0.063	0.5935	0.252	0.0695	8.4375	1.72375	4.59	0.25045
0.1875	0.375	0.125	0	0	0	0.0625	0.25	0.000653688	0.058	0.561	0.245	0.082	7.9375	1.7525	4.68	0.238438
0	0.3125	0.125	0.0625	0	0	0.0625	0.4375	0.000651611	0.0385	0.54	0.315	0.0995	9.1875	1.6675	4.59063	0.234835
0.25	0.25	0	0.125	0	0	0.0625	0.3125	0.000651446	0.044	0.6	0.248	0.0995	8.4375	1.81812	4.58875	0.252853
0.1875	0.25	0.0625	0	0.0625	0	0	0.4375	0.000648487	0.074	0.679	0.1475	0.0875	8.875	1.75625	4.58125	0.252853
0.125	0.125	0.25	0.125	0	0	0	0.375	0.000648433	0.074	0.653	0.142	0.0945	8.75	1.7125	4.65125	0.23003
0.25	0.25	0.0625	0	0	0	0.0625	0.375	0.000647642	0.0335	0.619	0.244	0.128	8.625	1.78937	4.6	0.248048
0.125	0.375	0	0.0625	0	0	0.125	0.3125	0.000645162	0.027	0.572	0.3815	0.1095	8.625	1.76	4.60562	0.248048
0.0625	0.25	0.125	0.1875	0	0	0	0.375	0.00064398	0.071	0.6335	0.2075	0.069	8.75	1.70562	4.59438	0.240841
0.125	0.375	0	0.0625	0.0625	0	0	0.375	0.000643082	0.0775	0.61	0.223	0.061	8.5625	1.74313	4.57688	0.252853
0.125	0.0625	0	0.375	0.0625	0	0	0.375	0.000640997	0.042	0.517	0.3075	0.096	9.1875	1.79625	4.5425	0.233634
0.125	0.1875	0	0.25	0	0	0.125	0.3125	0.000640604	0.0305	0.5185	0.3895	0.104	9	1.79188	4.585	0.248048
0	0.1875	0	0.1875	0.125	0	0.0625	0.4375	0.000640559	0.036	0.4625	0.336	0.1145	9.6875	1.73	4.56438	0.228829
0	0.1875	0.125	0.125	0	0	0.125	0.4375	0.000637408	0.04	0.494	0.391	0.0825	9.625	1.69312	4.59375	0.231231
0.0625	0.3125	0	0.1875	0	0	0.125	0.3125	0.000634365	0.0315	0.515	0.416	0.094	8.875	1.75	4.59187	0.248048
0.1875	0.125	0.1875	0.0625	0	0	0	0.4375	0.000634258	0.079	0.6855	0.128	0.0915	8.9375	1.73937	4.60562	0.240841
0.25	0.125	0	0.125	0	0	0.125	0.375	0.000634047	0.0385	0.5505	0.277	0.108	9.125	1.8325	4.57125	0.251652
0.1875	0.4375	0	0.0625	0	0	0.125	0.1875	0.000633719	0.049	0.505	0.394	0.065	7.875	1.7925	4.66062	0.246847
0.125	0.1875	0.125	0.1875	0	0	0	0.375	0.000632939	0.0765	0.6505	0.161	0.079	8.75	1.73687	4.59438	0.246847
0.0625	0.4375	0	0.125	0	0.0625	0	0.3125	0.000632743	0.0485	0.5675	0.291	0.079	8.375	1.725	4.60062	0.251652
0.1875	0.0625	0.0625	0.375	0	0	0	0.3125	0.000631947	0.0545	0.544	0.3045	0.07	8.6875	1.8075	4.57625	0.258859
0.0625	0.3125	0	0.25	0	0.0625	0	0.3125	0.000626242	0.04	0.5755	0.3145	0.0865	8.625	1.74625	4.58688	0.255255
0.0625	0.125	0	0.3125	0	0.125	0	0.375	0.000624488	0.023	0.53	0.3485	0.147	9.375	1.77188	4.57437	0.23003
0.25	0.1875	0	0.0625	0	0	0.125	0.375	0.000624029	0.0235	0.5875	0.2935	0.154	9	1.82187	4.57812	0.252853
0.125	0.25	0.1875	0	0	0	0.125	0.3125	0.000623685	0.0465	0.5095	0.325	0.081	8.6875	1.72875	4.6875	0.232432
0.0625	0.1875	0	0	0.1875	0	0.125	0.4375	0.00062164	0.0255	0.5195	0.3555	0.132	9.8125	1.75812	4.61375	0.244444
0.125	0.375	0	0	0.0625	0	0.125	0.3125	0.00062076	0.027	0.5385	0.3935	0.1085	8.6875	1.76313	4.63125	0.25045
0.0625	0.25	0	0.375	0	0	0.0625	0.25	0.000619047	0.044	0.468	0.4625	0.065	8.5625	1.7675	4.58875	0.252853
0.25	0.125	0.0625	0	0	0	0.125	0.4375	0.000618169	0.0235	0.5885	0.301	0.1485	9.3125	1.80375	4.5825	0.248048
0.1875	0.1875	0	0.25	0	0	0.0625	0.3125	0.000617833	0.035	0.583	0.287	0.1055	8.6875	1.80812	4.575	0.254054
0	0.3125	0	0.25	0.0625	0	0.0625	0.3125	0.000617007	0.037	0.441	0.4475	0.0845	8.875	1.72812	4.59375	0.251652
0	0.1875	0.125	0.1875	0	0.0625	0	0.4375	0.000616776	0.0395	0.5655	0.234	0.118	9.375	1.68938	4.58875	0.234835
0.125	0.0625	0.125	0.25	0	0	0	0.4375	0.000613486	0.0615	0.598	0.2125	0.0785	9.25	1.74687	4.56	0.23964
0.1875	0.3125	0	0.1875	0	0	0.0625	0.25	0.000608329	0.0415	0.5675	0.315	0.082	8.1875	1.79812	4.60938	0.254054
0.125	0.3125	0	0.1875	0	0	0.0625	0.3125	0.000604863	0.038	0.608	0.2975	0.088	8.5625	1.76625	4.58188	0.252853
0.25	0.125	0.0625	0	0	0	0.125	0.4375	0.000604783	0.0215	0.583	0.2855	0.169	9.3125	1.80375	4.5825	0.248048
0	0.1875	0.0625	0.3125	0	0	0.0625	0.375	0.000604171	0.042	0.5015	0.404	0.071	9.25	1.7175	4.56563	0.243243
0.1875	0.1875	0	0.0625	0.125	0	0	0.4375	0.000603631	0.0655	0.7045	0.1495	0.0875	9.125	1.7875	4.56813	0.258859
0.0625	0.125	0	0.4375	0	0.0625	0	0.3125	0.000603279	0.033	0.5015	0.419	0.087	9	1.77812	4.56625	0.233634
0.125	0.1875	0.0625	0.3125	0	0	0	0.3125	0.00060264	0.0615	0.606	0.231	0.07	8.5625	1.76562	4.58312	0.256456
0.25	0.3125	0	0.125	0	0	0.0625	0.25	0.000599773	0.0515	0.5725	0.2575	0.079	8.0625	1.81875	4.61625	0.255255
0.125	0.0625	0	0.3125	0.0625	0	0	0.4375	0.000599765	0.0355	0.57	0.24	0.1235	9.4375	1.785	4.52188	0.23003
0.125	0.375	0	0.125	0	0	0.125	0.25	0.000595778	0.0405	0.5165	0.3875	0.0735	8.375	1.77125	4.62625	0.25045
0.0625	0.1875	0.25	0	0.0625	0	0	0.4375	0.00059538	0.0635	0.641	0.1485	0.0985	9.0625	1.67312	4.65625	0.231231
0.125	0.125	0.25	0	0	0	0.125	0.375	0.000595196	0.0345	0.5345	0.3045	0.106	9.125	1.72125	4.685	0.219219
0.25	0.25	0.125	0	0	0	0.0625	0.3125	0.000592074	0.049	0.611	0.206	0.096	8.3125	1.78313	4.6525	0.246847
0.1875	0.125	0	0.3125	0.0625	0	0	0.3125	0.000591086	0.0525	0.628	0.249	0.072	8.6875	1.8175	4.57688	0.262462
0.25	0.125	0	0.125	0	0.0625	0	0.4375	0.000587316	0.0395	0.697	0.1855	0.115	9.125	1.8175	4.54563	0.258859
0	0.25	0.125	0.125	0.0625	0	0	0.4375	0.000586769	0.071	0.5965	0.1885	0.0735	9.1875	1.67687	4.5925	0.243243
0.1875	0.375	0.125	0	0	0	0.0625	0.25	0.000585644	0.0455	0.5645	0.2465	0.0925	7.9375	1.7525	4.68	0.23964
0.0625	0.25	0	0.3125	0.0625	0	0	0.3125	0.000585336	0.0555	0.5545	0.317	0.06	8.6875	1.755	4.57688	0.261261
0.1875	0.1875	0	0.0625	0.125	0	0	0.4375	0.000584535	0.073	0.686	0.161	0.0725	9.125	1.7875	4.56813	0.258859
0.125	0.125	0	0.375	0	0	0.0625	0.3125	0.000583784	0.034	0.5185	0.37	0.0895	8.9375	1.79812	4.56125	0.25045
0.1875	0.25	0.1875	0	0	0	0.0625	0.3125	0.000583057	0.044	0.6085	0.2135	0.102	8.375	1.745	4.6775	0.237237
0.3125	0.1875	0.0625	0.0625	0	0	0	0.375	0.000581133	0.059	0.6625	0.1565	0.095	8.4375	1.81625	4.58313	0.258859
0.0625	0.25	0	0.3125	0	0.0625	0	0.3125	0.00058109	0.037	0.564	0.357	0.078	8.75	1.75687	4.58	0.257658
0.125	0.0625	0	0.375	0.0625	0	0	0.375	0.000579237	0.034	0.532	0.3155	0.1015	9.1875	1.79625	4.5425	0.232432
0.1875	0.125	0.125	0	0	0	0.1875	0.375	0.00057899	0.0415	0.511	0.335	0.0815	9.3125	1.78125	4.645	0.234835
0.125	0.25	0	0	0.125	0	0.125	0.375	0.000577948	0.0275	0.5335	0.3565	0.1105	9.25	1.77625	4.6225	0.252853
0.125	0.1875	0	0.375	0	0.0625	0	0.25	0.000577017	0.0335	0.5765	0.3515	0.085	8.5	1.79937	4.60062	0.262462
0.1875	0.1875	0.125	0.125	0	0	0	0.375	0.000573795	0.078	0.667	0.1345	0.082	8.625	1.7575	4.60125	0.25045
0.0625	0.1875	0.1875	0	0	0	0.1875	0.375	0.000573354	0.032	0.4755	0.3845	0.098	9.375	1.71188	4.67	0.225225
0.125	0.1875	0	0.25	0	0	0.125	0.3125	0.000570944	0.0345	0.5155	0.369	0.087	9	1.79188	4.585	0.249249
0.0625	0.25	0	0.375	0	0	0.0625	0.25	0.000570511	0.0345	0.4725	0.4605	0.076	8.5625	1.7675	4.58875	0.252853
0.0625	0.125	0.1875	0.1875	0	0	0	0.4375	0.000570039	0.063	0.639	0.177	0.08	9.1875	1.69813	4.59187	0.231231
0	0.25	0	0.0625	0.1875	0	0.0625	0.4375	0.000568755	0.0325	0.4845	0.3225	0.112	9.625	1.7225	4.59688	0.251652
0.25	0.125	0.0625	0	0.125	0	0	0.4375	0.00056844	0.062	0.6615	0.14	0.099	9.0625	1.80125	4.6	0.256456
0	0.3125	0	0.125	0.125	0	0.0625	0.375	0.000566919	0.039	0.4405	0.3815	0.0865	9.1875	1.72	4.59875	0.252853
0.125	0.1875	0.1875	0	0	0	0.1875	0.3125	0.00056631	0.0395	0.482	0.3695	0.0805	9	1.74375	4.6975	0.227628
0.25	0.125	0	0	0.125	0	0.0625	0.4375	0.000566136	0.0325	0.6135	0.2065	0.1375	9.3125	1.82313	4.585	0.243243
0.0625	0.25	0	0	0.125	0	0.125	0.4375	0.000561814	0.0245	0.5265	0.366	0.119	9.625	1.74438	4.595	0.249249
0	0.25	0	0.125	0.125	0	0.0625	0.4375	0.000560796	0.0315	0.4635	0.334	0.115	9.5625	1.71938	4.57125	0.249249
0.125	0.1875	0.0625	0	0	0	0.25	0.375	0.000560012	0.029	0.4895	0.3945	0.1	9.5625	1.77188	4.63	0.238438
0.25	0.1875	0.0625	0	0	0	0.125	0.375	0.000559845	0.026	0.58	0.297	0.125	8.9375	1.80438	4.61	0.25045
0.125	0.25	0	0	0.125	0	0.0625	0.4375	0.000559827	0.0315	0.637	0.2325	0.12	9.3125	1.76063	4.585	0.252853
0	0.3125	0.0625	0.0625	0	0	0.125	0.4375	0.000558967	0.024	0.5105	0.4345	0.105	9.4375	1.68938	4.57562	0.237237
0.125	0.3125	0.1875	0.0625	0	0	0	0.3125	0.000557217	0.0945	0.6725	0.137	0.064	8.1875	1.70938	4.66062	0.23964
0.125	0.25	0	0	0.125	0	0.125	0.375	0.00055708	0.0255	0.558	0.329	0.119	9.25	1.77625	4.6225	0.251652
0.25	0.1875	0	0	0.0625	0	0.1875	0.3125	0.000555284	0.034	0.488	0.3415	0.098	9	1.84062	4.64125	0.251652
0.25	0.1875	0.0625	0	0	0	0.125	0.375	0.000554556	0.025	0.59	0.287	0.131	8.9375	1.80438	4.61	0.25045
0	0.3125	0	0.0625	0.0625	0	0.125	0.4375	0.000552584	0.0205	0.447	0.4805	0.1255	9.5625	1.71	4.56938	0.248048
0.125	0.4375	0.125	0	0	0	0.0625	0.25	0.000551979	0.061	0.5505	0.263	0.0625	7.9375	1.72125	4.68	0.237237
0.3125	0.1875	0	0.125	0	0	0.0625	0.3125	0.00055039	0.034	0.6065	0.2215	0.1205	8.4375	1.84937	4.58875	0.258859
0	0.1875	0.0625	0.25	0	0	0.125	0.375	0.000545867	0.033	0.4345	0.47	0.081	9.4375	1.72188	4.5825	0.240841
0.125	0.1875	0.1875	0.125	0	0	0	0.375	0.00054462	0.0775	0.6505	0.1385	0.078	8.6875	1.71938	4.62625	0.240841
0.1875	0.1875	0.0625	0.25	0	0	0	0.3125	0.000544347	0.057	0.6085	0.2195	0.0715	8.4375	1.78625	4.59	0.258859
0.125	0.125	0	0.4375	0.0625	0	0	0.25	0.000544226	0.054	0.5245	0.366	0.0525	8.5625	1.80812	4.59063	0.26006
0.1875	0.125	0.0625	0.3125	0	0	0	0.3125	0.000543149	0.065	0.578	0.237	0.061	8.5625	1.79688	4.58312	0.257658
0.125	0.375	0.125	0	0	0	0.125	0.25	0.000542815	0.0435	0.508	0.356	0.069	8.25	1.73625	4.69	0.237237
0.1875	0.1875	0	0.1875	0.0625	0	0	0.375	0.000542614	0.0595	0.655	0.182	0.0765	8.8125	1.79563	4.56313	0.258859
0.0625	0.125	0.125	0.375	0	0	0	0.3125	0.00054053	0.0715	0.497	0.287	0.053	8.75	1.73812	4.60125	0.243243
0.1875	0.1875	0	0	0.1875	0	0.0625	0.375	0.000539992	0.0385	0.6085	0.2105	0.1095	9.125	1.80625	4.63125	0.252853
0	0.1875	0	0.1875	0	0.125	0.0625	0.4375	0.00053976	0.019	0.4445	0.4045	0.158	9.8125	1.73375	4.57062	0.222823
0.0625	0.375	0	0.25	0	0	0.0625	0.25	0.000538267	0.0385	0.511	0.38	0.072	8.3125	1.74625	4.6025	0.25045
0.0625	0.25	0.125	0.25	0	0	0	0.3125	0.000537809	0.067	0.5995	0.2195	0.061	8.5	1.71687	4.615	0.244444
0	0.125	0.125	0.25	0.0625	0	0	0.4375	0.000536517	0.052	0.517	0.2255	0.0885	9.4375	1.69813	4.57875	0.212012
0	0.1875	0	0.25	0.125	0	0.0625	0.375	0.000535259	0.031	0.4275	0.3865	0.1045	9.4375	1.74125	4.585	0.228829
0.125	0.125	0.0625	0.4375	0	0	0	0.25	0.000534926	0.0565	0.502	0.328	0.0575	8.4375	1.7875	4.59687	0.256456
0.1875	0.3125	0	0.125	0.0625	0	0	0.3125	0.000534182	0.075	0.651	0.2045	0.0535	8.3125	1.78563	4.5975	0.257658
0.0625	0.4375	0.0625	0	0	0	0.0625	0.375	0.00053069	0.0235	0.572	0.336	0.1175	8.625	1.69562	4.6	0.23964
0.125	0.375	0.125	0	0	0.0625	0	0.3125	0.000530344	0.0555	0.6165	0.2	0.0775	8.25	1.72125	4.66437	0.243243
0.125	0.125	0.25	0.125	0	0	0	0.375	0.000530197	0.0705	0.6395	0.14	0.084	8.75	1.7125	4.65125	0.231231
0.0625	0.4375	0.1875	0	0	0	0.0625	0.25	0.000529964	0.0665	0.524	0.2645	0.0575	8	1.68312	4.705	0.227628
0.0625	0.375	0.25	0	0	0	0.0625	0.25	0.000529092	0.0575	0.5325	0.24	0.072	8.0625	1.67625	4.73	0.222823
0.1875	0.1875	0	0.25	0.0625	0	0	0.3125	0.000528494	0.0585	0.613	0.225	0.0655	8.5625	1.80688	4.58375	0.26006
0	0.3125	0	0.125	0.0625	0	0.125	0.375	0.000523388	0.0305	0.4085	0.472	0.089	9.3125	1.72125	4.59	0.249249
0.0625	0.1875	0	0.3125	0	0	0.125	0.3125	0.000522459	0.0295	0.447	0.4745	0.0835	9.125	1.77125	4.57812	0.248048
0	0.375	0.125	0	0.0625	0	0.0625	0.375	0.000520918	0.041	0.4865	0.3285	0.0795	8.875	1.67125	4.64375	0.23964
0.0625	0.3125	0	0.25	0	0.0625	0	0.3125	0.00052003	0.0385	0.594	0.3115	0.073	8.625	1.74625	4.58688	0.255255
0.125	0.1875	0	0	0.0625	0	0.1875	0.4375	0.000519934	0.0185	0.537	0.3725	0.1405	9.75	1.77687	4.58625	0.248048
0.125	0.1875	0	0.375	0	0.0625	0	0.25	0.000519607	0.038	0.563	0.335	0.0725	8.5	1.79937	4.60062	0.261261
0	0.3125	0.0625	0.0625	0	0	0.125	0.4375	0.000519423	0.0245	0.474	0.4635	0.0965	9.4375	1.68938	4.57562	0.240841
0.1875	0.1875	0	0.3125	0	0	0.0625	0.25	0.000519355	0.032	0.533	0.348	0.0875	8.4375	1.81937	4.59563	0.257658
0.25	0.1875	0.125	0.0625	0	0	0	0.375	0.000519354	0.074	0.6355	0.1425	0.0775	8.5	1.77812	4.60812	0.249249
0.25	0.25	0	0.0625	0.0625	0	0	0.375	0.00051757	0.058	0.671	0.186	0.0715	8.5625	1.80563	4.57688	0.26006
0.125	0.25	0	0	0	0.0625	0.125	0.4375	0.000516074	0.0135	0.563	0.388	0.175	9.5	1.76375	4.57938	0.244444
0.125	0.1875	0.0625	0.375	0	0	0	0.25	0.000514815	0.058	0.563	0.2695	0.0585	8.3125	1.77687	4.60375	0.256456
0.0625	0.25	0	0.375	0.0625	0	0	0.25	0.000514743	0.054	0.5325	0.351	0.051	8.4375	1.76625	4.5975	0.262462
0.0625	0.1875	0.125	0	0.1875	0	0	0.4375	0.000514418	0.0495	0.597	0.165	0.1055	9.3125	1.71437	4.64375	0.245646
0	0.25	0.0625	0.125	0	0.125	0	0.4375	0.000512664	0.027	0.5215	0.261	0.1395	9.4375	1.70125	4.5925	0.248048
0.1875	0.1875	0.125	0	0	0.125	0	0.375	0.000512444	0.0365	0.628	0.184	0.1215	8.875	1.7675	4.65875	0.248048
0.1875	0.125	0	0.375	0.0625	0	0	0.25	0.000511955	0.058	0.5595	0.3005	0.0525	8.4375	1.82875	4.5975	0.267267
0.0625	0.375	0	0	0.125	0	0.0625	0.375	0.000511645	0.0305	0.5335	0.3225	0.0975	8.9375	1.73	4.6125	0.249249
0	0.375	0.125	0	0.0625	0	0.0625	0.375	0.000511632	0.04	0.495	0.304	0.085	8.875	1.67125	4.64375	0.240841
0.1875	0.125	0.1875	0	0.0625	0	0	0.4375	0.000511398	0.067	0.651	0.1215	0.0965	9	1.7425	4.63125	0.23964
0	0.1875	0.0625	0.3125	0.0625	0	0	0.375	0.000511155	0.06	0.4945	0.292	0.059	9.125	1.71625	4.57437	0.254054
0.3125	0.125	0	0.0625	0.0625	0	0	0.4375	0.000510489	0.049	0.678	0.156	0.0985	8.9375	1.83625	4.54938	0.263664
0.125	0.0625	0.125	0.3125	0	0	0	0.375	0.000508856	0.0555	0.5755	0.247	0.0645	9	1.75812	4.58063	0.238438
0.1875	0.0625	0.1875	0.1875	0	0	0	0.375	0.000508542	0.068	0.605	0.1705	0.0725	8.8125	1.76125	4.61937	0.242042
0.0625	0.25	0	0.125	0	0.125	0	0.4375	0.000508141	0.023	0.593	0.269	0.1385	9.375	1.73937	4.5675	0.252853
0.125	0.0625	0.0625	0.4375	0	0	0	0.3125	0.000506388	0.0395	0.4815	0.375	0.071	8.8125	1.78687	4.56937	0.249249
0	0.25	0.0625	0	0.1875	0	0.0625	0.4375	0.000506101	0.0285	0.474	0.3345	0.112	9.5625	1.705	4.62875	0.249249
0.125	0.1875	0.25	0.0625	0	0	0	0.375	0.000506097	0.078	0.646	0.124	0.081	8.625	1.70188	4.65813	0.233634
0	0.25	0.0625	0.125	0.125	0	0	0.4375	0.000504126	0.0485	0.5235	0.217	0.0915	9.3125	1.6975	4.58625	0.25045
0.125	0.125	0	0.375	0	0.125	0	0.25	0.000502122	0.0265	0.541	0.352	0.0995	8.75	1.815	4.6225	0.258859
0.125	0.3125	0	0	0.0625	0.0625	0	0.4375	0.000501355	0.035	0.643	0.2345	0.095	9.0625	1.7475	4.57812	0.255255
0.1875	0.3125	0	0.125	0.0625	0	0	0.3125	0.00049976	0.0855	0.6385	0.1795	0.051	8.3125	1.78563	4.5975	0.257658
0.25	0.25	0	0.1875	0	0	0.0625	0.25	0.000498306	0.04	0.568	0.283	0.0775	8.1875	1.82937	4.60938	0.26006
0.125	0.1875	0.125	0	0.125	0	0	0.4375	0.000498305	0.0575	0.6725	0.121	0.1065	9.125	1.73188	4.625	0.246847
0.0625	0.375	0	0.3125	0	0	0.0625	0.1875	0.000495608	0.0405	0.4765	0.439	0.0585	8.0625	1.7575	4.62312	0.254054
0	0.3125	0.125	0.0625	0	0	0.125	0.375	0.000492696	0.033	0.4675	0.4405	0.0725	9.125	1.68312	4.62813	0.233634
0	0.1875	0.1875	0	0.125	0	0.0625	0.4375	0.00049237	0.0355	0.506	0.2415	0.1135	9.5	1.6775	4.66	0.231231
0.1875	0.3125	0	0	0	0.0625	0.0625	0.375	0.000491177	0.02	0.603	0.3145	0.1295	8.8125	1.78062	4.59688	0.25045
0.1875	0.1875	0.0625	0	0	0	0.1875	0.375	0.000490648	0.022	0.5535	0.333	0.121	9.25	1.78812	4.62	0.243243
0.1875	0.25	0	0	0.0625	0.0625	0	0.4375	0.000489948	0.0355	0.6715	0.2015	0.102	9.0625	1.77875	4.57812	0.258859
0.25	0.1875	0	0.125	0	0.125	0	0.3125	0.000489534	0.033	0.6245	0.222	0.107	8.625	1.83438	4.6225	0.256456
0.125	0.1875	0	0.0625	0	0	0.1875	0.4375	0.000488249	0.017	0.584	0.338	0.1455	9.6875	1.77375	4.56062	0.244444
0	0.4375	0	0.125	0.0625	0	0.0625	0.3125	0.000488228	0.0375	0.4405	0.4105	0.072	8.625	1.70687	4.6075	0.249249
0	0.25	0	0.125	0.0625	0.125	0	0.4375	0.00048673	0.0275	0.459	0.3135	0.123	9.5625	1.72188	4.58625	0.254054
0	0.3125	0.1875	0	0.0625	0	0.0625	0.375	0.000486544	0.0345	0.5085	0.283	0.098	8.9375	1.66437	4.66875	0.234835
0	0.25	0	0.1875	0.125	0	0.0625	0.375	0.000485624	0.0285	0.4365	0.3865	0.101	9.3125	1.73063	4.59187	0.252853
0.25	0.125	0	0	0.125	0	0.0625	0.4375	0.000485244	0.0265	0.609	0.211	0.1425	9.3125	1.82313	4.585	0.248048
0	0.3125	0	0.125	0.0625	0.0625	0	0.4375	0.000484367	0.0275	0.5125	0.295	0.1165	9.3125	1.70625	4.56438	0.255255
0.3125	0.1875	0.0625	0	0.0625	0	0	0.375	0.000484087	0.0535	0.626	0.1615	0.0895	8.5	1.81937	4.60875	0.26006
0.25	0.25	0.0625	0	0	0	0.125	0.3125	0.000483141	0.0265	0.553	0.3125	0.1055	8.5625	1.805	4.6375	0.25045
0.0625	0.375	0	0	0.125	0	0.0625	0.375	0.000482391	0.03	0.532	0.325	0.093	8.9375	1.73	4.6125	0.25045
0.125	0.3125	0.1875	0	0	0	0.125	0.25	0.000480782	0.036	0.5105	0.3465	0.0755	8.3125	1.72938	4.715	0.232432
0.1875	0.1875	0	0.375	0	0.0625	0	0.1875	0.000480598	0.0375	0.548	0.3365	0.0695	8.125	1.83125	4.62812	0.267267
0	0.1875	0	0.25	0.125	0	0.0625	0.375	0.000480067	0.033	0.388	0.401	0.0935	9.4375	1.74125	4.585	0.228829
0.25	0.25	0	0.0625	0	0	0.125	0.3125	0.000479648	0.027	0.5295	0.3355	0.1	8.625	1.8225	4.60562	0.251652
0.0625	0.1875	0.1875	0	0.125	0	0	0.4375	0.00047778	0.057	0.6295	0.1345	0.099	9.1875	1.69375	4.65	0.23964
0.125	0.1875	0.25	0.0625	0	0	0	0.375	0.000476063	0.074	0.6505	0.1105	0.0895	8.625	1.70188	4.65813	0.233634
0.25	0.3125	0	0.1875	0	0	0.0625	0.1875	0.000476002	0.0475	0.539	0.2905	0.064	7.8125	1.83	4.63688	0.257658
0.125	0.0625	0.25	0.125	0	0	0	0.4375	0.000475073	0.063	0.6145	0.1515	0.081	9.125	1.71188	4.62375	0.22042
0.0625	0.3125	0.125	0	0	0	0.1875	0.3125	0.00047504	0.0325	0.4615	0.428	0.074	8.9375	1.71938	4.6725	0.231231
0	0.25	0	0.1875	0	0.0625	0.125	0.375	0.000474818	0.0265	0.3995	0.5185	0.0865	9.5	1.73375	4.58625	0.246847
0	0.1875	0.125	0.0625	0	0	0.1875	0.4375	0.000474417	0.0285	0.437	0.428	0.089	9.8125	1.6975	4.61063	0.227628
0.1875	0.375	0	0.25	0	0	0.0625	0.125	0.000474116	0.053	0.5415	0.295	0.056	7.5625	1.81	4.6575	0.256456
0.0625	0.3125	0.0625	0	0	0	0.1875	0.375	0.000473342	0.0205	0.5055	0.4545	0.1005	9.25	1.72562	4.62	0.237237
0	0.1875	0.125	0.125	0	0.125	0	0.4375	0.000472155	0.031	0.505	0.232	0.13	9.5	1.69437	4.6175	0.23964
0.125	0.3125	0	0	0	0.0625	0.125	0.375	0.000471837	0.0165	0.559	0.406	0.126	9.125	1.76438	4.60687	0.249249
0.1875	0.1875	0.125	0	0	0.125	0	0.375	0.00047158	0.028	0.6585	0.177	0.1445	8.875	1.7675	4.65875	0.249249
0.3125	0.25	0	0	0.0625	0	0.0625	0.3125	0.000470674	0.0285	0.575	0.2635	0.109	8.375	1.84187	4.62125	0.26006
0	0.3125	0	0.0625	0.125	0.0625	0	0.4375	0.000469707	0.0325	0.473	0.315	0.097	9.375	1.70938	4.59	0.254054
0.0625	0.125	0.3125	0	0	0.0625	0	0.4375	0.00046909	0.035	0.607	0.1725	0.128	9.1875	1.66813	4.68438	0.22042
0.1875	0.1875	0	0.375	0	0	0.0625	0.1875	0.000468674	0.035	0.478	0.406	0.069	8.1875	1.83062	4.61625	0.261261
0.1875	0.125	0.3125	0	0	0	0.0625	0.3125	0.000468497	0.046	0.5645	0.194	0.093	8.5	1.73125	4.7275	0.222823
0.0625	0.125	0.3125	0	0	0.0625	0	0.4375	0.000467462	0.0375	0.5965	0.172	0.1215	9.1875	1.66813	4.68438	0.22042
0.1875	0.1875	0.125	0	0	0.125	0	0.375	0.000466254	0.0315	0.6395	0.1905	0.1215	8.875	1.7675	4.65875	0.248048
0.125	0.1875	0	0.375	0	0.0625	0	0.25	0.000466152	0.031	0.5665	0.336	0.079	8.5	1.79937	4.60062	0.262462
0.0625	0.125	0	0.4375	0	0	0.0625	0.3125	0.000464778	0.0295	0.43	0.458	0.08	9.0625	1.7775	4.55438	0.227628
0.0625	0.0625	0.125	0.375	0	0	0	0.375	0.000464625	0.0435	0.485	0.3215	0.0685	9.125	1.7375	4.57375	0.210811
0	0.25	0.0625	0	0.1875	0	0.0625	0.4375	0.000464285	0.026	0.4995	0.286	0.125	9.5625	1.705	4.62875	0.246847
0	0.3125	0.1875	0	0.0625	0	0.0625	0.375	0.000464172	0.0395	0.5115	0.2735	0.084	8.9375	1.66437	4.66875	0.233634
0	0.25	0.125	0.125	0	0	0.125	0.375	0.00046256	0.035	0.477	0.393	0.0705	9.25	1.69375	4.62125	0.233634
0.25	0.25	0	0.125	0.0625	0	0	0.3125	0.000461828	0.0725	0.643	0.1785	0.0555	8.3125	1.81688	4.5975	0.262462
0.0625	0.25	0	0.4375	0	0	0.0625	0.1875	0.000461741	0.033	0.4225	0.5095	0.065	8.3125	1.77875	4.60938	0.257658
0.25	0.25	0	0	0	0.0625	0.125	0.3125	0.000461229	0.02	0.5535	0.3805	0.1095	8.75	1.8275	4.63438	0.254054
0.125	0.375	0	0	0.0625	0	0.1875	0.25	0.000459168	0.029	0.4505	0.4535	0.0775	8.625	1.77875	4.66875	0.245646
0	0.375	0.0625	0	0.0625	0.0625	0	0.4375	0.000458848	0.0315	0.5345	0.2685	0.1015	9.125	1.67813	4.60313	0.25045
0.0625	0.3125	0	0.0625	0.1875	0	0	0.375	0.000457192	0.067	0.5205	0.228	0.0575	8.9375	1.73937	4.61438	0.256456
0.25	0.25	0	0	0.0625	0.0625	0	0.375	0.000455838	0.04	0.654	0.205	0.085	8.6875	1.81062	4.60562	0.26006
0.0625	0.375	0	0	0.0625	0.0625	0	0.4375	0.000454906	0.03	0.5805	0.2935	0.089	9.0625	1.71625	4.57812	0.255255
0.125	0.3125	0	0.0625	0	0	0.1875	0.3125	0.000454816	0.0235	0.536	0.408	0.0885	8.9375	1.775	4.61562	0.244444
0.125	0.25	0	0.3125	0	0.0625	0	0.25	0.00045388	0.033	0.5905	0.3235	0.072	8.375	1.78875	4.6075	0.261261
0.0625	0.1875	0.1875	0	0	0.125	0	0.4375	0.00045379	0.026	0.6375	0.169	0.162	9.3125	1.6975	4.65625	0.236036
0.125	0.0625	0	0.25	0.125	0	0	0.4375	0.000453744	0.032	0.5825	0.2275	0.107	9.5	1.78812	4.5475	0.234835
0.0625	0.125	0	0.375	0.125	0	0	0.3125	0.000453664	0.046	0.495	0.3465	0.0575	9	1.77937	4.58875	0.238438
0.125	0.3125	0.1875	0	0	0.0625	0	0.3125	0.000453301	0.047	0.652	0.1525	0.097	8.3125	1.71437	4.68938	0.238438
0.1875	0.125	0	0.0625	0	0	0.1875	0.4375	0.000453037	0.0165	0.5485	0.324	0.1545	9.6875	1.805	4.56062	0.237237
0.125	0.375	0	0.125	0	0.0625	0	0.3125	0.000452995	0.051	0.611	0.2485	0.0585	8.375	1.75625	4.60062	0.255255
0.0625	0.3125	0.25	0.0625	0	0	0	0.3125	0.000452833	0.08	0.6125	0.1515	0.061	8.25	1.67125	4.68562	0.228829
0.0625	0.25	0	0.25	0.125	0	0	0.3125	0.000451949	0.0495	0.533	0.2855	0.06	8.75	1.75812	4.6025	0.261261
0	0.1875	0.25	0.0625	0	0.0625	0	0.4375	0.000451739	0.0375	0.5635	0.1835	0.1165	9.25	1.65437	4.6525	0.226426
0.1875	0.375	0	0	0.0625	0	0.125	0.25	0.000450157	0.03	0.5265	0.38	0.075	8.3125	1.795	4.65875	0.25045
0.125	0.1875	0.0625	0.375	0	0	0	0.25	0.00044958	0.0545	0.5555	0.275	0.054	8.3125	1.77687	4.60375	0.258859
0	0.3125	0.125	0.125	0	0	0.0625	0.375	0.00044928	0.043	0.539	0.2915	0.0665	8.9375	1.67875	4.61125	0.234835
0	0.25	0	0.125	0.0625	0.125	0	0.4375	0.000449184	0.0225	0.459	0.3295	0.132	9.5625	1.72188	4.58625	0.254054
0.25	0.1875	0	0	0	0.0625	0.0625	0.4375	0.00044901	0.0155	0.644	0.252	0.1785	9.1875	1.81125	4.56937	0.252853
0.125	0.4375	0	0	0.0625	0	0.125	0.25	0.000448904	0.035	0.483	0.4215	0.063	8.3125	1.76375	4.65875	0.244444
0.125	0.0625	0	0.375	0.0625	0	0	0.375	0.000448788	0.029	0.5255	0.3005	0.098	9.1875	1.79625	4.5425	0.233634
0.3125	0.125	0.0625	0	0	0	0.0625	0.4375	0.000448552	0.018	0.617	0.2355	0.1715	9	1.82	4.5725	0.252853
0.0625	0.4375	0.125	0.0625	0	0	0	0.3125	0.000448328	0.0805	0.6015	0.197	0.047	8.125	1.685	4.63563	0.237237
0.1875	0.3125	0.125	0	0	0.0625	0	0.3125	0.00044824	0.0505	0.6405	0.169	0.082	8.25	1.7525	4.66437	0.246847
0	0.1875	0	0.1875	0	0.125	0.0625	0.4375	0.000446802	0.0165	0.4475	0.3955	0.153	9.8125	1.73375	4.57062	0.224024
0	0.1875	0.0625	0.375	0	0	0.0625	0.3125	0.000444605	0.036	0.4255	0.45	0.0645	9	1.72875	4.58625	0.244444
0.125	0.125	0	0.125	0	0.1875	0	0.4375	0.000444389	0.0235	0.6145	0.2115	0.1455	9.625	1.78625	4.58938	0.246847
0.1875	0.125	0.0625	0.375	0	0	0	0.25	0.000444247	0.0495	0.523	0.286	0.06	8.3125	1.80812	4.60375	0.26006
0	0.375	0.0625	0.125	0	0	0.125	0.3125	0.000442673	0.0355	0.418	0.4355	0.0685	8.8125	1.70125	4.62375	0.23964
0.0625	0.0625	0.125	0.375	0	0	0	0.375	0.000441903	0.0455	0.457	0.322	0.066	9.125	1.7375	4.57375	0.210811
0.1875	0.25	0	0	0.0625	0.0625	0	0.4375	0.000439771	0.0395	0.6575	0.2065	0.082	9.0625	1.77875	4.57812	0.257658
0.1875	0.125	0.125	0	0.125	0	0	0.4375	0.000439082	0.055	0.65	0.1335	0.092	9.125	1.76313	4.625	0.246847
0.125	0.125	0	0.3125	0	0.125	0	0.3125	0.000437828	0.0225	0.58	0.305	0.11	9	1.80375	4.60188	0.257658
0.3125	0.25	0.0625	0.125	0	0	0	0.25	0.000437483	0.0755	0.5635	0.182	0.0565	7.8125	1.82812	4.63125	0.262462
0	0.3125	0	0.125	0	0.0625	0.125	0.375	0.000436774	0.0215	0.4145	0.527	0.093	9.375	1.72313	4.59313	0.246847
0.0625	0.4375	0	0.0625	0	0	0.125	0.3125	0.000436674	0.0225	0.4845	0.4915	0.0815	8.625	1.72875	4.60562	0.23964
0.125	0.1875	0.0625	0	0	0	0.25	0.375	0.000435858	0.024	0.4695	0.4115	0.094	9.5625	1.77188	4.63	0.240841
0.1875	0.25	0.125	0.125	0	0	0	0.3125	0.000434421	0.0845	0.61	0.1505	0.056	8.25	1.75812	4.62875	0.246847
0.0625	0.3125	0.125	0	0.125	0	0	0.375	0.000434085	0.067	0.5705	0.1695	0.067	8.75	1.70125	4.6525	0.243243
0.0625	0.375	0.0625	0.25	0	0	0	0.25	0.000432828	0.0655	0.5505	0.2475	0.0485	8.0625	1.72437	4.6175	0.25045
0	0.3125	0	0.1875	0.0625	0	0.125	0.3125	0.0004321	0.032	0.4035	0.485	0.069	9.0625	1.7325	4.61063	0.251652
0.0625	0.375	0	0.3125	0	0	0.0625	0.1875	0.000432097	0.043	0.4725	0.4385	0.0485	8.0625	1.7575	4.62312	0.254054
0	0.25	0	0.0625	0.1875	0.0625	0	0.4375	0.000431788	0.033	0.479	0.2665	0.1025	9.5625	1.72313	4.60875	0.254054
0.125	0.125	0	0.1875	0.1875	0	0	0.375	0.000431061	0.043	0.593	0.21	0.0805	9.1875	1.79188	4.60063	0.254054
0.125	0.375	0.125	0	0	0	0.125	0.25	0.000430795	0.042	0.496	0.3505	0.059	8.25	1.73625	4.69	0.234835
0.1875	0.1875	0	0	0	0.0625	0.1875	0.375	0.000430586	0.018	0.548	0.3915	0.1115	9.4375	1.81062	4.61688	0.248048
0.0625	0.25	0	0	0.1875	0	0.125	0.375	0.000429108	0.0225	0.475	0.377	0.1065	9.4375	1.75875	4.64125	0.251652
0.25	0.3125	0	0	0.125	0	0.0625	0.25	0.000427921	0.034	0.5545	0.2785	0.0815	8.1875	1.825	4.6675	0.256456
0.1875	0.0625	0.1875	0	0	0	0.1875	0.375	0.00042769	0.0335	0.4765	0.3435	0.078	9.375	1.77438	4.67	0.23003
0.125	0.0625	0.1875	0	0	0	0.1875	0.4375	0.000427596	0.0265	0.449	0.363	0.099	9.75	1.7425	4.6425	0.213213
0	0.25	0.0625	0.125	0.125	0	0	0.4375	0.000427279	0.0515	0.5245	0.1965	0.0805	9.3125	1.6975	4.58625	0.248048
0.1875	0.1875	0	0.1875	0	0	0.125	0.3125	0.000427065	0.031	0.5335	0.313	0.0825	8.875	1.8125	4.59187	0.246847
0.125	0.0625	0.1875	0	0	0	0.1875	0.4375	0.00042687	0.022	0.4905	0.347	0.114	9.75	1.7425	4.6425	0.215616
0	0.125	0.1875	0.1875	0	0.0625	0	0.4375	0.000426257	0.033	0.5295	0.2085	0.117	9.4375	1.6825	4.61375	0.202402
0.125	0.25	0	0.0625	0	0.125	0	0.4375	0.000426046	0.019	0.6625	0.2205	0.1535	9.25	1.76	4.57437	0.255255
0.25	0.25	0.0625	0	0.0625	0	0	0.375	0.000425228	0.055	0.652	0.154	0.077	8.5	1.78812	4.60875	0.255255
0.1875	0.125	0	0.375	0	0	0.0625	0.25	0.000424968	0.03	0.499	0.376	0.0755	8.5625	1.83	4.58875	0.26006
0.125	0.25	0.0625	0	0	0.125	0	0.4375	0.000424294	0.0235	0.65	0.197	0.141	9.1875	1.7425	4.60625	0.25045
0.1875	0.4375	0	0.0625	0	0	0.125	0.1875	0.000424116	0.04	0.51	0.396	0.0525	7.875	1.7925	4.66062	0.248048
0	0.3125	0.125	0	0.125	0	0.0625	0.375	0.000423958	0.03	0.48	0.2915	0.101	9.0625	1.685	4.6625	0.240841
0	0.4375	0.125	0.0625	0	0	0.0625	0.3125	0.000423929	0.0395	0.4755	0.3295	0.0685	8.4375	1.66875	4.64562	0.234835
0.0625	0.125	0	0.4375	0.125	0	0	0.25	0.000422968	0.05	0.4355	0.3665	0.053	8.75	1.79062	4.60938	0.240841
0.125	0.1875	0.25	0	0.0625	0	0	0.375	0.000422579	0.0585	0.637	0.135	0.084	8.6875	1.705	4.68375	0.236036
0.0625	0.25	0.25	0	0	0.0625	0	0.375	0.00042234	0.041	0.6105	0.1795	0.094	8.75	1.67562	4.68688	0.231231
0.25	0.4375	0.0625	0	0	0	0.0625	0.1875	0.000421743	0.042	0.538	0.2705	0.069	7.5	1.79125	4.6825	0.248048
0.25	0.25	0	0	0.0625	0	0.125	0.3125	0.000421321	0.0205	0.5405	0.3365	0.113	8.6875	1.82563	4.63125	0.255255
0.1875	0.375	0	0	0	0.0625	0.0625	0.3125	0.000421137	0.0235	0.592	0.3255	0.093	8.4375	1.78125	4.62438	0.251652
0.3125	0.0625	0.125	0.125	0	0	0	0.375	0.000421067	0.07	0.5425	0.168	0.066	8.625	1.82	4.60125	0.25045
0.1875	0.3125	0	0	0.125	0	0.0625	0.3125	0.000420871	0.0275	0.582	0.2725	0.0965	8.5625	1.79313	4.64	0.254054
0.1875	0.25	0.125	0.125	0	0	0	0.3125	0.000420241	0.0835	0.606	0.151	0.055	8.25	1.75812	4.62875	0.248048
0.1875	0.125	0	0.4375	0.0625	0	0	0.1875	0.000419671	0.053	0.493	0.353	0.0455	8.1875	1.84	4.61813	0.266066
0.25	0.3125	0.0625	0	0	0	0.125	0.25	0.00041925	0.036	0.5015	0.3415	0.068	8.1875	1.80563	4.665	0.249249
0.125	0.1875	0.25	0	0.0625	0	0	0.375	0.000419076	0.062	0.648	0.122	0.0855	8.6875	1.705	4.68375	0.234835
0.1875	0.0625	0	0.3125	0	0.0625	0	0.375	0.000417719	0.0215	0.576	0.2985	0.113	9.125	1.81875	4.5525	0.23964
0	0.25	0.0625	0.25	0	0	0.125	0.3125	0.000417229	0.0375	0.38	0.5005	0.0585	9.0625	1.7225	4.61	0.242042
0.1875	0.4375	0.0625	0.0625	0	0	0	0.25	0.000416818	0.0925	0.5895	0.182	0.042	7.6875	1.755	4.63812	0.251652
0.25	0.0625	0	0.1875	0	0	0.0625	0.4375	0.000416625	0.023	0.5825	0.2295	0.1355	9.3125	1.8275	4.52688	0.232432
0.1875	0.3125	0	0.25	0	0	0.0625	0.1875	0.000415603	0.0405	0.519	0.3215	0.0615	7.9375	1.80937	4.63	0.252853
0.0625	0.3125	0.25	0.0625	0	0	0	0.3125	0.000414901	0.0895	0.5835	0.1605	0.0495	8.25	1.67125	4.68562	0.226426
0.1875	0.125	0.3125	0	0	0	0.0625	0.3125	0.000414013	0.037	0.5825	0.1865	0.103	8.5	1.73125	4.7275	0.227628
0.0625	0.125	0.1875	0.3125	0	0	0	0.3125	0.000413343	0.0635	0.525	0.2275	0.0545	8.6875	1.72063	4.63313	0.236036
0.25	0.1875	0	0.1875	0	0	0.125	0.25	0.000413124	0.0355	0.4685	0.329	0.0755	8.5	1.84438	4.61937	0.258859
0.1875	0.375	0.0625	0.125	0	0	0	0.25	0.000412706	0.0945	0.5885	0.181	0.041	7.8125	1.76562	4.63125	0.252853
0	0.3125	0.0625	0.1875	0.0625	0	0	0.375	0.000412623	0.055	0.5345	0.232	0.0605	8.875	1.695	4.58812	0.251652
0.25	0.125	0.25	0	0	0	0.0625	0.3125	0.000412488	0.042	0.5215	0.2025	0.093	8.4375	1.76937	4.7025	0.231231
0.1875	0.0625	0.125	0.25	0	0	0	0.375	0.000412248	0.0685	0.5915	0.1995	0.051	8.875	1.77875	4.5875	0.248048
0.25	0.3125	0.1875	0	0	0	0.0625	0.1875	0.000411691	0.0585	0.508	0.2115	0.0655	7.625	1.7775	4.7325	0.240841
0	0.1875	0.1875	0.125	0	0.0625	0	0.4375	0.000411204	0.0325	0.581	0.183	0.119	9.3125	1.67188	4.62063	0.233634
0.125	0.3125	0	0.25	0	0.0625	0	0.25	0.000411176	0.0385	0.5945	0.2945	0.061	8.25	1.77812	4.61437	0.261261
0	0.125	0.0625	0.25	0.125	0	0	0.4375	0.000411047	0.038	0.484	0.2365	0.0945	9.5625	1.71875	4.5725	0.2
0.1875	0.25	0	0	0.1875	0	0.0625	0.3125	0.000410862	0.032	0.5485	0.2645	0.0885	8.75	1.80688	4.65875	0.256456
0.125	0.1875	0	0.4375	0.0625	0	0	0.1875	0.000410389	0.044	0.511	0.3725	0.049	8.1875	1.80875	4.61813	0.267267
0.25	0.3125	0.125	0	0	0	0.0625	0.25	0.000408796	0.047	0.531	0.252	0.065	7.9375	1.78375	4.68	0.244444
0	0.25	0.0625	0.25	0.0625	0	0	0.375	0.00040789	0.0445	0.5335	0.249	0.069	9	1.70562	4.58125	0.252853
0.125	0.25	0	0	0.125	0.0625	0	0.4375	0.000406793	0.031	0.621	0.226	0.0935	9.25	1.76125	4.59688	0.256456
0.25	0.0625	0	0.1875	0	0.0625	0	0.4375	0.000406756	0.0245	0.6435	0.215	0.12	9.25	1.82812	4.53875	0.240841
0.0625	0.1875	0.375	0	0	0	0.0625	0.3125	0.000406677	0.0375	0.5335	0.235	0.0865	8.5625	1.66187	4.7525	0.215616
0	0.25	0	0.3125	0.0625	0	0.0625	0.3125	0.000406667	0.033	0.422	0.471	0.062	9	1.73875	4.58688	0.252853
0.125	0.0625	0.3125	0.0625	0	0	0	0.4375	0.000406509	0.0455	0.6195	0.1435	0.1005	9.0625	1.69437	4.65563	0.214414
0.0625	0.375	0	0.3125	0	0	0.0625	0.1875	0.00040628	0.0425	0.4625	0.4445	0.0465	8.0625	1.7575	4.62312	0.252853
0.0625	0.25	0.1875	0.125	0	0	0	0.375	0.000406252	0.0655	0.641	0.164	0.059	8.6875	1.68813	4.62625	0.234835
0	0.3125	0.0625	0.0625	0	0	0.1875	0.375	0.000406092	0.029	0.4135	0.521	0.065	9.375	1.705	4.61313	0.238438
0.3125	0.3125	0	0.0625	0	0	0.0625	0.25	0.000406022	0.032	0.5665	0.2635	0.085	7.9375	1.83937	4.62312	0.258859
0.1875	0.1875	0	0	0	0.0625	0.125	0.4375	0.00040557	0.01	0.6035	0.342	0.1965	9.5	1.795	4.57938	0.249249
0.1875	0.3125	0	0.0625	0	0	0.1875	0.25	0.000404953	0.03	0.4685	0.392	0.0735	8.5625	1.80688	4.64313	0.249249
0.1875	0.25	0	0.3125	0	0.0625	0	0.1875	0.000404896	0.0365	0.583	0.295	0.0645	8	1.82062	4.635	0.263664
0.1875	0.3125	0	0.125	0	0	0.125	0.25	0.000403389	0.0355	0.508	0.3415	0.0655	8.375	1.8025	4.62625	0.249249
0.0625	0.125	0	0.4375	0.125	0	0	0.25	0.000403133	0.0395	0.4225	0.396	0.061	8.75	1.79062	4.60938	0.23964
0.1875	0.0625	0.1875	0.1875	0	0	0	0.375	0.000402349	0.063	0.6075	0.1605	0.0655	8.8125	1.76125	4.61937	0.238438
0	0.375	0.125	0.0625	0.0625	0	0	0.375	0.000402205	0.067	0.548	0.201	0.0545	8.6875	1.66688	4.62688	0.243243
0	0.25	0	0.125	0.125	0	0.125	0.375	0.000401374	0.0245	0.397	0.439	0.094	9.5	1.735	4.60875	0.245646
0.125	0.1875	0.0625	0.4375	0	0	0	0.1875	0.000401365	0.051	0.5135	0.316	0.0485	8.0625	1.78812	4.62438	0.261261
0	0.1875	0.1875	0.1875	0	0	0.0625	0.375	0.000401203	0.0375	0.5265	0.2945	0.069	9.125	1.6825	4.62937	0.231231
0.0625	0.125	0	0.3125	0	0	0.125	0.375	0.000400854	0.026	0.4525	0.3985	0.0855	9.5	1.77062	4.55063	0.222823
0.1875	0.125	0	0.375	0	0	0.0625	0.25	0.000400336	0.03	0.475	0.3875	0.0725	8.5625	1.83	4.58875	0.258859
0.0625	0.375	0	0	0.0625	0	0.125	0.375	0.000398676	0.0185	0.4705	0.465	0.0985	9.0625	1.73125	4.60375	0.248048
0.3125	0.0625	0.125	0.125	0	0	0	0.375	0.000396478	0.065	0.5595	0.158	0.069	8.625	1.82	4.60125	0.252853
0	0.1875	0	0.0625	0.1875	0	0.125	0.4375	0.000395986	0.0185	0.418	0.3985	0.1285	9.9375	1.7375	4.60687	0.227628
0.0625	0.1875	0	0	0.125	0	0.25	0.375	0.000395897	0.0245	0.445	0.415	0.0875	9.875	1.775	4.6425	0.245646
0.125	0.125	0	0.4375	0	0.0625	0	0.25	0.000395816	0.0235	0.529	0.4005	0.0795	8.625	1.81	4.59375	0.256456
0.1875	0.1875	0.25	0	0	0	0.125	0.25	0.000395767	0.034	0.511	0.2795	0.0815	8.375	1.75375	4.74	0.231231
0	0.375	0	0.0625	0.0625	0	0.1875	0.3125	0.000395757	0.034	0.361	0.5465	0.059	9.125	1.72625	4.63438	0.245646
0.1875	0.125	0.1875	0	0.125	0	0	0.375	0.000395408	0.061	0.62	0.1275	0.082	8.8125	1.75687	4.6775	0.242042
0.125	0.125	0	0.1875	0	0	0.1875	0.375	0.000394717	0.0285	0.49	0.3385	0.0835	9.5625	1.79563	4.57437	0.237237
0	0.25	0.0625	0.0625	0.1875	0	0	0.4375	0.000394635	0.044	0.525	0.1975	0.0865	9.375	1.70063	4.61188	0.251652
0.125	0.25	0	0	0.125	0	0.1875	0.3125	0.000393467	0.0285	0.464	0.3915	0.076	9.1875	1.79188	4.66	0.249249
0.1875	0.375	0	0.125	0	0	0.125	0.1875	0.000393116	0.038	0.4785	0.376	0.0575	8	1.80313	4.65375	0.25045
0.0625	0.375	0	0.375	0	0	0.0625	0.125	0.000391964	0.04	0.4645	0.4395	0.048	7.8125	1.76875	4.64375	0.255255
0.25	0.25	0	0	0.0625	0.0625	0	0.375	0.000391827	0.032	0.646	0.227	0.0835	8.6875	1.81062	4.60562	0.261261
0.125	0.3125	0.0625	0	0.125	0	0	0.375	0.000391301	0.05	0.617	0.168	0.0755	8.6875	1.73937	4.6275	0.251652
0.125	0.4375	0.0625	0	0	0	0.125	0.25	0.000391051	0.0255	0.52	0.383	0.077	8.1875	1.74313	4.665	0.242042
0.1875	0.25	0.1875	0	0	0.0625	0	0.3125	0.000390963	0.0465	0.6335	0.158	0.084	8.3125	1.74562	4.68938	0.237237
0.0625	0.1875	0.1875	0	0	0.125	0	0.4375	0.00038958	0.024	0.625	0.172	0.151	9.3125	1.6975	4.65625	0.236036
0.1875	0.25	0.125	0	0	0	0.1875	0.25	0.000389239	0.0405	0.4585	0.371	0.0565	8.5625	1.7825	4.7	0.234835
0	0.1875	0.0625	0.3125	0.0625	0	0	0.375	0.000388666	0.0385	0.481	0.318	0.066	9.125	1.71625	4.57437	0.252853
0.1875	0.375	0	0	0	0.0625	0.0625	0.3125	0.000387695	0.019	0.601	0.3045	0.1115	8.4375	1.78125	4.62438	0.248048
0.0625	0.25	0	0.3125	0	0.125	0	0.25	0.000387282	0.0235	0.487	0.376	0.09	8.625	1.77313	4.62937	0.257658
0.25	0.3125	0.0625	0.125	0	0	0	0.25	0.000386229	0.079	0.614	0.1625	0.049	7.8125	1.79688	4.63125	0.257658
0.0625	0.125	0	0.25	0.1875	0	0	0.375	0.000385802	0.037	0.5265	0.2445	0.081	9.3125	1.77125	4.59375	0.233634
0	0.1875	0.25	0	0	0.0625	0.0625	0.4375	0.000384341	0.021	0.518	0.292	0.121	9.4375	1.65875	4.66937	0.222823
0.125	0.375	0.1875	0.0625	0	0	0	0.25	0.000384287	0.0945	0.567	0.163	0.044	7.8125	1.71	4.68813	0.236036
0.0625	0.375	0	0.25	0.0625	0	0	0.25	0.000383939	0.064	0.5235	0.2795	0.041	8.1875	1.745	4.61125	0.258859
0	0.25	0	0.25	0.0625	0	0.125	0.3125	0.000383588	0.0285	0.385	0.542	0.0645	9.1875	1.74313	4.60375	0.252853
0.0625	0.3125	0.0625	0	0	0.125	0	0.4375	0.000382744	0.0165	0.5905	0.241	0.163	9.1875	1.71125	4.60625	0.248048
0.125	0.3125	0	0	0.125	0.0625	0	0.375	0.000382455	0.036	0.604	0.2255	0.078	8.875	1.76188	4.62438	0.256456
0.1875	0.125	0	0.4375	0.0625	0	0	0.1875	0.000382322	0.042	0.4865	0.378	0.0495	8.1875	1.84	4.61813	0.268468
0.125	0.375	0	0.3125	0	0	0.125	0.0625	0.00038232	0.0465	0.461	0.435	0.041	7.625	1.805	4.68813	0.256456
0.1875	0.0625	0	0.1875	0	0	0.125	0.4375	0.000382262	0.02	0.5085	0.2995	0.1255	9.625	1.81125	4.53688	0.222823
0.1875	0.1875	0.0625	0	0	0.125	0	0.4375	0.000381385	0.0195	0.668	0.1985	0.1475	9.1875	1.77375	4.60625	0.254054
0	0.375	0.0625	0.0625	0	0	0.125	0.375	0.000380745	0.023	0.435	0.4585	0.083	9.0625	1.69	4.60313	0.237237
0.25	0.25	0	0	0	0.0625	0.0625	0.375	0.000380591	0.015	0.6155	0.302	0.1365	8.8125	1.81187	4.59688	0.254054
0.0625	0.4375	0	0.1875	0	0.0625	0	0.25	0.000380403	0.0395	0.507	0.3275	0.058	8.125	1.73625	4.62125	0.255255
0.3125	0.1875	0	0	0	0.0625	0.0625	0.375	0.00037999	0.015	0.6135	0.279	0.148	8.8125	1.84312	4.59688	0.261261
0.0625	0.4375	0	0.125	0.0625	0	0	0.3125	0.000379267	0.0785	0.5295	0.237	0.0385	8.3125	1.72313	4.5975	0.251652
0.125	0.25	0.125	0	0	0	0.25	0.25	0.000378849	0.039	0.408	0.4105	0.058	8.875	1.76625	4.71	0.234835
0.1875	0.125	0	0	0.125	0	0.1875	0.375	0.000378128	0.0225	0.4925	0.3145	0.1085	9.5625	1.8225	4.6325	0.233634
0	0.375	0.0625	0.0625	0	0.0625	0	0.4375	0.000377424	0.0235	0.555	0.273	0.106	9.0625	1.675	4.5775	0.246847
0.0625	0.4375	0.125	0	0	0.0625	0	0.3125	0.000376755	0.039	0.5665	0.2145	0.0795	8.25	1.69	4.66437	0.23964
0.0625	0.25	0	0.25	0	0.125	0	0.3125	0.000376717	0.0205	0.5175	0.335	0.106	8.875	1.76188	4.60875	0.256456
0.0625	0.1875	0.1875	0.25	0	0	0	0.3125	0.000374183	0.0585	0.551	0.213	0.0545	8.5625	1.71	4.64	0.236036
0	0.25	0.125	0.25	0.0625	0	0	0.3125	0.000373259	0.055	0.5045	0.236	0.057	8.6875	1.69938	4.63375	0.248048
0.125	0.0625	0.1875	0	0	0	0.1875	0.4375	0.00037266	0.0225	0.4645	0.362	0.0985	9.75	1.7425	4.6425	0.214414
0.125	0.125	0.375	0	0	0	0.0625	0.3125	0.00037243	0.036	0.569	0.1955	0.093	8.5625	1.69312	4.7525	0.214414
0.0625	0.1875	0.375	0	0	0	0.0625	0.3125	0.000372236	0.0365	0.5385	0.2215	0.0855	8.5625	1.66187	4.7525	0.212012
0.1875	0.25	0.0625	0.3125	0	0	0	0.1875	0.000371712	0.066	0.5665	0.2185	0.0455	7.8125	1.79812	4.63812	0.26006
0.1875	0.1875	0	0.4375	0	0.0625	0	0.125	0.000371068	0.0335	0.5325	0.3225	0.0645	7.875	1.8425	4.64875	0.270871
0.0625	0.375	0.25	0	0	0	0.0625	0.25	0.000370649	0.049	0.505	0.2605	0.0575	8.0625	1.67625	4.73	0.222823
0	0.3125	0.1875	0	0.0625	0.0625	0	0.375	0.000370523	0.031	0.504	0.2325	0.102	8.875	1.665	4.68063	0.237237
0	0.3125	0	0.1875	0.0625	0	0.125	0.3125	0.000370371	0.028	0.391	0.4975	0.068	9.0625	1.7325	4.61063	0.251652
0.125	0.125	0	0	0.1875	0	0.125	0.4375	0.000369664	0.016	0.5495	0.293	0.1435	9.8125	1.78937	4.61375	0.233634
0.0625	0.4375	0.125	0.125	0	0	0	0.25	0.000369433	0.071	0.561	0.1855	0.05	7.875	1.69625	4.65625	0.238438
0.1875	0.125	0.25	0	0.0625	0	0	0.375	0.000368294	0.0665	0.6265	0.1105	0.08	8.6875	1.73625	4.68375	0.233634
0.125	0.0625	0.3125	0.0625	0	0	0	0.4375	0.000367602	0.0455	0.6185	0.1375	0.095	9.0625	1.69437	4.65563	0.213213
0.125	0.4375	0	0	0	0.0625	0.0625	0.3125	0.000366881	0.0205	0.5735	0.3715	0.084	8.4375	1.75	4.62437	0.248048
0.1875	0.4375	0.125	0	0	0	0.0625	0.1875	0.000366734	0.055	0.5365	0.2345	0.053	7.5625	1.75313	4.7075	0.240841
0.25	0.1875	0.125	0	0.0625	0	0	0.375	0.00036667	0.0565	0.6355	0.138	0.074	8.5625	1.78125	4.63375	0.251652
0.1875	0.375	0	0.125	0	0.0625	0	0.25	0.00036626	0.051	0.6125	0.2345	0.05	8	1.78812	4.62813	0.256456
0.125	0.25	0.125	0	0	0	0.25	0.25	0.000366035	0.043	0.387	0.423	0.052	8.875	1.76625	4.71	0.237237
0.125	0.4375	0.125	0	0	0	0.125	0.1875	0.000365716	0.05	0.477	0.3485	0.044	7.875	1.73687	4.7175	0.233634
0.0625	0.3125	0	0.3125	0	0.0625	0	0.25	0.000365655	0.0355	0.5185	0.3645	0.0545	8.375	1.7575	4.6075	0.26006
0	0.4375	0.0625	0	0.0625	0	0.0625	0.375	0.000365035	0.027	0.464	0.3885	0.075	8.8125	1.67813	4.61875	0.244444
0.3125	0.25	0.0625	0.125	0	0	0	0.25	0.000364318	0.065	0.5615	0.161	0.062	7.8125	1.82812	4.63125	0.261261
0.0625	0.1875	0	0.0625	0.25	0	0	0.4375	0.000364075	0.051	0.5485	0.19	0.0685	9.5	1.7525	4.60562	0.257658
0.0625	0.1875	0.0625	0	0	0	0.25	0.4375	0.000363336	0.0135	0.499	0.4385	0.123	9.9375	1.74	4.6025	0.234835
0	0.3125	0.0625	0.25	0	0	0.0625	0.3125	0.000363248	0.029	0.46	0.389	0.07	8.75	1.7075	4.6	0.245646
0.1875	0.3125	0.125	0	0	0	0.1875	0.1875	0.000363246	0.041	0.448	0.384	0.0515	8.1875	1.78313	4.7275	0.240841
0.1875	0.125	0	0	0.25	0	0.0625	0.375	0.00036309	0.03	0.56	0.2275	0.095	9.3125	1.82	4.65	0.244444
0.125	0.0625	0	0.25	0	0	0.125	0.4375	0.000362966	0.0185	0.496	0.341	0.116	9.75	1.79062	4.53	0.214414
0.0625	0.375	0	0	0.125	0	0.125	0.3125	0.000362655	0.029	0.456	0.4285	0.064	8.875	1.74562	4.65	0.246847
0	0.4375	0	0.125	0.0625	0	0.0625	0.3125	0.000361257	0.032	0.4425	0.3925	0.065	8.625	1.70687	4.6075	0.25045
0.0625	0.1875	0.125	0	0	0.1875	0	0.4375	0.000361115	0.022	0.5795	0.206	0.1375	9.5	1.72	4.65313	0.244444
0.3125	0.25	0	0.0625	0	0	0.0625	0.3125	0.000359827	0.025	0.599	0.249	0.0965	8.3125	1.83875	4.59563	0.257658
0.25	0.1875	0.125	0	0	0.125	0	0.3125	0.000359216	0.0355	0.636	0.172	0.0925	8.5	1.79937	4.68625	0.251652
0.1875	0.25	0.0625	0	0.125	0	0	0.375	0.000358899	0.0545	0.6275	0.151	0.0695	8.6875	1.77062	4.6275	0.255255
0.0625	0.4375	0.125	0.0625	0	0	0	0.3125	0.000357757	0.0745	0.5955	0.192	0.042	8.125	1.685	4.63563	0.238438
0	0.1875	0.3125	0.0625	0	0	0.0625	0.375	0.00035755	0.0295	0.5485	0.2415	0.0915	9	1.6475	4.69313	0.212012
0.125	0.375	0.0625	0	0	0	0.1875	0.25	0.000356655	0.0315	0.4675	0.4485	0.054	8.5	1.75812	4.675	0.240841
0.125	0.4375	0.0625	0	0	0.0625	0	0.3125	0.000356629	0.0365	0.5965	0.234	0.07	8.1875	1.72812	4.63938	0.246847
0.25	0.3125	0	0.125	0	0.0625	0	0.25	0.000356571	0.039	0.592	0.234	0.066	8	1.81937	4.62813	0.26006
0.375	0.1875	0	0	0.125	0	0.0625	0.25	0.00035653	0.042	0.4865	0.2475	0.0705	8.1875	1.8875	4.6675	0.263664
0	0.125	0.0625	0.3125	0	0	0.0625	0.4375	0.00035647	0.031	0.4315	0.378	0.0705	9.625	1.71687	4.53812	0.191592
0.125	0.3125	0	0	0	0.0625	0.125	0.375	0.000356306	0.0125	0.5565	0.391	0.131	9.125	1.76438	4.60687	0.248048
0.0625	0.4375	0	0.3125	0	0	0.0625	0.125	0.000356189	0.0425	0.4715	0.395	0.045	7.6875	1.75812	4.65062	0.254054
0.1875	0.0625	0	0.1875	0	0.125	0	0.4375	0.000355473	0.0155	0.608	0.23	0.164	9.5	1.8125	4.56062	0.237237
0.25	0.1875	0	0	0	0.0625	0.125	0.375	0.000354895	0.015	0.5475	0.3485	0.124	9.125	1.82688	4.60687	0.252853
0	0.4375	0.0625	0	0.0625	0	0.0625	0.375	0.000354664	0.0235	0.457	0.3955	0.0835	8.8125	1.67813	4.61875	0.244444
0	0.4375	0	0.125	0.0625	0.0625	0	0.3125	0.000353887	0.036	0.416	0.3215	0.0735	8.5625	1.7075	4.61937	0.252853
0.0625	0.4375	0.1875	0	0	0	0.0625	0.25	0.000352337	0.05	0.522	0.2755	0.049	8	1.68312	4.705	0.227628
0	0.25	0	0.125	0	0.0625	0.1875	0.375	0.000352215	0.0215	0.3855	0.5555	0.0765	9.6875	1.73812	4.60313	0.242042
0.1875	0.125	0	0.25	0	0	0.125	0.3125	0.000351587	0.026	0.5075	0.331	0.0805	9	1.82313	4.585	0.254054
0.125	0.0625	0.25	0.1875	0	0	0	0.375	0.000351522	0.0505	0.57	0.172	0.071	8.875	1.72313	4.64438	0.226426
0	0.3125	0	0	0.0625	0.0625	0.125	0.4375	0.000351162	0.015	0.3875	0.562	0.1075	9.6875	1.715	4.59812	0.25045
0	0.3125	0	0.0625	0	0.0625	0.1875	0.375	0.00035062	0.0185	0.391	0.5805	0.0835	9.5625	1.7275	4.61	0.243243
0.25	0.4375	0	0.1875	0	0	0.0625	0.0625	0.000350166	0.0715	0.573	0.2035	0.042	7.0625	1.83125	4.69187	0.26006
0.25	0.1875	0.0625	0	0.125	0	0	0.375	0.000349503	0.053	0.621	0.1435	0.074	8.6875	1.80187	4.6275	0.26006
0.0625	0.4375	0.0625	0.1875	0	0	0	0.25	0.000349392	0.074	0.551	0.209	0.041	7.9375	1.71375	4.62438	0.248048
0.25	0.0625	0.1875	0.125	0	0	0	0.375	0.000349316	0.073	0.584	0.1425	0.0575	8.6875	1.78188	4.62625	0.238438
0	0.3125	0.0625	0.0625	0	0	0.1875	0.375	0.000348935	0.0215	0.421	0.514	0.075	9.375	1.705	4.61313	0.236036
0.125	0.125	0.25	0	0	0	0.25	0.25	0.000348793	0.0365	0.3955	0.3805	0.0635	9	1.7525	4.76	0.222823
0.1875	0.125	0	0.125	0	0	0.25	0.3125	0.000348724	0.0355	0.4085	0.346	0.0695	9.375	1.83187	4.61875	0.238438
0.25	0.125	0.1875	0	0.0625	0	0	0.375	0.000348604	0.059	0.618	0.1145	0.0835	8.625	1.77438	4.65875	0.244444
0	0.25	0.125	0.125	0.125	0	0	0.375	0.000347304	0.0515	0.5195	0.1675	0.0775	9	1.69125	4.63875	0.245646
0.3125	0.1875	0.1875	0	0	0	0.0625	0.25	0.000346857	0.048	0.516	0.2015	0.0695	8	1.80812	4.705	0.243243
0.0625	0.125	0.1875	0	0.1875	0	0	0.4375	0.000346431	0.038	0.577	0.158	0.1	9.375	1.7075	4.66875	0.234835
0	0.25	0.125	0.0625	0	0	0.1875	0.375	0.000345846	0.0305	0.402	0.421	0.067	9.4375	1.69813	4.63812	0.231231
0.3125	0.1875	0	0	0.0625	0.0625	0	0.375	0.000345268	0.029	0.6385	0.2005	0.093	8.6875	1.84187	4.60562	0.261261
0	0.1875	0.125	0.0625	0.1875	0	0	0.4375	0.000345043	0.0425	0.5315	0.1625	0.094	9.4375	1.69375	4.63687	0.23964
0.25	0.1875	0.1875	0.0625	0	0	0	0.3125	0.000344929	0.0875	0.571	0.1315	0.0525	8.1875	1.77188	4.66062	0.244444
0.0625	0.3125	0.125	0	0	0	0.1875	0.3125	0.000344496	0.0295	0.432	0.436	0.062	8.9375	1.71938	4.6725	0.231231
0	0.25	0.1875	0.125	0	0	0.0625	0.375	0.000344051	0.0335	0.5185	0.285	0.0695	9	1.67188	4.63625	0.228829
0.125	0.3125	0	0.125	0.125	0	0	0.3125	0.000343636	0.063	0.592	0.2025	0.0455	8.5	1.76812	4.61625	0.26006
0.0625	0.375	0	0.1875	0	0	0.125	0.25	0.000343121	0.0355	0.4495	0.4575	0.047	8.5	1.75063	4.61937	0.248048
0.1875	0.25	0	0.1875	0	0	0.125	0.25	0.000343103	0.0295	0.473	0.367	0.067	8.5	1.81313	4.61937	0.249249
0	0.375	0	0.0625	0.125	0	0.0625	0.375	0.000342705	0.0245	0.447	0.366	0.0855	9.0625	1.70938	4.60562	0.251652
0.25	0.125	0.0625	0	0	0	0.1875	0.375	0.000342472	0.0205	0.4935	0.3255	0.104	9.25	1.81937	4.62	0.248048
0	0.1875	0.0625	0.375	0	0.0625	0	0.3125	0.000342273	0.028	0.458	0.3925	0.068	8.9375	1.72938	4.59812	0.254054
0.25	0.25	0	0.1875	0.0625	0	0	0.25	0.000341396	0.054	0.5665	0.2325	0.048	8.0625	1.82812	4.61813	0.263664
0	0.375	0.0625	0.1875	0	0.0625	0	0.3125	0.000341358	0.0305	0.4615	0.287	0.0845	8.5625	1.6975	4.61875	0.248048
0	0.3125	0	0.1875	0.0625	0	0.125	0.3125	0.000341338	0.026	0.3725	0.4895	0.072	9.0625	1.7325	4.61063	0.254054
0.0625	0.3125	0	0	0.0625	0	0.25	0.3125	0.000339561	0.0235	0.402	0.5325	0.0675	9.3125	1.76188	4.65125	0.244444
0.125	0.1875	0.1875	0	0.125	0	0	0.375	0.000339492	0.0545	0.6345	0.119	0.0825	8.8125	1.72562	4.6775	0.242042
0.125	0.125	0	0.375	0	0.125	0	0.25	0.000339001	0.022	0.523	0.366	0.0805	8.75	1.815	4.6225	0.258859
0.1875	0.3125	0	0.25	0	0.0625	0	0.1875	0.000338877	0.037	0.576	0.2865	0.0555	7.875	1.81	4.64188	0.262462
0	0.25	0.0625	0.25	0	0.0625	0	0.375	0.000338743	0.026	0.535	0.2865	0.085	9.0625	1.7075	4.58437	0.251652
0.0625	0.25	0	0.375	0	0.125	0	0.1875	0.000338721	0.021	0.4655	0.42	0.0825	8.375	1.78438	4.65	0.262462
0.1875	0.25	0	0.375	0	0	0.0625	0.125	0.000338083	0.028	0.516	0.36	0.065	7.8125	1.83125	4.64375	0.261261
0	0.25	0.125	0.0625	0	0.125	0	0.4375	0.000338083	0.02	0.5405	0.2085	0.15	9.375	1.68375	4.62437	0.23964
0.125	0.4375	0	0.0625	0	0	0.1875	0.1875	0.000337364	0.0325	0.433	0.4655	0.0515	8.1875	1.77625	4.67063	0.242042
0.0625	0.375	0.0625	0.4375	0	0	0	0.0625	0.000337149	0.0835	0.591	0.224	0.0305	7.3125	1.75812	4.67938	0.258859
0.3125	0.125	0.25	0	0	0	0.0625	0.25	0.000336635	0.047	0.4955	0.2065	0.07	8.0625	1.80125	4.73	0.237237
0.375	0.0625	0.125	0	0	0	0.0625	0.375	0.000336565	0.037	0.49	0.238	0.078	8.6875	1.845	4.625	0.251652
0	0.4375	0	0.0625	0	0.0625	0.0625	0.375	0.000336435	0.0185	0.434	0.453	0.0925	8.9375	1.6975	4.59	0.244444
0	0.375	0	0.125	0.0625	0.0625	0	0.375	0.000336075	0.029	0.4455	0.3335	0.078	8.9375	1.70687	4.59187	0.251652
0	0.25	0.1875	0.0625	0	0.125	0	0.375	0.000336064	0.025	0.522	0.232	0.111	9.0625	1.6775	4.67688	0.237237
0.125	0.25	0	0	0.1875	0	0.0625	0.375	0.000335693	0.0235	0.5675	0.291	0.0865	9.125	1.775	4.63125	0.255255
0.4375	0.125	0.0625	0.0625	0	0	0	0.3125	0.000335558	0.043	0.537	0.168	0.0865	8.0625	1.87938	4.61062	0.267267
0	0.25	0	0.3125	0	0.0625	0.0625	0.3125	0.00033355	0.0165	0.425	0.5285	0.09	9.0625	1.74063	4.59	0.255255
0.25	0.1875	0	0.0625	0	0	0.1875	0.3125	0.000333382	0.022	0.4685	0.3535	0.0915	8.9375	1.8375	4.61562	0.251652
0.1875	0.0625	0.1875	0.1875	0	0	0	0.375	0.000333128	0.063	0.592	0.1595	0.056	8.8125	1.76125	4.61937	0.242042
0.25	0.3125	0	0.125	0	0	0.125	0.1875	0.000332865	0.0345	0.472	0.3555	0.0575	8	1.83438	4.65375	0.256456
0.25	0.25	0.125	0	0	0	0.125	0.25	0.000332775	0.0345	0.49	0.3175	0.062	8.25	1.79875	4.69	0.240841
0.25	0.25	0	0.25	0	0	0.0625	0.1875	0.000332745	0.0325	0.49	0.319	0.0655	7.9375	1.84062	4.63	0.258859
0.25	0.25	0	0.3125	0	0	0.0625	0.125	0.000332236	0.0345	0.4865	0.3245	0.061	7.6875	1.85187	4.65062	0.261261
0.0625	0.125	0.25	0.1875	0	0	0	0.375	0.000332151	0.0605	0.615	0.158	0.0565	8.875	1.69188	4.64438	0.227628
0	0.3125	0.0625	0	0.125	0.0625	0	0.4375	0.00033178	0.0255	0.501	0.265	0.098	9.3125	1.69188	4.62188	0.251652
0	0.375	0	0.125	0.0625	0	0.125	0.3125	0.000331556	0.0285	0.383	0.5105	0.0595	8.9375	1.72188	4.6175	0.246847
0	0.1875	0.1875	0	0.125	0.0625	0	0.4375	0.000331372	0.0275	0.539	0.184	0.1215	9.4375	1.67813	4.67188	0.237237
0	0.3125	0.1875	0.125	0	0	0.0625	0.3125	0.000330763	0.0375	0.4885	0.296	0.061	8.625	1.6725	4.66375	0.232432
0	0.375	0.0625	0.0625	0	0	0.125	0.375	0.000330712	0.02	0.4315	0.4645	0.0825	9.0625	1.69	4.60313	0.240841
0.3125	0.125	0.0625	0	0	0	0.125	0.375	0.000330514	0.018	0.526	0.2885	0.121	8.9375	1.83563	4.61	0.25045
0.25	0.0625	0.125	0	0.125	0	0	0.4375	0.000328743	0.0465	0.6225	0.1385	0.082	9.125	1.79438	4.625	0.25045
0	0.125	0	0.375	0.0625	0.0625	0	0.375	0.000328004	0.018	0.401	0.415	0.1095	9.4375	1.74937	4.56438	0.184384
0.0625	0.3125	0.1875	0	0	0	0.1875	0.25	0.000327957	0.0345	0.4405	0.415	0.052	8.625	1.71313	4.725	0.227628
0.125	0.1875	0.125	0	0	0	0.25	0.3125	0.000327927	0.0355	0.4235	0.3895	0.056	9.25	1.76562	4.6825	0.234835
0.25	0.125	0	0.125	0	0.125	0	0.375	0.000327603	0.0215	0.6285	0.209	0.116	9	1.83375	4.595	0.258859
0.125	0.125	0	0	0.125	0	0.25	0.375	0.00032724	0.0205	0.444	0.365	0.0985	9.875	1.80625	4.6425	0.232432
0.125	0.125	0	0.1875	0	0	0.1875	0.375	0.000326013	0.023	0.474	0.356	0.084	9.5625	1.79563	4.57437	0.238438
0.0625	0.125	0	0.375	0	0.125	0	0.3125	0.000325821	0.0165	0.47	0.3945	0.1065	9.125	1.78313	4.595	0.233634
0.0625	0.1875	0	0.4375	0.125	0	0	0.1875	0.000325571	0.049	0.431	0.376	0.041	8.375	1.79125	4.63688	0.261261
0.1875	0.25	0	0	0.1875	0	0.125	0.25	0.000325477	0.024	0.494	0.3475	0.079	8.6875	1.8225	4.69625	0.255255
0.0625	0.25	0.125	0	0	0.1875	0	0.375	0.00032534	0.025	0.5365	0.2355	0.103	9.125	1.72063	4.68063	0.244444
0.25	0.125	0	0.1875	0.125	0	0	0.3125	0.00032447	0.054	0.59	0.1835	0.0555	8.625	1.84125	4.60938	0.26006
0.375	0.0625	0.125	0	0	0.0625	0	0.375	0.000323952	0.03	0.5875	0.1945	0.0945	8.625	1.84563	4.63687	0.255255
0.25	0.25	0	0	0.125	0	0.125	0.25	0.000323747	0.0305	0.4905	0.3435	0.063	8.5	1.84	4.6775	0.257658
0.0625	0.1875	0	0.4375	0	0.125	0	0.1875	0.000323609	0.022	0.4395	0.4375	0.0765	8.5	1.795	4.64313	0.26006
0.125	0.25	0	0	0	0.0625	0.1875	0.375	0.000323542	0.013	0.5155	0.4235	0.114	9.4375	1.77937	4.61688	0.245646
0.125	0.25	0	0	0.1875	0	0.125	0.3125	0.000323367	0.0225	0.5055	0.351	0.081	9.0625	1.79062	4.66875	0.252853
0.25	0.25	0	0	0	0.0625	0.125	0.3125	0.000323204	0.0155	0.5615	0.352	0.1055	8.75	1.8275	4.63438	0.252853
0	0.25	0.1875	0.125	0.0625	0	0	0.375	0.000323153	0.058	0.575	0.1715	0.0565	8.875	1.67063	4.645	0.240841
0.1875	0.25	0.1875	0	0.0625	0	0	0.3125	0.000322424	0.0735	0.6175	0.128	0.0555	8.25	1.74375	4.68625	0.243243
0.1875	0.1875	0.25	0	0	0	0.125	0.25	0.000320874	0.0295	0.5055	0.285	0.0755	8.375	1.75375	4.74	0.23003
0.1875	0.3125	0	0.0625	0.125	0	0	0.3125	0.000320874	0.059	0.606	0.193	0.0465	8.375	1.78875	4.62312	0.258859
0.125	0.3125	0	0.3125	0	0	0.125	0.125	0.00032086	0.0355	0.432	0.4755	0.044	8	1.80438	4.66062	0.257658
0.125	0.0625	0.1875	0.3125	0	0	0	0.3125	0.000320276	0.044	0.528	0.244	0.0565	8.6875	1.75188	4.63313	0.237237
0.125	0.3125	0	0.375	0	0	0.125	0.0625	0.000320229	0.039	0.425	0.483	0.04	7.75	1.81563	4.68125	0.257658
0.0625	0.25	0.3125	0	0	0	0.125	0.25	0.000320079	0.03	0.4615	0.3375	0.0685	8.4375	1.68437	4.765	0.216817
0.125	0.375	0.25	0	0	0	0.0625	0.1875	0.000320001	0.053	0.512	0.2225	0.053	7.6875	1.70812	4.7575	0.227628
0.3125	0.0625	0	0.125	0.0625	0	0	0.4375	0.000319758	0.038	0.611	0.1565	0.088	9.0625	1.84688	4.5425	0.240841
0.1875	0.1875	0	0	0.1875	0	0.1875	0.25	0.00031963	0.0275	0.448	0.368	0.0705	9	1.8375	4.70625	0.251652
0.1875	0.0625	0	0.125	0	0	0.1875	0.4375	0.000319486	0.0165	0.4815	0.323	0.1245	9.8125	1.81563	4.55375	0.215616
0.1875	0.1875	0	0.0625	0.1875	0	0	0.375	0.0003194	0.049	0.645	0.163	0.062	8.9375	1.80187	4.61438	0.258859
0.125	0.25	0.1875	0	0.125	0	0	0.3125	0.00031938	0.0515	0.625	0.135	0.0735	8.4375	1.72625	4.705	0.242042
0.0625	0.25	0	0.0625	0	0	0.25	0.375	0.000319301	0.018	0.463	0.473	0.081	9.625	1.75812	4.59812	0.242042
0.125	0.1875	0.375	0	0	0	0.0625	0.25	0.000318828	0.0385	0.5495	0.197	0.0765	8.1875	1.69375	4.78	0.219219
0.1875	0.125	0.125	0.375	0	0	0	0.1875	0.000318537	0.058	0.4755	0.2625	0.044	8	1.80187	4.65625	0.256456
0	0.1875	0.0625	0.125	0	0	0.25	0.375	0.000318355	0.0425	0.3045	0.5125	0.048	9.8125	1.73063	4.61625	0.233634
0.0625	0.375	0.1875	0	0	0	0.125	0.25	0.000318059	0.039	0.473	0.3555	0.0485	8.3125	1.69813	4.715	0.228829
0.1875	0.125	0	0.125	0	0.1875	0	0.375	0.00031763	0.0195	0.59	0.238	0.116	9.25	1.81812	4.61688	0.255255
0.1875	0.3125	0	0.0625	0	0.125	0	0.3125	0.000317552	0.022	0.594	0.243	0.1	8.5	1.7925	4.62937	0.255255
0	0.125	0	0.1875	0.125	0	0.125	0.4375	0.000317491	0.029	0.36	0.327	0.093	10	1.745	4.57437	0.174775
0.125	0.1875	0	0	0.0625	0	0.3125	0.3125	0.000317162	0.024	0.4145	0.4195	0.076	9.625	1.80812	4.66125	0.243243
0.3125	0.125	0.125	0	0	0.125	0	0.3125	0.000316809	0.0295	0.597	0.1845	0.0975	8.5	1.83062	4.68625	0.256456
0.25	0.4375	0	0.1875	0	0	0.0625	0.0625	0.000316384	0.0645	0.5975	0.2105	0.039	7.0625	1.83125	4.69187	0.261261
0.125	0.25	0.25	0	0	0	0.125	0.25	0.000316212	0.032	0.488	0.3045	0.0665	8.375	1.7225	4.74	0.227628
0	0.1875	0.1875	0.0625	0.1875	0	0	0.375	0.000315997	0.0515	0.485	0.1745	0.0725	9.125	1.6875	4.68938	0.234835
0.3125	0.25	0.1875	0	0	0	0.0625	0.1875	0.000315727	0.0555	0.473	0.211	0.057	7.625	1.80875	4.7325	0.245646
0.1875	0.375	0.125	0	0	0.0625	0	0.25	0.000314854	0.0455	0.5885	0.201	0.0585	7.875	1.75313	4.69187	0.245646
0.1875	0.125	0	0.125	0.1875	0	0	0.375	0.000314733	0.0445	0.613	0.1735	0.0665	9.0625	1.8125	4.6075	0.257658
0.0625	0.375	0	0	0.1875	0	0.0625	0.3125	0.0003144	0.028	0.461	0.353	0.069	8.75	1.74438	4.65875	0.249249
0.0625	0.1875	0.0625	0	0	0	0.25	0.4375	0.000314172	0.0125	0.4895	0.4605	0.1115	9.9375	1.74	4.6025	0.233634
0.1875	0.375	0.1875	0	0	0	0.0625	0.1875	0.000314046	0.0545	0.5215	0.2255	0.049	7.625	1.74625	4.7325	0.231231
0.125	0.125	0	0.125	0.25	0	0	0.375	0.000313813	0.052	0.57	0.175	0.0605	9.25	1.795	4.62625	0.248048
0.1875	0.125	0.3125	0	0	0.0625	0	0.3125	0.000313664	0.0385	0.619	0.1635	0.0805	8.4375	1.73188	4.73937	0.226426
0	0.25	0	0.125	0.1875	0	0.0625	0.375	0.000313126	0.0225	0.42	0.3525	0.094	9.375	1.73375	4.6175	0.25045
0.125	0.125	0	0	0.25	0	0.125	0.375	0.000312758	0.019	0.4935	0.3005	0.111	9.625	1.80375	4.66	0.236036
0.0625	0.25	0.3125	0.0625	0	0	0	0.3125	0.000312718	0.071	0.6015	0.145	0.0505	8.3125	1.66437	4.71062	0.222823
0	0.3125	0.125	0.1875	0	0	0.0625	0.3125	0.00031234	0.036	0.4745	0.3355	0.0545	8.6875	1.69	4.63187	0.237237
0.375	0.125	0.125	0.0625	0	0	0	0.3125	0.000312166	0.0665	0.519	0.1495	0.0605	8.125	1.84125	4.63563	0.257658
0.25	0.4375	0.0625	0	0	0	0.125	0.125	0.000312109	0.04	0.507	0.342	0.045	7.4375	1.80688	4.72	0.246847
0.25	0.0625	0.0625	0	0	0	0.1875	0.4375	0.000311981	0.0175	0.488	0.3635	0.1005	9.625	1.81875	4.5925	0.244444
0.125	0.375	0	0	0.0625	0.0625	0	0.375	0.000311211	0.029	0.5845	0.255	0.072	8.6875	1.74812	4.60562	0.256456
0.125	0.375	0.1875	0	0.0625	0	0	0.25	0.000310952	0.0685	0.571	0.15	0.053	7.875	1.71313	4.71375	0.237237
0.125	0.1875	0.3125	0	0	0.0625	0	0.3125	0.000310676	0.0365	0.6045	0.149	0.0945	8.4375	1.70063	4.73937	0.226426
0.25	0.25	0	0.1875	0	0	0.125	0.1875	0.000310258	0.0345	0.4325	0.3585	0.058	8.125	1.845	4.64688	0.257658
0	0.25	0.125	0	0.125	0.0625	0	0.4375	0.000308566	0.0255	0.526	0.214	0.1075	9.375	1.685	4.64687	0.245646
0.25	0.0625	0.0625	0	0	0	0.25	0.375	0.000308305	0.0245	0.4185	0.3855	0.078	9.5625	1.83438	4.63	0.244444
0	0.1875	0.125	0	0	0.0625	0.1875	0.4375	0.000307939	0.016	0.4315	0.4745	0.094	9.9375	1.7025	4.63938	0.231231
0.125	0.1875	0	0	0	0.0625	0.1875	0.4375	0.000307907	0.01	0.5455	0.3975	0.142	9.8125	1.77875	4.58938	0.245646
0.1875	0.1875	0	0.0625	0.1875	0	0	0.375	0.000306591	0.058	0.632	0.164	0.051	8.9375	1.80187	4.61438	0.261261
0.0625	0.125	0.3125	0.1875	0	0	0	0.3125	0.000306479	0.0545	0.5685	0.1635	0.0605	8.5625	1.68562	4.69688	0.219219
0.0625	0.25	0	0	0.1875	0.0625	0	0.4375	0.00030421	0.0245	0.5685	0.2525	0.0865	9.4375	1.74375	4.61562	0.257658
0.25	0.0625	0	0.25	0	0	0.0625	0.375	0.000304205	0.0225	0.5115	0.2725	0.097	9.0625	1.83875	4.5475	0.233634
0.25	0.1875	0	0.1875	0	0	0.125	0.25	0.000304122	0.0275	0.458	0.3525	0.0685	8.5	1.84438	4.61937	0.256456
0.1875	0.375	0	0.1875	0	0	0.125	0.125	0.000303688	0.043	0.4455	0.382	0.0415	7.75	1.81438	4.67438	0.252853
0	0.1875	0	0.25	0.1875	0	0.0625	0.3125	0.000303544	0.0265	0.3695	0.3875	0.08	9.25	1.75562	4.63125	0.232432
0.25	0.3125	0	0	0.0625	0.0625	0	0.3125	0.000302167	0.032	0.6195	0.2345	0.065	8.3125	1.81125	4.63313	0.26006
0	0.25	0.0625	0.0625	0.1875	0	0	0.4375	0.000302162	0.039	0.516	0.1925	0.078	9.375	1.70063	4.61188	0.25045
0.125	0.25	0	0.25	0.125	0	0	0.25	0.000302056	0.0485	0.5475	0.2615	0.0435	8.375	1.79	4.63	0.258859
0.125	0.1875	0.0625	0	0	0	0.3125	0.3125	0.000301926	0.0265	0.3965	0.4105	0.07	9.5	1.7875	4.6675	0.236036
0.1875	0.3125	0.125	0	0	0.0625	0	0.3125	0.000301636	0.0425	0.642	0.1675	0.066	8.25	1.7525	4.66437	0.244444
0.25	0.0625	0.125	0.25	0	0	0	0.3125	0.000301444	0.0675	0.5185	0.198	0.0435	8.5	1.81062	4.615	0.251652
0.125	0.25	0	0.4375	0	0.125	0	0.0625	0.000301397	0.0285	0.5715	0.311	0.0595	7.75	1.8275	4.69813	0.268468
0.4375	0.125	0.0625	0	0.0625	0	0	0.3125	0.000301077	0.0445	0.542	0.171	0.073	8.125	1.8825	4.63625	0.26967
0.1875	0.3125	0	0.25	0	0.0625	0	0.1875	0.000300444	0.0365	0.5895	0.2765	0.0505	7.875	1.81	4.64188	0.263664
0	0.3125	0	0.375	0.0625	0	0.0625	0.1875	0.000299867	0.0335	0.354	0.538	0.047	8.375	1.75063	4.635	0.256456
0.0625	0.375	0	0	0.0625	0.125	0	0.375	0.000299703	0.019	0.512	0.3295	0.0935	8.9375	1.7325	4.6275	0.254054
0.0625	0.375	0	0.1875	0	0.125	0	0.25	0.000298814	0.025	0.47	0.346	0.0735	8.375	1.75188	4.64313	0.257658
0.0625	0.375	0	0.0625	0	0	0.1875	0.3125	0.000298622	0.019	0.453	0.5065	0.0685	8.9375	1.74375	4.61562	0.240841
0.0625	0.3125	0	0.0625	0	0	0.1875	0.375	0.000298593	0.0135	0.466	0.497	0.0955	9.3125	1.74313	4.58812	0.243243
0.375	0.3125	0.0625	0	0	0	0.0625	0.1875	0.000298412	0.034	0.5425	0.247	0.0655	7.5	1.85375	4.6825	0.257658
0.125	0.3125	0	0.1875	0	0.125	0	0.25	0.00029827	0.025	0.556	0.2805	0.0765	8.375	1.78313	4.64313	0.262462
0.125	0.3125	0.25	0	0	0	0.125	0.1875	0.000297914	0.045	0.478	0.277	0.05	8	1.72313	4.7675	0.224024
0.125	0.375	0	0.0625	0.125	0	0	0.3125	0.000297776	0.0555	0.585	0.221	0.0415	8.375	1.7575	4.62312	0.257658
0	0.25	0.1875	0	0.0625	0	0.1875	0.3125	0.000297524	0.0315	0.361	0.422	0.062	9.1875	1.695	4.71625	0.232432
0	0.25	0.0625	0.1875	0.125	0	0	0.375	0.000297482	0.044	0.495	0.2315	0.059	9.0625	1.70875	4.60687	0.251652
0	0.125	0.25	0.0625	0	0.125	0	0.4375	0.000297295	0.0205	0.4815	0.1975	0.1525	9.5	1.67	4.67438	0.196396
0.125	0.125	0	0.25	0	0.125	0	0.375	0.000296769	0.0125	0.586	0.299	0.1355	9.25	1.7925	4.58125	0.252853
0	0.1875	0.25	0	0.0625	0.0625	0	0.4375	0.000296383	0.024	0.545	0.1945	0.1165	9.3125	1.6575	4.67812	0.227628
0.3125	0.1875	0	0.0625	0	0	0.1875	0.25	0.000296224	0.028	0.4415	0.355	0.0675	8.5625	1.86938	4.64313	0.255255
0.25	0.3125	0	0.125	0	0	0.125	0.1875	0.000296067	0.033	0.4595	0.355	0.055	8	1.83438	4.65375	0.251652
0.3125	0.125	0.1875	0.0625	0	0	0	0.3125	0.000295593	0.075	0.5455	0.1445	0.05	8.1875	1.80313	4.66062	0.245646
0.125	0.25	0	0.125	0	0	0.25	0.25	0.000295547	0.0315	0.419	0.4225	0.053	9	1.80125	4.64625	0.244444
0.1875	0.25	0	0.25	0	0	0.125	0.1875	0.000295204	0.0295	0.446	0.4155	0.054	8.25	1.82438	4.64	0.254054
0.1875	0.3125	0.0625	0	0.125	0	0	0.3125	0.000295057	0.055	0.6095	0.1615	0.0545	8.3125	1.77125	4.655	0.255255
0	0.375	0	0.1875	0.0625	0	0.0625	0.3125	0.000294431	0.0305	0.403	0.413	0.058	8.75	1.7175	4.60062	0.25045
0.0625	0.25	0	0.3125	0	0	0.125	0.25	0.000294425	0.0315	0.415	0.495	0.0455	8.75	1.77188	4.60562	0.25045
0	0.3125	0	0.125	0.125	0.0625	0	0.375	0.000294144	0.0265	0.462	0.281	0.0855	9.125	1.72063	4.61063	0.252853
0	0.1875	0.0625	0.4375	0.0625	0	0	0.25	0.000293437	0.0445	0.3875	0.374	0.0455	8.625	1.73875	4.61563	0.257658
0.0625	0.25	0.125	0	0.1875	0	0	0.375	0.000293023	0.043	0.569	0.1675	0.0715	8.9375	1.715	4.67125	0.246847
0.25	0.125	0.0625	0	0.1875	0	0	0.375	0.000292735	0.0475	0.5915	0.151	0.069	8.875	1.81563	4.64625	0.258859
0.3125	0.25	0	0	0.0625	0.0625	0	0.3125	0.000292641	0.031	0.588	0.231	0.0695	8.3125	1.8425	4.63313	0.264865
0.25	0.1875	0	0	0	0.125	0.125	0.3125	0.000292539	0.0165	0.5105	0.3775	0.092	9	1.84312	4.65625	0.254054
0.125	0.1875	0	0	0.25	0	0.125	0.3125	0.000292071	0.018	0.51	0.328	0.097	9.25	1.80438	4.6875	0.254054
0.1875	0.25	0	0.375	0	0.0625	0	0.125	0.000291894	0.033	0.5785	0.278	0.055	7.75	1.83187	4.65562	0.266066
0	0.3125	0.125	0	0	0.0625	0.125	0.375	0.000291586	0.0155	0.424	0.472	0.094	9.25	1.68813	4.65688	0.234835
0.125	0.25	0.1875	0.1875	0	0	0	0.25	0.000291502	0.061	0.577	0.164	0.0505	8.0625	1.73125	4.67438	0.23964
0.375	0.1875	0.125	0	0	0	0.0625	0.25	0.000291294	0.033	0.5095	0.231	0.075	7.9375	1.84625	4.68	0.254054
0	0.3125	0	0.125	0.0625	0.125	0	0.375	0.000291126	0.019	0.4655	0.3165	0.104	9.1875	1.7225	4.61375	0.255255
0	0.1875	0.0625	0.125	0	0.1875	0	0.4375	0.000291075	0.016	0.4725	0.276	0.1395	9.6875	1.71687	4.61438	0.246847
0.1875	0.1875	0.1875	0.1875	0	0	0	0.25	0.000290501	0.0705	0.562	0.156	0.047	8.0625	1.7625	4.67438	0.246847
0.1875	0.125	0	0.0625	0	0.1875	0	0.4375	0.000290392	0.0145	0.6265	0.211	0.1515	9.5	1.80688	4.59625	0.257658
0	0.1875	0	0.0625	0.25	0	0.0625	0.4375	0.000290339	0.021	0.433	0.31	0.103	9.8125	1.73625	4.61563	0.227628
0.3125	0.3125	0	0.0625	0	0.0625	0	0.25	0.000290157	0.035	0.587	0.2435	0.058	7.875	1.84	4.635	0.262462
0.25	0.3125	0	0.125	0.0625	0	0	0.25	0.000289674	0.07	0.6	0.1815	0.038	7.9375	1.8175	4.625	0.262462
0.125	0.4375	0.125	0	0	0	0.125	0.1875	0.000289253	0.0375	0.464	0.3575	0.0465	7.875	1.73687	4.7175	0.237237
0.1875	0.125	0	0	0.0625	0	0.25	0.375	0.000288738	0.017	0.454	0.358	0.1045	9.6875	1.82375	4.62375	0.233634
0	0.375	0	0.0625	0.125	0	0.125	0.3125	0.000288302	0.026	0.394	0.473	0.0595	9	1.725	4.64313	0.25045
0.125	0.4375	0	0.1875	0	0	0.125	0.125	0.000288149	0.04	0.4235	0.405	0.042	7.75	1.78313	4.67438	0.249249
0	0.25	0.125	0.1875	0	0	0.125	0.3125	0.000287995	0.031	0.3995	0.419	0.0555	9	1.705	4.64187	0.236036
0	0.125	0	0.25	0.125	0	0.0625	0.4375	0.000287808	0.022	0.39	0.2995	0.112	9.8125	1.74063	4.5575	0.177177
0.1875	0.125	0	0	0.0625	0	0.25	0.375	0.000287623	0.016	0.4605	0.3565	0.1095	9.6875	1.82375	4.62375	0.231231
0.25	0.25	0	0.25	0	0	0.0625	0.1875	0.00028736	0.031	0.4895	0.3265	0.058	7.9375	1.84062	4.63	0.258859
0.125	0.375	0.0625	0	0.125	0	0	0.3125	0.000287293	0.05	0.5895	0.1805	0.054	8.3125	1.74	4.655	0.252853
0.0625	0.375	0	0.3125	0	0.0625	0	0.1875	0.000287276	0.033	0.504	0.3525	0.049	8	1.75812	4.635	0.258859
0.0625	0.25	0	0	0.0625	0	0.3125	0.3125	0.000287185	0.023	0.389	0.5095	0.063	9.625	1.77687	4.66125	0.244444
0.0625	0.1875	0.25	0	0.125	0	0	0.375	0.000287103	0.0415	0.5975	0.1395	0.083	8.875	1.6875	4.7025	0.234835
0.0625	0.375	0	0	0	0.0625	0.125	0.375	0.000286692	0.0105	0.4955	0.492	0.112	9.125	1.73313	4.60687	0.245646
0	0.1875	0	0.0625	0.1875	0	0.125	0.4375	0.000285664	0.016	0.395	0.4	0.113	9.9375	1.7375	4.60687	0.222823
0.125	0.1875	0.125	0.375	0	0	0	0.1875	0.000285601	0.055	0.496	0.2585	0.0405	8	1.77062	4.65625	0.252853
0.1875	0.25	0	0	0	0.0625	0.1875	0.3125	0.000285516	0.016	0.515	0.42	0.0825	9.0625	1.81125	4.64438	0.249249
0	0.3125	0	0.125	0.125	0.0625	0	0.375	0.000285329	0.026	0.4505	0.29	0.084	9.125	1.72063	4.61063	0.251652
0.0625	0.3125	0.0625	0	0	0.125	0	0.4375	0.000284902	0.011	0.5905	0.2565	0.171	9.1875	1.71125	4.60625	0.248048
0.125	0.1875	0.375	0	0	0	0.0625	0.25	0.000284478	0.037	0.5525	0.196	0.071	8.1875	1.69375	4.78	0.219219
0.1875	0.3125	0	0.125	0	0	0.1875	0.1875	0.000284091	0.036	0.433	0.405	0.045	8.3125	1.81812	4.66375	0.248048
0.125	0.1875	0.3125	0	0.0625	0	0	0.3125	0.000284087	0.053	0.6085	0.1215	0.0725	8.375	1.69875	4.73625	0.228829
0	0.3125	0.125	0	0.0625	0	0.1875	0.3125	0.000283758	0.029	0.358	0.5015	0.0545	9.125	1.70188	4.69125	0.236036
0.125	0.1875	0	0	0.3125	0	0.125	0.25	0.000283146	0.0235	0.476	0.3375	0.075	9.0625	1.81875	4.73375	0.256456
0.125	0.125	0.125	0	0	0	0.3125	0.3125	0.000283021	0.035	0.375	0.427	0.0505	9.5625	1.78062	4.6925	0.231231
0.1875	0.1875	0	0.0625	0	0	0.3125	0.25	0.000282579	0.0295	0.398	0.4045	0.0595	9.1875	1.83688	4.66312	0.248048
0.3125	0.1875	0.0625	0.1875	0	0	0	0.25	0.000282406	0.0575	0.538	0.179	0.051	7.9375	1.83875	4.62438	0.263664
0.1875	0.1875	0	0.1875	0	0.125	0	0.3125	0.000282012	0.017	0.61	0.259	0.105	8.75	1.81375	4.61563	0.257658
0.1875	0.125	0.1875	0	0	0	0.25	0.25	0.000281602	0.0355	0.365	0.3715	0.0585	8.9375	1.79062	4.735	0.231231
0.0625	0.125	0	0.1875	0.25	0	0	0.375	0.000280604	0.045	0.483	0.2285	0.0565	9.375	1.77438	4.61937	0.233634
0.1875	0.1875	0.0625	0	0	0	0.25	0.3125	0.000280501	0.0225	0.454	0.3895	0.0705	9.1875	1.80375	4.6575	0.242042
0.1875	0.1875	0	0.4375	0.0625	0	0	0.125	0.000280219	0.045	0.5085	0.314	0.039	7.8125	1.84062	4.64562	0.270871
0.0625	0.25	0	0.25	0	0	0.1875	0.25	0.000280122	0.0335	0.3915	0.491	0.0435	8.9375	1.77625	4.6225	0.248048
0.1875	0.375	0.1875	0	0	0	0.125	0.125	0.00027959	0.0475	0.4605	0.2905	0.044	7.5625	1.76188	4.77	0.233634
0.375	0.1875	0	0.125	0	0.0625	0	0.25	0.000279556	0.032	0.5695	0.236	0.065	8	1.88187	4.62813	0.270871
0.0625	0.3125	0	0.375	0	0	0.125	0.125	0.00027936	0.0345	0.3845	0.547	0.0385	8.125	1.78375	4.65375	0.254054
0.1875	0.125	0	0.0625	0	0	0.25	0.375	0.000279237	0.018	0.4495	0.3595	0.096	9.625	1.82062	4.59812	0.233634
0	0.375	0	0.1875	0.0625	0.0625	0	0.3125	0.000279074	0.029	0.42	0.3055	0.075	8.6875	1.71812	4.6125	0.256456
0	0.1875	0.25	0.0625	0	0.125	0	0.375	0.000278649	0.02	0.4985	0.2175	0.1285	9.125	1.67063	4.70187	0.228829
0.1875	0.1875	0	0.375	0.0625	0	0	0.1875	0.000278498	0.0425	0.5395	0.3075	0.0395	8.0625	1.82937	4.625	0.268468
0.0625	0.1875	0.1875	0	0.1875	0	0	0.375	0.000278289	0.049	0.576	0.145	0.068	9	1.70812	4.69625	0.240841
0	0.3125	0.0625	0	0.0625	0.125	0	0.4375	0.000278214	0.017	0.477	0.2945	0.1165	9.375	1.69375	4.625	0.252853
0	0.3125	0	0.25	0.125	0	0.0625	0.25	0.000277922	0.028	0.3885	0.4405	0.058	8.6875	1.7425	4.64	0.257658
0	0.1875	0	0.1875	0.0625	0.1875	0	0.375	0.000277846	0.025	0.3835	0.322	0.09	9.5625	1.74875	4.62875	0.234835
0.25	0.3125	0	0.1875	0	0.0625	0	0.1875	0.000277715	0.0335	0.5775	0.2475	0.058	7.75	1.83062	4.64875	0.261261
0.0625	0.3125	0	0.375	0	0.0625	0	0.1875	0.000277439	0.0305	0.51	0.392	0.0455	8.125	1.76875	4.62812	0.261261
0.3125	0.375	0	0	0	0.0625	0.0625	0.1875	0.00027728	0.02	0.5545	0.3145	0.0795	7.6875	1.845	4.67938	0.257658
0.1875	0.3125	0.1875	0	0	0	0.125	0.1875	0.000276899	0.0365	0.4625	0.3185	0.0515	7.9375	1.76125	4.7425	0.23003
0	0.125	0.125	0.125	0.1875	0	0	0.4375	0.000276726	0.035	0.487	0.17	0.0955	9.5625	1.70437	4.63	0.213213
0	0.1875	0.25	0.125	0	0.0625	0	0.375	0.000276684	0.0285	0.538	0.2005	0.09	9	1.66562	4.67313	0.226426
0.375	0.0625	0.1875	0	0	0	0.0625	0.3125	0.000276674	0.0335	0.466	0.2395	0.074	8.375	1.83875	4.6775	0.245646
0.125	0.25	0	0.25	0.125	0	0	0.25	0.000276396	0.049	0.5745	0.269	0.0365	8.375	1.79	4.63	0.262462
0.3125	0.25	0	0	0.0625	0.0625	0	0.3125	0.000276315	0.0315	0.604	0.206	0.0705	8.3125	1.8425	4.63313	0.266066
0	0.1875	0.0625	0.1875	0.1875	0	0	0.375	0.000276143	0.038	0.4655	0.233	0.067	9.25	1.7225	4.62562	0.238438
0.1875	0.375	0	0.1875	0	0	0.125	0.125	0.000275942	0.0425	0.4675	0.3805	0.0365	7.75	1.81438	4.67438	0.254054
0.125	0.125	0	0.3125	0.1875	0	0	0.25	0.000275641	0.035	0.499	0.295	0.0535	8.6875	1.81438	4.64187	0.262462
0.0625	0.25	0	0.3125	0.125	0	0	0.25	0.000275551	0.047	0.4975	0.3185	0.037	8.5	1.76937	4.62312	0.262462
0.0625	0.4375	0.0625	0	0.125	0	0	0.3125	0.000275361	0.0535	0.5285	0.1855	0.0525	8.3125	1.70875	4.655	0.249249
0	0.3125	0.0625	0	0.0625	0.125	0	0.4375	0.00027521	0.018	0.498	0.2705	0.1135	9.375	1.69375	4.625	0.249249
0.0625	0.3125	0	0.4375	0.0625	0	0	0.125	0.000275151	0.0535	0.5035	0.3295	0.031	7.8125	1.77812	4.64562	0.266066
0.0625	0.125	0.3125	0	0.125	0	0	0.375	0.000274984	0.035	0.5715	0.141	0.0975	8.9375	1.68063	4.7275	0.227628
0.4375	0.0625	0.125	0	0.0625	0	0	0.3125	0.000274478	0.0535	0.4935	0.184	0.0565	8.1875	1.87563	4.66125	0.258859
0.1875	0.1875	0	0.0625	0	0	0.3125	0.25	0.000273906	0.0275	0.373	0.414	0.0645	9.1875	1.83688	4.66312	0.23964
0.1875	0.375	0	0.125	0.0625	0	0	0.25	0.000273829	0.0645	0.599	0.2025	0.035	7.9375	1.78625	4.625	0.257658
0	0.1875	0	0.125	0.25	0	0.0625	0.375	0.000273308	0.028	0.3775	0.338	0.0765	9.5625	1.7475	4.63625	0.232432
0	0.3125	0.25	0.0625	0	0	0.0625	0.3125	0.000273194	0.0405	0.478	0.252	0.056	8.5625	1.655	4.69562	0.225225
0	0.3125	0.125	0.0625	0	0.125	0	0.375	0.000272871	0.0225	0.4565	0.267	0.0995	9	1.68437	4.65188	0.238438
0	0.1875	0	0.0625	0.25	0	0.125	0.375	0.000272664	0.0195	0.364	0.4065	0.0945	9.75	1.75188	4.65313	0.226426
0.4375	0.375	0	0	0.0625	0	0.0625	0.0625	0.000272386	0.0535	0.6215	0.128	0.064	6.875	1.90688	4.73125	0.270871
0.3125	0.0625	0.0625	0	0	0	0.125	0.4375	0.00027216	0.0125	0.512	0.35	0.1215	9.3125	1.835	4.5825	0.251652
0.0625	0.0625	0.375	0.0625	0	0	0	0.4375	0.000271905	0.0415	0.5175	0.1655	0.0765	9.125	1.65625	4.68063	0.183183
0	0.25	0	0.3125	0.125	0.0625	0	0.25	0.000271856	0.03	0.4015	0.37	0.061	8.75	1.75375	4.645	0.263664
0	0.125	0.1875	0.125	0.125	0	0	0.4375	0.000271827	0.038	0.5145	0.1495	0.093	9.4375	1.68375	4.63625	0.208408
0.0625	0.25	0	0.375	0	0	0.125	0.1875	0.000271782	0.03	0.364	0.547	0.0455	8.5	1.78313	4.62625	0.252853
0.25	0.3125	0.125	0.125	0	0	0	0.1875	0.000271675	0.0855	0.5505	0.148	0.039	7.5	1.79062	4.68375	0.249249
0	0.3125	0	0.0625	0.125	0	0.1875	0.3125	0.000271656	0.0245	0.33	0.525	0.064	9.3125	1.74	4.65313	0.246847
0	0.25	0.125	0	0.125	0.0625	0	0.4375	0.000271534	0.023	0.5085	0.218	0.1065	9.375	1.685	4.64687	0.246847
0.0625	0.125	0.3125	0.1875	0	0	0	0.3125	0.000271349	0.0575	0.5565	0.16	0.053	8.5625	1.68562	4.69688	0.22042
0.3125	0.1875	0.0625	0	0	0	0.125	0.3125	0.000270762	0.0205	0.5235	0.29	0.087	8.5625	1.83625	4.6375	0.255255
0.0625	0.25	0	0	0.125	0	0.25	0.3125	0.000270383	0.0245	0.3985	0.454	0.061	9.5	1.77563	4.67	0.246847
0.125	0.0625	0.3125	0	0	0	0.125	0.375	0.000270262	0.0165	0.504	0.314	0.1035	9.1875	1.71437	4.71	0.208408
0.3125	0.0625	0.1875	0	0	0.0625	0	0.375	0.000269912	0.0335	0.6025	0.1795	0.0745	8.6875	1.8075	4.66188	0.245646
0.3125	0.375	0.125	0	0	0	0.0625	0.125	0.000269094	0.0625	0.5215	0.192	0.043	7.1875	1.81625	4.735	0.249249
0	0.125	0	0.125	0.25	0	0.0625	0.4375	0.000268572	0.0245	0.3685	0.268	0.111	9.9375	1.74687	4.60875	0.177177
0.1875	0.3125	0.125	0	0	0	0.1875	0.1875	0.000268076	0.036	0.4225	0.375	0.047	8.1875	1.78313	4.7275	0.237237
0.1875	0.1875	0.1875	0	0	0	0.1875	0.25	0.000268074	0.0295	0.4345	0.3515	0.0595	8.625	1.77563	4.725	0.232432
0	0.375	0.0625	0	0.0625	0	0.125	0.375	0.000267302	0.018	0.4285	0.456	0.076	9.125	1.69312	4.62875	0.242042
0.0625	0.3125	0.1875	0	0	0	0.1875	0.25	0.000267249	0.0385	0.3965	0.427	0.041	8.625	1.71313	4.725	0.227628
0.0625	0.1875	0.25	0	0.125	0	0	0.375	0.000267055	0.046	0.5845	0.137	0.0725	8.875	1.6875	4.7025	0.232432
0.25	0.25	0	0.0625	0.125	0	0	0.3125	0.000266488	0.05	0.626	0.172	0.0495	8.375	1.82	4.62312	0.261261
0.0625	0.3125	0	0.25	0	0	0.1875	0.1875	0.000266173	0.029	0.3575	0.5405	0.0475	8.5625	1.77687	4.65	0.248048
0.0625	0.375	0.125	0	0	0	0.1875	0.25	0.00026598	0.0325	0.4265	0.4515	0.0425	8.5625	1.72	4.7	0.233634
0	0.4375	0	0	0.0625	0.0625	0.0625	0.375	0.000265412	0.014	0.415	0.502	0.091	9	1.70063	4.61562	0.249249
0.0625	0.125	0	0.375	0	0	0.125	0.3125	0.000265103	0.026	0.3675	0.4475	0.062	9.25	1.78188	4.57125	0.225225
0.125	0.25	0	0.125	0	0	0.25	0.25	0.000264268	0.0275	0.404	0.421	0.0565	9	1.80125	4.64625	0.245646
0.3125	0.125	0.125	0	0	0.125	0	0.3125	0.000264217	0.0235	0.617	0.185	0.0985	8.5	1.83062	4.68625	0.255255
0.1875	0.125	0	0.1875	0.1875	0	0	0.3125	0.000264128	0.045	0.602	0.1875	0.052	8.8125	1.82375	4.62813	0.261261
0	0.1875	0.125	0.0625	0.1875	0	0	0.4375	0.000263978	0.042	0.5045	0.1695	0.0735	9.4375	1.69375	4.63687	0.243243
0	0.0625	0.125	0.25	0.125	0	0	0.4375	0.000263904	0.0305	0.3795	0.228	0.1	9.625	1.71188	4.5975	0.162763
0.0625	0.25	0	0.25	0.1875	0	0	0.25	0.000263888	0.048	0.4875	0.2855	0.0395	8.5625	1.7725	4.64875	0.262462
0	0.4375	0.125	0	0.0625	0.0625	0	0.3125	0.000263887	0.0345	0.446	0.245	0.07	8.4375	1.6725	4.68313	0.244444
0.125	0.4375	0.1875	0	0	0	0.125	0.125	0.00026383	0.0515	0.451	0.307	0.037	7.5625	1.73063	4.77	0.227628
0.25	0.375	0	0.0625	0	0.0625	0	0.25	0.000263412	0.0355	0.6085	0.2345	0.052	7.875	1.80875	4.635	0.256456
0.125	0.0625	0	0.1875	0	0	0.1875	0.4375	0.000262774	0.02	0.4245	0.342	0.0905	9.9375	1.795	4.54688	0.210811
0.1875	0.125	0	0.3125	0	0	0.125	0.25	0.000262511	0.0235	0.4275	0.4115	0.0635	8.75	1.83438	4.60562	0.256456
0.125	0.3125	0	0.375	0	0	0.125	0.0625	0.000262266	0.0475	0.406	0.461	0.0295	7.75	1.81563	4.68125	0.26006
0.125	0.3125	0	0	0.125	0	0.1875	0.25	0.00026202	0.027	0.4315	0.4325	0.052	8.8125	1.7925	4.6875	0.251652
0.25	0.125	0.25	0	0.0625	0	0	0.3125	0.00026193	0.065	0.576	0.132	0.053	8.3125	1.76812	4.71125	0.238438
0.0625	0.4375	0.125	0	0	0	0.125	0.25	0.000261106	0.034	0.453	0.4085	0.0415	8.25	1.705	4.69	0.23003
0	0.25	0.125	0.0625	0.1875	0	0	0.375	0.000261021	0.042	0.505	0.163	0.0755	9.0625	1.69437	4.66437	0.244444
0.25	0.125	0	0.125	0	0.1875	0	0.3125	0.000260976	0.0185	0.5695	0.2315	0.107	8.875	1.85	4.64438	0.261261
0.0625	0.3125	0	0.3125	0	0	0.125	0.1875	0.000260904	0.0295	0.3945	0.5275	0.0425	8.375	1.7725	4.63313	0.25045
0.0625	0.1875	0	0.125	0.25	0	0	0.375	0.000260891	0.0465	0.513	0.2255	0.0485	9.25	1.76375	4.62625	0.258859
0.125	0.0625	0.3125	0	0	0.0625	0	0.4375	0.000260862	0.0175	0.592	0.1805	0.1395	9.1875	1.69938	4.68438	0.215616
0.125	0.25	0	0	0.25	0	0.125	0.25	0.000260695	0.0235	0.461	0.3565	0.0675	8.875	1.805	4.715	0.257658
0.125	0.1875	0	0.375	0	0	0.125	0.1875	0.000260114	0.027	0.4085	0.467	0.0505	8.5	1.81438	4.62625	0.257658
0.3125	0.125	0	0.25	0	0.0625	0	0.25	0.000260025	0.024	0.566	0.2815	0.068	8.25	1.87187	4.61437	0.264865
0	0.25	0.125	0	0.0625	0	0.25	0.3125	0.000259706	0.0305	0.316	0.499	0.054	9.4375	1.71687	4.70125	0.236036
0.0625	0.3125	0	0.0625	0	0	0.1875	0.375	0.000259562	0.011	0.4945	0.482	0.099	9.3125	1.74313	4.58812	0.243243
0.125	0.1875	0	0.375	0.125	0	0	0.1875	0.000259124	0.044	0.505	0.3195	0.0365	8.25	1.81187	4.64375	0.264865
0.0625	0.0625	0.375	0.0625	0	0	0	0.4375	0.000259037	0.0435	0.5075	0.1575	0.0745	9.125	1.65625	4.68063	0.183183
0.25	0.25	0	0.125	0	0	0.1875	0.1875	0.000258998	0.0355	0.414	0.371	0.0475	8.3125	1.84937	4.66375	0.254054
0	0.375	0	0.125	0.125	0	0.0625	0.3125	0.000258898	0.023	0.419	0.398	0.0675	8.8125	1.72063	4.62625	0.25045
0.0625	0.375	0	0	0.125	0.0625	0	0.375	0.00025885	0.025	0.5215	0.2665	0.0745	8.875	1.73063	4.62438	0.256456
0.1875	0.125	0.0625	0	0	0	0.3125	0.3125	0.000258225	0.0225	0.379	0.4265	0.071	9.5	1.81875	4.6675	0.237237
0.3125	0.4375	0	0	0	0.0625	0.0625	0.125	0.000258207	0.021	0.576	0.321	0.0665	7.3125	1.84563	4.70688	0.261261
0.125	0.3125	0	0.3125	0	0.0625	0	0.1875	0.000257926	0.0265	0.5615	0.324	0.0535	8	1.78937	4.635	0.262462
0.25	0.3125	0	0.1875	0	0.0625	0	0.1875	0.000257683	0.0325	0.568	0.2585	0.054	7.75	1.83062	4.64875	0.263664
0.125	0.125	0	0	0.1875	0	0.1875	0.375	0.000257504	0.0155	0.485	0.346	0.099	9.75	1.805	4.65125	0.236036
0	0.25	0.0625	0	0.25	0	0.0625	0.375	0.000257032	0.0235	0.42	0.3235	0.0805	9.375	1.71938	4.675	0.25045
0.0625	0.4375	0.0625	0	0	0	0.125	0.3125	0.000256936	0.017	0.4945	0.4245	0.072	8.5625	1.71125	4.6375	0.238438
0.1875	0.25	0	0.1875	0.125	0	0	0.25	0.000256752	0.049	0.5835	0.2245	0.04	8.25	1.81062	4.63687	0.263664
0.125	0.3125	0.1875	0	0	0	0.1875	0.1875	0.000256729	0.0425	0.426	0.3545	0.04	8.25	1.745	4.7525	0.23003
0.1875	0.0625	0.1875	0	0.1875	0	0	0.375	0.000256654	0.0325	0.5845	0.1445	0.0935	9	1.77062	4.69625	0.242042
0.25	0.25	0.0625	0.3125	0	0	0	0.125	0.000256462	0.0655	0.5085	0.1925	0.04	7.4375	1.83	4.66563	0.263664
0	0.25	0	0.3125	0.125	0	0.0625	0.25	0.000256336	0.033	0.353	0.489	0.045	8.8125	1.75313	4.63313	0.256456
0.3125	0.3125	0.0625	0	0.0625	0	0	0.25	0.000256299	0.047	0.5595	0.193	0.0505	7.75	1.82062	4.66375	0.261261
0.375	0.125	0.0625	0	0	0	0.0625	0.375	0.000256078	0.0165	0.592	0.232	0.113	8.625	1.85187	4.6	0.261261
0.125	0.4375	0	0.125	0.0625	0	0	0.25	0.00025567	0.075	0.5485	0.226	0.0275	7.9375	1.755	4.625	0.255255
0.125	0.1875	0	0.375	0	0.125	0	0.1875	0.000255632	0.02	0.527	0.3515	0.069	8.375	1.81563	4.65	0.264865
0.1875	0.375	0.0625	0	0	0.125	0	0.25	0.000255328	0.027	0.5925	0.233	0.0685	8.0625	1.77563	4.68875	0.254054
0.25	0.0625	0.1875	0	0	0	0.1875	0.3125	0.000254857	0.0295	0.3905	0.343	0.0645	9	1.80625	4.6975	0.232432
0	0.125	0.125	0.0625	0.25	0	0	0.4375	0.000254433	0.036	0.444	0.1895	0.084	9.625	1.7075	4.65563	0.215616
0.125	0.1875	0.0625	0	0.25	0	0	0.375	0.000254401	0.0455	0.571	0.144	0.068	9.0625	1.76687	4.665	0.256456
0.3125	0.25	0	0.0625	0	0.0625	0	0.3125	0.00025388	0.0255	0.6435	0.2105	0.0735	8.25	1.83937	4.6075	0.263664
0.4375	0.125	0	0	0.125	0	0.0625	0.25	0.00025373	0.0295	0.4975	0.2435	0.071	8.1875	1.91875	4.6675	0.268468
0.125	0.25	0.1875	0.1875	0	0	0	0.25	0.000253709	0.0605	0.5805	0.168	0.043	8.0625	1.73125	4.67438	0.242042
0	0.3125	0	0.125	0.0625	0	0.1875	0.3125	0.000253467	0.029	0.3625	0.513	0.047	9.25	1.73687	4.6275	0.249249
0.125	0.3125	0.1875	0	0	0.125	0	0.25	0.000253316	0.034	0.551	0.1815	0.0745	8.1875	1.73063	4.73875	0.23964
0	0.3125	0.0625	0.3125	0	0	0.0625	0.25	0.000253316	0.0305	0.4335	0.4165	0.046	8.5	1.71875	4.62063	0.25045
0.125	0.375	0	0.25	0	0.125	0	0.125	0.000253189	0.0305	0.4975	0.309	0.054	7.75	1.795	4.69125	0.26006
0.25	0.0625	0.25	0	0	0.0625	0	0.375	0.000253053	0.0285	0.5775	0.1875	0.082	8.75	1.76937	4.68688	0.234835
0.25	0.25	0	0	0	0.0625	0.125	0.3125	0.000252998	0.0115	0.5565	0.3765	0.105	8.75	1.8275	4.63438	0.252853
0.375	0.125	0.125	0	0.0625	0	0	0.3125	0.000252735	0.0575	0.5355	0.144	0.057	8.1875	1.84438	4.66125	0.258859
0.375	0.0625	0	0.125	0	0	0.0625	0.375	0.000252702	0.0185	0.4995	0.2655	0.103	8.8125	1.88	4.56125	0.242042
0.0625	0.375	0	0	0.1875	0	0.0625	0.3125	0.000252349	0.022	0.465	0.345	0.0715	8.75	1.74438	4.65875	0.248048
0.125	0.3125	0.1875	0.125	0	0	0	0.25	0.000252313	0.073	0.5985	0.154	0.0375	7.9375	1.72063	4.68125	0.240841
0.1875	0.125	0	0	0.1875	0	0.1875	0.3125	0.000251485	0.0205	0.443	0.344	0.0805	9.375	1.83688	4.67875	0.238438
0.125	0.1875	0	0	0	0.0625	0.1875	0.4375	0.000251251	0.008	0.5375	0.4265	0.137	9.8125	1.77875	4.58938	0.245646
0.125	0.1875	0	0.25	0	0	0.1875	0.25	0.00025118	0.0265	0.411	0.4435	0.052	8.9375	1.8075	4.6225	0.251652
0.125	0.0625	0	0.1875	0.1875	0	0	0.4375	0.000251073	0.0245	0.564	0.1975	0.092	9.5625	1.79125	4.57313	0.226426
0.0625	0.1875	0	0.25	0	0	0.1875	0.3125	0.000251059	0.03	0.3875	0.4595	0.047	9.3125	1.77563	4.595	0.246847
0.3125	0.125	0.1875	0	0	0.0625	0	0.3125	0.000250817	0.037	0.5825	0.175	0.0665	8.3125	1.80812	4.68938	0.251652
0	0.25	0.1875	0.1875	0.0625	0	0	0.3125	0.000250372	0.0445	0.513	0.205	0.0535	8.625	1.68188	4.66563	0.23964
0	0.125	0.125	0	0.25	0	0.0625	0.4375	0.000250287	0.023	0.4045	0.255	0.1055	9.8125	1.71188	4.6725	0.210811
0.3125	0.1875	0	0	0.1875	0	0.0625	0.25	0.000250115	0.032	0.5035	0.237	0.0655	8.375	1.87	4.68625	0.264865
0.0625	0.375	0	0	0	0.0625	0.0625	0.4375	0.000249971	0.009	0.5615	0.3805	0.13	9.1875	1.7175	4.56937	0.246847
0.0625	0.4375	0	0	0	0.0625	0.0625	0.375	0.000249783	0.011	0.5255	0.4175	0.1035	8.8125	1.71812	4.59688	0.245646
0.25	0.1875	0	0	0	0.0625	0.1875	0.3125	0.000249507	0.0155	0.504	0.3895	0.082	9.0625	1.8425	4.64438	0.251652
0	0.25	0.0625	0.125	0	0.1875	0	0.375	0.000248413	0.019	0.4395	0.3115	0.0955	9.3125	1.7175	4.64188	0.25045
0.25	0.375	0	0.1875	0	0	0.0625	0.125	0.000248204	0.039	0.5175	0.2795	0.044	7.4375	1.83062	4.66437	0.26006
0	0.3125	0	0.0625	0.0625	0.125	0	0.4375	0.000248111	0.0145	0.484	0.3185	0.111	9.4375	1.71125	4.59313	0.254054
0.25	0.3125	0.0625	0	0	0	0.1875	0.1875	0.000248091	0.026	0.446	0.4195	0.051	8.125	1.82125	4.7025	0.248048
0.0625	0.125	0.0625	0	0.3125	0	0	0.4375	0.000248081	0.039	0.4795	0.201	0.066	9.625	1.74875	4.65625	0.254054
0	0.3125	0.125	0.0625	0	0	0.1875	0.3125	0.000247642	0.027	0.361	0.4705	0.054	9.0625	1.69875	4.66563	0.231231
0.125	0.1875	0	0.4375	0	0.125	0	0.125	0.000247385	0.0235	0.5	0.363	0.058	8.125	1.82688	4.67063	0.26967
0.0625	0.1875	0	0	0.125	0	0.3125	0.3125	0.00024735	0.026	0.356	0.4815	0.0555	9.8125	1.79062	4.68	0.244444
0.0625	0.3125	0.0625	0	0	0	0.25	0.3125	0.000247234	0.0195	0.417	0.511	0.0595	9.1875	1.74125	4.6575	0.234835
0.1875	0.3125	0.125	0	0.125	0	0	0.25	0.000246946	0.067	0.5545	0.1445	0.046	8	1.765	4.7075	0.251652
0.1875	0.1875	0.125	0	0.1875	0	0	0.3125	0.000246846	0.0525	0.582	0.1405	0.0575	8.5625	1.77812	4.69875	0.249249
0.25	0.0625	0	0.3125	0	0.0625	0	0.3125	0.000246501	0.0205	0.5695	0.276	0.0765	8.75	1.85062	4.58	0.248048
0	0.3125	0.125	0.1875	0.0625	0	0	0.3125	0.000245609	0.046	0.51	0.2115	0.0495	8.5625	1.68875	4.64062	0.246847
0	0.3125	0.0625	0	0.0625	0	0.25	0.3125	0.000245555	0.0245	0.329	0.544	0.056	9.375	1.72375	4.67625	0.240841
0.3125	0.1875	0	0	0.125	0.0625	0	0.3125	0.000245347	0.029	0.604	0.203	0.069	8.5	1.85625	4.65188	0.264865
0.25	0.25	0	0.375	0	0	0.0625	0.0625	0.000244823	0.0385	0.48	0.288	0.046	7.4375	1.86312	4.67125	0.264865
0.1875	0.25	0	0	0.0625	0	0.25	0.25	0.000244649	0.0225	0.424	0.431	0.0595	8.9375	1.825	4.67875	0.251652
0.0625	0.0625	0.3125	0.1875	0	0	0	0.375	0.000244506	0.032	0.515	0.189	0.0785	8.9375	1.685	4.66937	0.191592
0.375	0.125	0	0.0625	0	0.0625	0	0.375	0.000244309	0.02	0.6465	0.2065	0.0915	8.625	1.87	4.58	0.263664
0.125	0.25	0	0.1875	0	0	0.25	0.1875	0.000244086	0.0345	0.3595	0.48	0.041	8.75	1.8125	4.66688	0.25045
0	0.1875	0.25	0	0	0.0625	0.125	0.375	0.000243793	0.017	0.41	0.4115	0.085	9.375	1.67437	4.70688	0.222823
0	0.1875	0	0.1875	0.1875	0	0.125	0.3125	0.000243774	0.028	0.305	0.4325	0.066	9.4375	1.76	4.64813	0.225225
0.125	0.25	0.125	0	0	0.1875	0	0.3125	0.000243757	0.0255	0.54	0.212	0.0835	8.75	1.7525	4.70812	0.244444
0	0.25	0	0.25	0	0.125	0.0625	0.3125	0.000242848	0.0135	0.381	0.5305	0.089	9.1875	1.74562	4.61875	0.251652
0.125	0.3125	0	0.25	0	0	0.1875	0.125	0.000242707	0.0425	0.3765	0.474	0.032	8.1875	1.80875	4.6775	0.252853
0	0.25	0	0.25	0	0.0625	0.125	0.3125	0.000242618	0.0205	0.367	0.556	0.058	9.25	1.745	4.60687	0.249249
0.125	0.1875	0	0	0.125	0	0.3125	0.25	0.000242422	0.0265	0.366	0.4385	0.057	9.4375	1.8225	4.7075	0.245646
0.25	0.1875	0	0	0	0.0625	0.1875	0.3125	0.000242382	0.0135	0.5155	0.3725	0.0935	9.0625	1.8425	4.64438	0.249249
0.25	0.25	0.1875	0	0.0625	0	0	0.25	0.000242016	0.067	0.5925	0.137	0.0445	7.875	1.77563	4.71375	0.248048
0	0.25	0.1875	0	0.0625	0.125	0	0.375	0.000241993	0.0195	0.4705	0.2355	0.112	9.125	1.68063	4.7025	0.237237
0	0.25	0.0625	0.25	0	0.125	0	0.3125	0.000241892	0.0175	0.4475	0.351	0.088	8.9375	1.72375	4.63375	0.252853
0.125	0.1875	0	0.25	0	0	0.1875	0.25	0.000241791	0.023	0.4155	0.4325	0.0585	8.9375	1.8075	4.6225	0.254054
0.0625	0.25	0	0.25	0	0.1875	0	0.25	0.000241765	0.0205	0.463	0.3665	0.0695	8.75	1.77812	4.65813	0.261261
0	0.25	0	0.125	0.1875	0.0625	0	0.375	0.000241585	0.025	0.428	0.284	0.0795	9.3125	1.73438	4.62937	0.258859
0.0625	0.375	0	0	0	0.0625	0.125	0.375	0.000241569	0.0085	0.4965	0.479	0.1195	9.125	1.73313	4.60687	0.245646
0.25	0.3125	0	0.25	0	0	0.0625	0.125	0.000241319	0.0345	0.5115	0.2735	0.05	7.5625	1.84125	4.6575	0.258859
0	0.1875	0.25	0.0625	0.125	0	0	0.375	0.000241306	0.041	0.532	0.1495	0.074	9	1.66688	4.69562	0.23003
0.3125	0.125	0.1875	0.125	0	0	0	0.25	0.000241065	0.0775	0.483	0.161	0.04	7.9375	1.81438	4.68125	0.249249
0	0.1875	0	0.0625	0.25	0	0.125	0.375	0.000240383	0.017	0.3395	0.425	0.098	9.75	1.75188	4.65313	0.227628
0.1875	0.3125	0	0	0.0625	0	0.1875	0.25	0.000240333	0.0225	0.4765	0.419	0.0535	8.625	1.81	4.66875	0.25045
0.375	0.4375	0.0625	0	0	0	0.0625	0.0625	0.000239737	0.0725	0.6175	0.105	0.051	6.75	1.855	4.7375	0.26006
0.125	0.25	0	0.0625	0	0	0.3125	0.25	0.00023951	0.0245	0.387	0.4635	0.0545	9.1875	1.80563	4.66312	0.243243
0.0625	0.125	0.3125	0	0	0.125	0	0.375	0.000239121	0.0205	0.5535	0.164	0.1285	9.0625	1.68437	4.73375	0.221622
0	0.1875	0.125	0.25	0	0.125	0	0.3125	0.000238933	0.019	0.4285	0.3225	0.091	9	1.71687	4.65875	0.242042
0.3125	0.125	0.25	0	0	0	0.0625	0.25	0.000238833	0.0445	0.488	0.188	0.0585	8.0625	1.80125	4.73	0.237237
0.1875	0.125	0.1875	0	0	0	0.25	0.25	0.000238709	0.039	0.3605	0.3465	0.049	8.9375	1.79062	4.735	0.224024
0.0625	0.125	0.3125	0	0	0.125	0	0.375	0.00023863	0.02	0.5305	0.1785	0.126	9.0625	1.68437	4.73375	0.219219
0.3125	0.1875	0.1875	0.0625	0	0	0	0.25	0.000238612	0.0715	0.5135	0.134	0.0485	7.8125	1.80375	4.68813	0.249249
0.25	0.3125	0	0.1875	0	0.0625	0	0.1875	0.000238487	0.036	0.579	0.2335	0.049	7.75	1.83062	4.64875	0.263664
0.125	0.25	0	0.3125	0	0.125	0	0.1875	0.00023835	0.02	0.517	0.3415	0.0675	8.25	1.805	4.65688	0.263664
0.1875	0.375	0.0625	0.1875	0	0	0	0.1875	0.000238347	0.0665	0.57	0.1965	0.032	7.5625	1.77687	4.65188	0.254054
0	0.375	0.0625	0.0625	0.125	0	0	0.375	0.000238336	0.0335	0.51	0.2325	0.06	8.8125	1.6875	4.62063	0.25045
0	0.1875	0.0625	0.375	0.125	0	0	0.25	0.000238206	0.0465	0.3925	0.339	0.0385	8.6875	1.74188	4.64125	0.258859
0.1875	0.25	0	0.1875	0	0	0.1875	0.1875	0.000238151	0.034	0.396	0.402	0.044	8.4375	1.82875	4.65688	0.249249
0.0625	0.25	0	0.125	0	0.1875	0	0.375	0.000238138	0.0175	0.518	0.284	0.0925	9.25	1.75562	4.61688	0.255255
0.125	0.1875	0.0625	0	0.25	0	0	0.375	0.000238005	0.041	0.5805	0.16	0.0625	9.0625	1.76687	4.665	0.257658
0.25	0.0625	0	0.25	0.0625	0	0	0.375	0.000237564	0.0345	0.552	0.2045	0.061	8.9375	1.8375	4.55625	0.244444
0.3125	0.375	0	0	0.0625	0	0.125	0.125	0.000237315	0.026	0.4745	0.3435	0.056	7.5625	1.85875	4.71375	0.257658
0.125	0.4375	0.125	0	0	0	0.25	0.0625	0.000237062	0.0655	0.3485	0.3405	0.0305	7.75	1.76812	4.7925	0.232432
0.3125	0.125	0.25	0.0625	0	0	0	0.25	0.000236549	0.077	0.5115	0.132	0.0455	7.875	1.79688	4.71312	0.242042
0	0.3125	0	0.125	0.0625	0.125	0	0.375	0.000236511	0.0205	0.427	0.3295	0.082	9.1875	1.7225	4.61375	0.255255
0	0.1875	0	0	0.25	0.0625	0.0625	0.4375	0.000236219	0.0165	0.4085	0.354	0.099	9.9375	1.74125	4.64438	0.231231
0	0.1875	0.125	0	0.1875	0	0.125	0.375	0.000235954	0.02	0.398	0.355	0.0835	9.5625	1.71375	4.69125	0.236036
0.0625	0.125	0	0.375	0	0	0.125	0.3125	0.000235826	0.0275	0.37	0.473	0.049	9.25	1.78188	4.57125	0.224024
0.1875	0.25	0	0.4375	0	0.0625	0	0.0625	0.000235785	0.0365	0.631	0.2275	0.045	7.5	1.84312	4.67625	0.26967
0	0.3125	0.0625	0.125	0	0	0.1875	0.3125	0.000235112	0.031	0.3455	0.5105	0.043	9.125	1.71625	4.63375	0.238438
0.0625	0.25	0	0.1875	0.1875	0	0	0.3125	0.000234871	0.047	0.523	0.2275	0.042	8.8125	1.76125	4.62813	0.26006
0.125	0.125	0	0.0625	0	0	0.3125	0.375	0.000234871	0.0185	0.41	0.3895	0.0795	9.9375	1.80438	4.60813	0.23003
0.125	0.1875	0.125	0	0	0	0.3125	0.25	0.000234551	0.03	0.3375	0.433	0.0535	9.1875	1.78125	4.72	0.232432
0.1875	0.25	0	0	0.0625	0	0.3125	0.1875	0.000234443	0.0295	0.3865	0.447	0.046	8.875	1.84062	4.71625	0.248048
0	0.3125	0	0.0625	0.125	0.125	0	0.375	0.000234327	0.022	0.4235	0.3105	0.081	9.25	1.72562	4.63938	0.257658
0.3125	0.3125	0.0625	0	0	0	0.125	0.1875	0.000234134	0.0265	0.4935	0.3285	0.0545	7.8125	1.8375	4.6925	0.254054
0	0.3125	0	0.125	0.1875	0	0.0625	0.3125	0.000233781	0.0255	0.406	0.386	0.0585	9	1.73438	4.645	0.252853
0.3125	0.1875	0.25	0	0	0	0.0625	0.1875	0.000233483	0.0455	0.4665	0.2	0.055	7.6875	1.80187	4.7575	0.237237
0.3125	0.1875	0.1875	0	0	0	0.125	0.1875	0.000233105	0.032	0.4125	0.2895	0.061	7.9375	1.82375	4.7425	0.23964
0	0.3125	0	0.375	0.0625	0.0625	0	0.1875	0.00023308	0.027	0.378	0.435	0.0525	8.3125	1.75125	4.64688	0.263664
0	0.3125	0.1875	0.1875	0	0	0.0625	0.25	0.00023299	0.031	0.4295	0.307	0.057	8.375	1.68375	4.68438	0.232432
0	0.1875	0.0625	0.125	0.25	0	0	0.375	0.000232924	0.047	0.4475	0.207	0.0535	9.3125	1.72562	4.65125	0.254054
0.1875	0.3125	0.125	0.125	0	0	0	0.25	0.000232616	0.093	0.575	0.145	0.03	7.875	1.75875	4.65625	0.246847
0.1875	0.3125	0.1875	0	0	0.0625	0	0.25	0.00023245	0.0405	0.603	0.1715	0.0555	7.9375	1.74625	4.71687	0.242042
0.25	0.125	0.1875	0.1875	0	0	0	0.25	0.000232311	0.071	0.526	0.1595	0.039	8.0625	1.79375	4.67438	0.248048
0.1875	0.0625	0.125	0	0.1875	0	0	0.4375	0.000232197	0.0285	0.5935	0.1445	0.095	9.3125	1.77687	4.64375	0.25045
0.125	0.4375	0	0	0.0625	0.0625	0	0.3125	0.000232178	0.033	0.575	0.266	0.046	8.3125	1.74875	4.63312	0.254054
0.0625	0.25	0	0.4375	0	0.125	0	0.125	0.000232085	0.022	0.4435	0.421	0.0565	8.125	1.79563	4.67063	0.263664
0	0.3125	0	0.0625	0.125	0.125	0	0.375	0.00023184	0.0225	0.4245	0.3215	0.0755	9.25	1.72562	4.63938	0.257658
0	0.1875	0	0.3125	0.0625	0.125	0	0.3125	0.000231804	0.0175	0.3765	0.3845	0.0915	9.1875	1.755	4.62063	0.236036
0	0.125	0.125	0.25	0.125	0	0	0.375	0.000230917	0.034	0.446	0.216	0.0705	9.25	1.7125	4.625	0.213213
0.1875	0.375	0	0.125	0	0	0.1875	0.125	0.000230865	0.048	0.4085	0.406	0.029	7.9375	1.81875	4.69125	0.248048
0	0.25	0.0625	0.25	0.125	0	0	0.3125	0.000230801	0.039	0.4675	0.2665	0.0475	8.8125	1.72	4.6275	0.254054
0.125	0.1875	0.125	0	0	0	0.3125	0.25	0.000230551	0.0375	0.352	0.426	0.041	9.1875	1.78125	4.72	0.234835
0.25	0.25	0.1875	0	0.0625	0	0	0.25	0.000229841	0.06	0.566	0.141	0.048	7.875	1.77563	4.71375	0.245646
0.125	0.3125	0	0	0.1875	0	0.125	0.25	0.000229603	0.024	0.465	0.3775	0.0545	8.6875	1.79125	4.69625	0.254054
0.0625	0.25	0	0.3125	0	0	0.1875	0.1875	0.000229557	0.029	0.3365	0.5535	0.0425	8.6875	1.7875	4.64313	0.251652
0.0625	0.1875	0	0.125	0	0	0.3125	0.3125	0.000229341	0.0285	0.323	0.4885	0.051	9.6875	1.78438	4.62875	0.237237
0.25	0.25	0.125	0.1875	0	0	0	0.1875	0.000229306	0.0615	0.53	0.1675	0.042	7.625	1.80125	4.67687	0.254054
0.3125	0.3125	0	0	0	0.0625	0.125	0.1875	0.000229223	0.0205	0.506	0.381	0.058	8	1.86	4.68938	0.257658
0	0.1875	0.0625	0.4375	0.125	0	0	0.1875	0.000229028	0.0345	0.341	0.3855	0.0505	8.4375	1.75313	4.66188	0.261261
0	0.125	0.1875	0.0625	0.1875	0	0	0.4375	0.000228764	0.0315	0.4665	0.1665	0.0935	9.5	1.68687	4.66188	0.20961
0.25	0.25	0.0625	0	0	0.125	0	0.3125	0.000228658	0.019	0.624	0.2085	0.0925	8.4375	1.80625	4.66125	0.257658
0	0.125	0.1875	0.1875	0	0.125	0	0.375	0.000228576	0.019	0.454	0.2345	0.113	9.3125	1.69875	4.66313	0.204805
0.25	0.0625	0.125	0	0	0	0.25	0.3125	0.000227852	0.0285	0.3305	0.41	0.059	9.25	1.82812	4.6825	0.236036
0.25	0.375	0	0.125	0	0.0625	0	0.1875	0.000227803	0.042	0.587	0.231	0.04	7.625	1.82	4.65563	0.262462
0.1875	0.1875	0.0625	0.4375	0	0	0	0.125	0.000227707	0.053	0.488	0.248	0.0355	7.6875	1.82	4.65188	0.264865
0	0.3125	0.25	0.125	0	0	0.0625	0.25	0.000227625	0.0335	0.4265	0.2795	0.057	8.3125	1.66625	4.71625	0.226426
0	0.1875	0	0	0.1875	0.0625	0.125	0.4375	0.000227348	0.0135	0.3665	0.4235	0.1085	10.0625	1.7425	4.63563	0.224024
0.3125	0.0625	0.25	0.0625	0	0	0	0.3125	0.000227095	0.062	0.532	0.153	0.045	8.25	1.79625	4.68562	0.243243
0.1875	0.0625	0.0625	0	0	0	0.3125	0.375	0.000227044	0.0165	0.384	0.437	0.082	9.875	1.81812	4.64	0.237237
0.0625	0.25	0.375	0	0	0	0.0625	0.25	0.00022699	0.033	0.4995	0.2135	0.0645	8.1875	1.6625	4.78	0.214414
0.3125	0.0625	0.25	0	0	0	0.125	0.25	0.000226802	0.0265	0.418	0.315	0.065	8.375	1.81625	4.74	0.234835
0	0.1875	0.125	0	0	0.125	0.125	0.4375	0.00022668	0.0095	0.428	0.446	0.125	9.875	1.70312	4.65125	0.237237
0.0625	0.4375	0.0625	0	0.125	0	0	0.3125	0.000226635	0.0535	0.517	0.2185	0.0375	8.3125	1.70875	4.655	0.25045
0.125	0.1875	0.4375	0	0	0	0.0625	0.1875	0.000226064	0.0385	0.4825	0.1995	0.061	7.875	1.6875	4.8325	0.210811
0.1875	0.0625	0.1875	0	0	0.1875	0	0.375	0.000225992	0.017	0.5875	0.2155	0.105	9.1875	1.77625	4.70563	0.243243
0	0.25	0	0.25	0	0.0625	0.125	0.3125	0.000225932	0.0175	0.358	0.577	0.0625	9.25	1.745	4.60687	0.249249
0.25	0.3125	0	0.0625	0	0	0.1875	0.1875	0.000225562	0.0255	0.4505	0.374	0.0525	8.1875	1.83875	4.67063	0.252853
0.1875	0.0625	0	0.1875	0	0.125	0	0.4375	0.000225431	0.01	0.6085	0.233	0.159	9.5	1.8125	4.56062	0.233634
0	0.1875	0.1875	0.125	0.125	0	0	0.375	0.000225397	0.036	0.5075	0.169	0.073	9.0625	1.68437	4.66375	0.234835
0.125	0.3125	0.1875	0	0	0	0.1875	0.1875	0.000225277	0.032	0.4155	0.3895	0.0435	8.25	1.745	4.7525	0.231231
0.1875	0.1875	0	0	0.1875	0	0.125	0.3125	0.000224936	0.0165	0.518	0.3025	0.087	9.0625	1.82187	4.66875	0.252853
0	0.1875	0.0625	0.375	0	0.125	0	0.25	0.000224767	0.0185	0.4055	0.422	0.071	8.8125	1.74562	4.6475	0.249249
0.0625	0.25	0.125	0	0	0.1875	0	0.375	0.000224751	0.017	0.5505	0.2255	0.1065	9.125	1.72063	4.68063	0.244444
0.0625	0.125	0.375	0.125	0	0	0	0.3125	0.000224133	0.0625	0.5515	0.1445	0.045	8.5	1.66813	4.72875	0.216817
0.1875	0.375	0	0	0.125	0	0.1875	0.125	0.000223595	0.037	0.405	0.4325	0.0345	8.0625	1.825	4.7425	0.252853
0	0.25	0	0.0625	0.1875	0.125	0	0.375	0.000223218	0.024	0.3935	0.311	0.076	9.4375	1.73937	4.65813	0.254054
0	0.25	0	0.3125	0.125	0	0.0625	0.25	0.000222636	0.027	0.352	0.483	0.0485	8.8125	1.75313	4.63313	0.256456
0.1875	0.3125	0	0.3125	0.0625	0	0	0.125	0.000222261	0.0545	0.561	0.2345	0.031	7.5625	1.81937	4.65937	0.267267
0	0.1875	0	0.0625	0.125	0.1875	0	0.4375	0.000222071	0.0235	0.3835	0.3005	0.082	9.875	1.74063	4.63375	0.231231
0.25	0.375	0	0.0625	0	0	0.1875	0.125	0.000222038	0.039	0.4355	0.3845	0.034	7.8125	1.83937	4.69813	0.249249
0.125	0.4375	0	0.125	0.0625	0	0	0.25	0.000221717	0.0615	0.537	0.2315	0.029	7.9375	1.755	4.625	0.256456
0	0.375	0	0.0625	0.0625	0.125	0	0.375	0.000221309	0.02	0.4375	0.335	0.0755	9.0625	1.71188	4.62063	0.255255
0	0.125	0.125	0.375	0.0625	0	0	0.3125	0.000220668	0.0335	0.4235	0.308	0.0505	8.9375	1.72063	4.62	0.22042
0.125	0.1875	0	0.0625	0	0	0.375	0.25	0.000219849	0.03	0.3325	0.464	0.0475	9.5	1.82062	4.67312	0.244444
0.1875	0.125	0	0.125	0	0	0.25	0.3125	0.000219496	0.0255	0.4105	0.3355	0.0625	9.375	1.83187	4.61875	0.236036
0	0.25	0.125	0	0.125	0	0.1875	0.3125	0.00021935	0.021	0.3655	0.433	0.066	9.3125	1.71562	4.71	0.237237
0.125	0.1875	0.125	0	0.25	0	0	0.3125	0.000219087	0.052	0.5435	0.136	0.057	8.75	1.76063	4.7175	0.251652
0	0.25	0	0.1875	0	0.0625	0.1875	0.3125	0.000219063	0.022	0.3385	0.5825	0.0505	9.4375	1.74937	4.62375	0.246847
0.1875	0.1875	0.1875	0	0.125	0	0	0.3125	0.000218979	0.053	0.595	0.124	0.056	8.4375	1.7575	4.705	0.244444
0.1875	0.125	0	0.125	0	0	0.3125	0.25	0.000218715	0.0335	0.322	0.4015	0.0505	9.3125	1.8475	4.65625	0.236036
0.4375	0.0625	0.125	0	0.0625	0	0	0.3125	0.000218696	0.056	0.491	0.1575	0.0505	8.1875	1.87563	4.66125	0.261261
0.125	0.125	0	0	0.3125	0	0.125	0.3125	0.000218323	0.016	0.462	0.33	0.0895	9.4375	1.81812	4.70625	0.242042
0.125	0.375	0.25	0	0	0.0625	0	0.1875	0.000218286	0.0425	0.5605	0.149	0.0615	7.625	1.70875	4.76938	0.232432
0.0625	0.25	0	0.4375	0	0.125	0	0.125	0.00021797	0.022	0.4575	0.4125	0.0525	8.125	1.79563	4.67063	0.263664
0	0.125	0.1875	0.0625	0.1875	0	0	0.4375	0.000217607	0.029	0.4845	0.1475	0.105	9.5	1.68687	4.66188	0.207207
0.1875	0.1875	0	0.4375	0	0.0625	0	0.125	0.000217584	0.0245	0.5345	0.3135	0.053	7.875	1.8425	4.64875	0.26967
0.1875	0.1875	0	0.4375	0.0625	0	0	0.125	0.000217563	0.0465	0.5035	0.315	0.0295	7.8125	1.84062	4.64562	0.270871
0	0.1875	0.1875	0	0.1875	0	0.125	0.3125	0.000217389	0.023	0.384	0.3395	0.0725	9.25	1.7075	4.74375	0.222823
0.0625	0.25	0.3125	0	0.0625	0	0	0.3125	0.000217373	0.0495	0.5595	0.1365	0.0575	8.375	1.6675	4.73625	0.227628
0	0.25	0.1875	0.1875	0	0.0625	0	0.3125	0.00021728	0.029	0.492	0.229	0.0665	8.6875	1.68375	4.66875	0.238438
0.0625	0.25	0.1875	0	0.1875	0	0	0.3125	0.000217047	0.0455	0.5305	0.1405	0.064	8.625	1.70875	4.72375	0.23964
0	0.1875	0	0.4375	0	0.0625	0.0625	0.25	0.000217	0.0245	0.333	0.6045	0.044	8.9375	1.7625	4.60375	0.232432
0.125	0.1875	0	0	0.25	0	0.1875	0.25	0.000216918	0.021	0.4515	0.369	0.062	9.1875	1.82	4.725	0.255255
0.125	0.1875	0	0	0.0625	0	0.375	0.25	0.000216829	0.0285	0.345	0.4455	0.0495	9.5625	1.82375	4.69875	0.244444
0	0.375	0.125	0.1875	0	0.0625	0	0.25	0.000216655	0.029	0.453	0.266	0.062	8.25	1.69125	4.67125	0.240841
0.125	0.0625	0.25	0.25	0	0	0	0.3125	0.00021643	0.0435	0.5245	0.204	0.0465	8.625	1.73438	4.665	0.228829
0	0.25	0	0.125	0.1875	0	0.125	0.3125	0.000215422	0.021	0.348	0.4535	0.065	9.3125	1.74937	4.655	0.249249
0.1875	0.3125	0	0.3125	0	0.0625	0	0.125	0.000215286	0.034	0.5755	0.2445	0.045	7.625	1.82125	4.6625	0.266066
0.1875	0.1875	0	0.3125	0	0.125	0	0.1875	0.000215253	0.021	0.5435	0.297	0.0635	8.25	1.83625	4.65688	0.263664
0.1875	0.25	0	0.25	0.125	0	0	0.1875	0.000215193	0.0415	0.5475	0.246	0.0385	8	1.82187	4.6575	0.264865
0.1875	0.25	0.25	0	0.0625	0	0	0.25	0.000215166	0.054	0.5805	0.132	0.052	7.9375	1.7375	4.73875	0.237237
0	0.1875	0.0625	0.1875	0	0.1875	0	0.375	0.000215158	0.0165	0.4385	0.305	0.0975	9.4375	1.72812	4.635	0.248048
0.1875	0.125	0	0.1875	0	0.1875	0	0.3125	0.000215125	0.0165	0.5585	0.237	0.0985	9	1.82937	4.6375	0.26006
0	0.25	0	0	0.25	0.0625	0.0625	0.375	0.000215029	0.016	0.373	0.4315	0.0835	9.5625	1.74188	4.67188	0.257658
0.125	0.125	0	0	0.25	0	0.1875	0.3125	0.000214862	0.018	0.442	0.3725	0.0725	9.5625	1.81937	4.6975	0.237237
0	0.1875	0	0.375	0.125	0.0625	0	0.25	0.00021445	0.0215	0.3635	0.392	0.07	8.875	1.76438	4.63812	0.238438
0.125	0.1875	0	0.25	0	0.1875	0	0.25	0.000214304	0.0195	0.5115	0.3005	0.0715	8.75	1.80937	4.65813	0.26006
0.0625	0.3125	0	0.375	0	0	0.125	0.125	0.000214017	0.0295	0.3725	0.541	0.036	8.125	1.78375	4.65375	0.255255
0.125	0.125	0.375	0	0.0625	0	0	0.3125	0.000213749	0.044	0.5485	0.1205	0.0735	8.4375	1.69188	4.76125	0.222823
0.125	0.4375	0	0	0	0.0625	0.125	0.25	0.000213005	0.0145	0.4855	0.4655	0.065	8.375	1.76562	4.66188	0.243243
0.0625	0.25	0.1875	0	0	0	0.25	0.25	0.000212961	0.0295	0.361	0.4395	0.0455	8.9375	1.72812	4.735	0.225225
0.25	0.3125	0.1875	0	0	0	0.125	0.125	0.000212888	0.0435	0.4265	0.2765	0.0415	7.5625	1.79313	4.77	0.238438
0.25	0.25	0	0	0.0625	0.125	0	0.3125	0.000212586	0.018	0.5945	0.231	0.086	8.5625	1.82688	4.655	0.262462
0.25	0.25	0	0	0	0.125	0.0625	0.3125	0.000211986	0.0115	0.571	0.3165	0.102	8.6875	1.82812	4.64625	0.255255
0.25	0.25	0.125	0	0.125	0	0	0.25	0.000211941	0.053	0.548	0.1445	0.0505	8	1.79625	4.7075	0.252853
0	0.3125	0.125	0.1875	0.0625	0	0	0.3125	0.000211934	0.0455	0.4935	0.2195	0.043	8.5625	1.68875	4.64062	0.244444
0.0625	0.0625	0	0.375	0	0.0625	0	0.4375	0.000211436	0.012	0.4285	0.347	0.1185	9.625	1.76625	4.51813	0.17958
0.1875	0.125	0.3125	0	0	0.0625	0	0.3125	0.00021111	0.0305	0.6215	0.1505	0.074	8.4375	1.73188	4.73937	0.227628
0.0625	0.25	0.1875	0	0	0.1875	0	0.3125	0.000210915	0.027	0.4995	0.2005	0.078	8.8125	1.71437	4.73313	0.238438
0	0.125	0.25	0.0625	0.125	0	0	0.4375	0.000210769	0.0365	0.5155	0.1295	0.0865	9.375	1.66625	4.66812	0.201201
0	0.375	0.1875	0.125	0	0.0625	0	0.25	0.000209937	0.036	0.4455	0.22	0.0595	8.1875	1.67375	4.70312	0.236036
0.125	0.375	0.25	0	0	0.0625	0	0.1875	0.000209712	0.044	0.546	0.1545	0.0565	7.625	1.70875	4.76938	0.231231
0	0.1875	0.3125	0.125	0	0.0625	0	0.3125	0.000209643	0.029	0.501	0.1815	0.0795	8.6875	1.65938	4.72562	0.218018
0	0.1875	0.125	0.125	0	0.1875	0	0.375	0.000209519	0.0185	0.4425	0.268	0.0955	9.375	1.71063	4.66688	0.242042
0.125	0.375	0	0.25	0.0625	0	0	0.1875	0.000209517	0.0655	0.559	0.2435	0.0235	7.8125	1.77687	4.63875	0.261261
0.1875	0.3125	0.125	0.1875	0	0	0	0.1875	0.000209507	0.0645	0.538	0.175	0.0345	7.625	1.77	4.67687	0.25045
0	0.125	0.25	0.1875	0	0	0.0625	0.375	0.000209291	0.0275	0.437	0.2855	0.061	9.1875	1.67562	4.65437	0.193994
0.0625	0.1875	0	0.0625	0.3125	0	0	0.375	0.000208812	0.047	0.474	0.206	0.0455	9.3125	1.76687	4.65188	0.257658
0	0.125	0.125	0	0.1875	0	0.125	0.4375	0.000208439	0.0135	0.3955	0.338	0.1155	9.9375	1.71313	4.66375	0.207207
0.3125	0.125	0.25	0	0	0	0.125	0.1875	0.000208387	0.0365	0.409	0.282	0.0495	8	1.81688	4.7675	0.237237
0.0625	0.25	0	0.125	0	0	0.3125	0.25	0.00020809	0.037	0.328	0.483	0.0355	9.3125	1.785	4.65625	0.240841
0	0.4375	0.125	0.125	0	0.0625	0	0.25	0.000207344	0.028	0.4305	0.2475	0.0695	8.125	1.68063	4.67812	0.23964
0.125	0.25	0.125	0	0	0	0.3125	0.1875	0.000207064	0.0445	0.341	0.4135	0.033	8.8125	1.78188	4.7475	0.234835
0	0.1875	0	0.375	0.125	0.0625	0	0.25	0.000207027	0.022	0.383	0.378	0.065	8.875	1.76438	4.63812	0.240841
0.3125	0.125	0.125	0.1875	0	0	0	0.25	0.000206587	0.065	0.5125	0.157	0.0395	8	1.83187	4.64938	0.257658
0.3125	0.3125	0	0	0.0625	0.0625	0	0.25	0.000206579	0.032	0.6015	0.2385	0.045	7.9375	1.84312	4.66062	0.264865
0	0.125	0.125	0.1875	0	0.1875	0	0.375	0.000206532	0.0185	0.4185	0.2565	0.104	9.5	1.72125	4.66	0.213213
0.1875	0.0625	0.25	0.1875	0	0	0	0.3125	0.000206423	0.045	0.557	0.181	0.0455	8.5	1.755	4.67188	0.238438
0.25	0.0625	0.1875	0	0	0	0.1875	0.3125	0.000206363	0.026	0.3895	0.3575	0.057	9	1.80625	4.6975	0.236036
0	0.4375	0.125	0.125	0.0625	0	0	0.25	0.00020622	0.054	0.459	0.208	0.04	8.0625	1.67875	4.675	0.243243
0	0.1875	0.0625	0.25	0	0	0.1875	0.3125	0.000206159	0.029	0.288	0.5425	0.0455	9.375	1.7375	4.62	0.23964
0.25	0.125	0	0.0625	0	0.1875	0	0.375	0.000206078	0.012	0.6245	0.214	0.1285	9.125	1.83875	4.62375	0.26006
0	0.1875	0.0625	0	0.125	0.1875	0	0.4375	0.000205981	0.016	0.4355	0.287	0.103	9.8125	1.72313	4.66563	0.251652
0.1875	0.0625	0.25	0.1875	0	0	0	0.3125	0.000205928	0.0435	0.581	0.168	0.0485	8.5	1.755	4.67188	0.233634
0	0.125	0.3125	0.0625	0	0	0.125	0.375	0.000205513	0.022	0.3885	0.3435	0.07	9.3125	1.6625	4.70312	0.184384
0	0.1875	0.125	0	0.1875	0	0.125	0.375	0.000205484	0.017	0.396	0.357	0.0855	9.5625	1.71375	4.69125	0.23964
0.1875	0.375	0.1875	0	0	0	0.1875	0.0625	0.000205461	0.049	0.4145	0.281	0.036	7.5	1.7775	4.8075	0.23003
0	0.25	0	0.1875	0.1875	0	0.0625	0.3125	0.000205007	0.024	0.3815	0.3795	0.059	9.125	1.745	4.63812	0.255255
0.0625	0.1875	0	0.375	0.1875	0	0	0.1875	0.000204909	0.0445	0.432	0.323	0.033	8.4375	1.79438	4.6625	0.262462
0.0625	0.125	0	0.0625	0.3125	0	0	0.4375	0.000204872	0.0315	0.4715	0.209	0.066	9.6875	1.76625	4.62438	0.232432
0.3125	0.1875	0.0625	0	0	0	0.125	0.3125	0.000204831	0.0175	0.496	0.3105	0.076	8.5625	1.83625	4.6375	0.255255
0.25	0.1875	0.0625	0.375	0	0	0	0.125	0.000204778	0.0535	0.4835	0.223	0.0355	7.5625	1.84062	4.65875	0.267267
0.125	0.1875	0	0.125	0	0	0.3125	0.25	0.00020455	0.0345	0.352	0.4375	0.0385	9.3125	1.81625	4.65625	0.245646
0.0625	0.4375	0.0625	0.25	0	0	0	0.1875	0.000204393	0.0515	0.5125	0.242	0.032	7.6875	1.725	4.645	0.25045
0	0.3125	0	0.0625	0.0625	0.1875	0	0.375	0.000204316	0.0185	0.42	0.3415	0.077	9.3125	1.7275	4.6425	0.256456
0.0625	0.375	0	0.375	0	0.125	0	0.0625	0.000204207	0.0285	0.5025	0.294	0.0485	7.625	1.78563	4.705	0.264865
0.0625	0.125	0.0625	0	0.3125	0	0	0.4375	0.000204116	0.0315	0.5015	0.177	0.073	9.625	1.74875	4.65625	0.254054
0.1875	0.375	0.1875	0	0	0.0625	0	0.1875	0.000204049	0.0465	0.559	0.157	0.05	7.5625	1.74687	4.74438	0.242042
0	0.1875	0	0.25	0.125	0	0.125	0.3125	0.000203944	0.0215	0.3075	0.482	0.064	9.375	1.75687	4.6225	0.226426
0.1875	0.1875	0	0	0.125	0	0.25	0.25	0.00020392	0.0215	0.4115	0.394	0.0585	9.125	1.83875	4.6975	0.25045
0.3125	0.0625	0.25	0	0	0	0.125	0.25	0.000203784	0.035	0.3995	0.3005	0.0485	8.375	1.81625	4.74	0.234835
0.125	0.1875	0.0625	0	0	0.1875	0	0.4375	0.000203674	0.0115	0.6305	0.212	0.1325	9.4375	1.75812	4.62813	0.252853
0.3125	0.3125	0.125	0	0.0625	0	0	0.1875	0.000203442	0.076	0.5525	0.1425	0.034	7.4375	1.81438	4.71625	0.257658
0.1875	0.0625	0.25	0	0	0.125	0	0.375	0.00020301	0.0175	0.59	0.174	0.113	9	1.75375	4.70875	0.232432
0	0.25	0	0.125	0	0.1875	0.0625	0.375	0.000202729	0.013	0.4065	0.454	0.0845	9.5625	1.73937	4.62688	0.248048
0.25	0.375	0	0	0.0625	0.0625	0	0.25	0.000202129	0.029	0.585	0.2535	0.047	7.9375	1.81187	4.66062	0.261261
0.1875	0.1875	0	0.0625	0	0.1875	0	0.375	0.000202037	0.0145	0.61	0.2115	0.108	9.125	1.8075	4.62375	0.256456
0.25	0.0625	0.1875	0.1875	0	0	0	0.3125	0.000201887	0.0575	0.542	0.164	0.0395	8.4375	1.79313	4.64688	0.246847
0	0.375	0.0625	0.125	0.125	0	0	0.3125	0.000201867	0.037	0.4565	0.2255	0.053	8.5625	1.69875	4.64125	0.251652
0.0625	0.25	0.3125	0	0	0	0.125	0.25	0.000201576	0.0235	0.445	0.3295	0.0585	8.4375	1.68437	4.765	0.218018
0.25	0.1875	0.125	0	0.125	0	0	0.3125	0.000201316	0.0505	0.5985	0.1245	0.0535	8.375	1.79563	4.68	0.251652
0.3125	0.1875	0.125	0	0	0.125	0	0.25	0.000201281	0.027	0.5585	0.188	0.071	8.125	1.83125	4.71375	0.254054
0	0.1875	0	0.25	0.125	0	0.125	0.3125	0.000201222	0.0255	0.3045	0.4755	0.0545	9.375	1.75687	4.6225	0.23003
0.125	0.125	0.25	0	0	0	0.3125	0.1875	0.000201134	0.032	0.32	0.427	0.046	8.9375	1.76812	4.7975	0.221622
0.1875	0.125	0	0.375	0	0	0.125	0.1875	0.000201005	0.0265	0.371	0.47	0.0435	8.5	1.84563	4.62625	0.258859
0.25	0.0625	0.125	0	0	0	0.25	0.3125	0.000200782	0.021	0.359	0.3975	0.067	9.25	1.82812	4.6825	0.23964
0.25	0.125	0.1875	0.1875	0	0	0	0.25	0.000200727	0.066	0.513	0.167	0.0355	8.0625	1.79375	4.67438	0.245646
0.3125	0.3125	0	0.0625	0	0	0.1875	0.125	0.000200688	0.033	0.3915	0.3655	0.0425	7.8125	1.87062	4.69813	0.256456
0.1875	0.3125	0.0625	0.3125	0	0	0	0.125	0.000200618	0.0565	0.559	0.1985	0.032	7.4375	1.79875	4.66563	0.26006
0.1875	0.125	0.0625	0	0.25	0	0	0.375	0.000200585	0.0335	0.599	0.136	0.0735	9.0625	1.79812	4.665	0.257658
0	0.3125	0	0.25	0.0625	0	0.125	0.25	0.000200562	0.0245	0.336	0.5475	0.0445	8.8125	1.74375	4.63125	0.251652
0.0625	0.125	0.1875	0.375	0	0	0	0.25	0.000200546	0.052	0.486	0.269	0.0295	8.4375	1.73188	4.65375	0.237237
0	0.0625	0.25	0.1875	0	0.0625	0	0.4375	0.000200304	0.018	0.4125	0.2545	0.106	9.5	1.67562	4.63875	0.166366
0	0.1875	0	0.25	0.125	0.125	0	0.3125	0.000199914	0.02	0.3575	0.3495	0.08	9.25	1.75812	4.64625	0.237237
0	0.1875	0.375	0.0625	0	0	0.0625	0.3125	0.000199795	0.026	0.49	0.255	0.0615	8.6875	1.64125	4.74563	0.210811
0.0625	0.25	0.125	0	0	0.1875	0	0.375	0.000199538	0.0155	0.5255	0.239	0.1025	9.125	1.72063	4.68063	0.243243
0	0.3125	0.125	0	0.125	0.0625	0	0.375	0.00019947	0.022	0.477	0.216	0.088	9	1.68562	4.67438	0.245646
0.3125	0.25	0.0625	0.1875	0	0	0	0.1875	0.000199399	0.059	0.513	0.183	0.036	7.5625	1.83937	4.65188	0.264865
0.25	0.25	0.25	0	0	0	0.125	0.125	0.00019932	0.0405	0.438	0.2525	0.0445	7.625	1.78625	4.795	0.233634
0	0.25	0.0625	0	0	0.125	0.125	0.4375	0.000199233	0.0075	0.429	0.4895	0.1265	9.8125	1.71	4.62625	0.240841
0.125	0.25	0	0.0625	0	0.1875	0	0.375	0.000199033	0.014	0.582	0.2455	0.0995	9.125	1.77625	4.62375	0.256456
0	0.25	0.0625	0.1875	0.1875	0	0	0.3125	0.000198822	0.0405	0.4375	0.229	0.049	8.875	1.72313	4.65313	0.255255
0.4375	0.3125	0	0	0.0625	0	0.0625	0.125	0.000198793	0.0305	0.529	0.222	0.0555	7.25	1.90625	4.70375	0.268468
0	0.1875	0.1875	0.3125	0	0	0.0625	0.25	0.000198712	0.0305	0.37	0.387	0.0455	8.625	1.705	4.67063	0.234835
0.3125	0.1875	0	0.3125	0.0625	0	0	0.125	0.000198662	0.0625	0.4925	0.2305	0.028	7.5625	1.88187	4.65937	0.273273
0.125	0.3125	0.125	0.3125	0	0	0	0.125	0.000198659	0.0565	0.5355	0.196	0.0335	7.5	1.76063	4.69062	0.25045
0.1875	0.1875	0	0.3125	0.125	0	0	0.1875	0.000198622	0.0375	0.5065	0.2865	0.0365	8.125	1.8325	4.65063	0.267267
0.375	0.1875	0.125	0.125	0	0	0	0.1875	0.000198358	0.071	0.44	0.153	0.0415	7.5	1.85312	4.68375	0.26006
0.4375	0.3125	0	0	0.0625	0	0.0625	0.125	0.000198178	0.0335	0.5265	0.212	0.053	7.25	1.90625	4.70375	0.268468
0	0.3125	0	0.1875	0.0625	0.125	0	0.3125	0.000198127	0.0165	0.3905	0.3455	0.089	8.9375	1.73375	4.63438	0.258859
0	0.4375	0.0625	0.125	0.0625	0	0	0.3125	0.000198016	0.046	0.4555	0.2305	0.041	8.375	1.685	4.6225	0.248048
0	0.4375	0.125	0.0625	0	0	0.125	0.25	0.000197996	0.033	0.3745	0.433	0.037	8.375	1.68437	4.68313	0.232432
0	0.4375	0.0625	0	0.125	0	0.125	0.25	0.000197823	0.0215	0.3545	0.4475	0.058	8.5625	1.70812	4.7025	0.245646
0.0625	0.25	0	0.1875	0	0	0.25	0.25	0.000197235	0.0295	0.3305	0.4995	0.0405	9.125	1.78062	4.63938	0.243243
0	0.25	0.1875	0	0.0625	0.125	0	0.375	0.000196651	0.0195	0.4715	0.2205	0.097	9.125	1.68063	4.7025	0.23964
0.125	0.0625	0.1875	0	0	0	0.25	0.375	0.000196497	0.026	0.388	0.3935	0.0495	9.6875	1.75812	4.68	0.215616
0.125	0.3125	0.25	0	0	0.0625	0	0.25	0.000196465	0.0375	0.5755	0.153	0.0595	8	1.70812	4.74187	0.233634
0.375	0.3125	0.125	0	0	0	0.0625	0.125	0.00019644	0.0465	0.4995	0.199	0.0425	7.1875	1.8475	4.735	0.254054
0.125	0.1875	0	0.125	0	0	0.3125	0.25	0.000196433	0.032	0.354	0.439	0.0395	9.3125	1.81625	4.65625	0.244444
0	0.1875	0.3125	0	0.0625	0	0.0625	0.375	0.000196418	0.0205	0.489	0.2375	0.0825	9.0625	1.65063	4.71875	0.224024
0.1875	0.25	0.0625	0	0.1875	0	0	0.3125	0.000196362	0.0425	0.6025	0.1565	0.049	8.5	1.785	4.67375	0.258859
0	0.25	0	0.0625	0.1875	0.125	0	0.375	0.000196266	0.02	0.395	0.3125	0.0795	9.4375	1.73937	4.65813	0.256456
0.0625	0.125	0.25	0	0	0	0.25	0.3125	0.000195628	0.0255	0.346	0.4525	0.049	9.375	1.72063	4.7325	0.216817
0.1875	0.1875	0	0	0.3125	0	0.0625	0.25	0.000195479	0.026	0.468	0.27	0.0595	8.75	1.835	4.72375	0.26006
0.1875	0.375	0	0	0.125	0.0625	0	0.25	0.00019518	0.031	0.55	0.241	0.0475	8.125	1.79438	4.67938	0.258859
0.1875	0.3125	0	0.25	0.0625	0	0	0.1875	0.00019515	0.0485	0.567	0.249	0.0285	7.8125	1.80812	4.63875	0.263664
0.125	0.1875	0	0.125	0.25	0	0	0.3125	0.000195146	0.046	0.537	0.1975	0.04	8.875	1.79563	4.65375	0.257658
0	0.1875	0.1875	0	0.125	0.125	0	0.375	0.0001947	0.0165	0.4625	0.219	0.1165	9.3125	1.69437	4.72125	0.240841
0	0.375	0	0.125	0.125	0	0.0625	0.3125	0.000194622	0.022	0.4015	0.397	0.0555	8.8125	1.72063	4.62625	0.251652
0.3125	0.1875	0	0.1875	0.125	0	0	0.1875	0.000194584	0.0465	0.517	0.213	0.038	7.875	1.87375	4.66438	0.272072
0.25	0.1875	0.1875	0.125	0	0	0	0.25	0.000194539	0.069	0.5525	0.1215	0.042	7.9375	1.78313	4.68125	0.245646
0	0.25	0.1875	0.25	0	0.0625	0	0.25	0.000194516	0.0285	0.438	0.271	0.0575	8.4375	1.695	4.68938	0.242042
0.125	0.125	0.25	0	0.1875	0	0	0.3125	0.000194441	0.0405	0.5465	0.1255	0.07	8.6875	1.73313	4.74875	0.237237
0.3125	0.125	0.1875	0	0	0	0.1875	0.1875	0.000194414	0.0365	0.3445	0.3325	0.0465	8.25	1.83875	4.7525	0.240841
0	0.25	0	0.1875	0.1875	0.0625	0	0.3125	0.00019425	0.026	0.4145	0.3055	0.059	9.0625	1.74562	4.65	0.261261
0.0625	0.1875	0	0.1875	0	0.25	0	0.3125	0.000194005	0.0215	0.454	0.313	0.0635	9.25	1.7825	4.65937	0.257658
0.0625	0.4375	0	0	0.125	0.0625	0	0.3125	0.000193747	0.029	0.468	0.307	0.0465	8.5	1.73125	4.65188	0.251652
0.1875	0.1875	0.25	0	0.0625	0	0	0.3125	0.000193649	0.0485	0.6175	0.122	0.053	8.3125	1.73687	4.71125	0.238438
0.25	0.3125	0	0.125	0	0	0.1875	0.125	0.000193528	0.037	0.389	0.3735	0.036	7.9375	1.85	4.69125	0.254054
0	0.125	0.1875	0	0.0625	0	0.1875	0.4375	0.000193313	0.017	0.355	0.416	0.077	9.9375	1.69375	4.66125	0.196396
0	0.125	0	0.25	0.125	0	0.125	0.375	0.000193247	0.017	0.3045	0.379	0.0985	9.75	1.75625	4.595	0.175976
0.0625	0.3125	0.25	0	0	0.125	0	0.25	0.000193197	0.0225	0.4935	0.2035	0.0855	8.25	1.6925	4.76375	0.231231
0	0.1875	0	0.3125	0	0.0625	0.125	0.3125	0.00019312	0.015	0.3415	0.5845	0.0645	9.375	1.75562	4.6	0.227628
0.125	0.125	0	0.4375	0.125	0	0	0.1875	0.000192779	0.0395	0.47	0.3245	0.032	8.375	1.8225	4.63688	0.267267
0	0.1875	0	0.25	0.1875	0.0625	0	0.3125	0.000192666	0.0215	0.3645	0.33	0.0745	9.1875	1.75625	4.64313	0.237237
0	0.1875	0.0625	0	0.25	0.0625	0	0.4375	0.000192554	0.021	0.4555	0.244	0.0825	9.6875	1.71938	4.65937	0.249249
0	0.4375	0.1875	0.0625	0.0625	0	0	0.25	0.000192426	0.0575	0.453	0.197	0.0375	8	1.66125	4.70688	0.236036
0	0.1875	0	0.125	0	0.25	0.0625	0.375	0.000192215	0.016	0.344	0.4285	0.0815	9.8125	1.755	4.64875	0.226426
0.375	0.25	0	0.125	0	0.0625	0	0.1875	0.000192085	0.0305	0.563	0.2355	0.0475	7.625	1.8825	4.65563	0.270871
0.1875	0.0625	0.1875	0	0	0.1875	0	0.375	0.000191949	0.019	0.571	0.1955	0.0905	9.1875	1.77625	4.70563	0.242042
0.0625	0.1875	0.125	0	0	0.1875	0	0.4375	0.000191872	0.012	0.584	0.209	0.131	9.5	1.72	4.65313	0.244444
0.0625	0.375	0	0	0.0625	0	0.1875	0.3125	0.000191866	0.016	0.4195	0.5015	0.057	9	1.74687	4.64125	0.243243
0.1875	0.1875	0	0.125	0	0	0.3125	0.1875	0.000191748	0.0385	0.3125	0.425	0.0375	8.9375	1.84813	4.68375	0.249249
0.1875	0.125	0	0	0.25	0.0625	0	0.375	0.000191721	0.0215	0.562	0.1935	0.082	9.25	1.82062	4.66188	0.249249
0.1875	0.125	0	0	0.3125	0	0.125	0.25	0.000191466	0.017	0.453	0.325	0.0765	9.0625	1.85	4.73375	0.243243
0.1875	0.375	0	0.1875	0	0.0625	0	0.1875	0.000191291	0.0335	0.5675	0.2795	0.036	7.75	1.79937	4.64875	0.257658
0.3125	0.125	0	0	0	0.0625	0.0625	0.4375	0.000190976	0.0065	0.607	0.2645	0.183	9.1875	1.8425	4.56937	0.26006
0.0625	0.3125	0	0	0	0.125	0.0625	0.4375	0.000190747	0.006	0.512	0.4085	0.152	9.4375	1.73313	4.59125	0.249249
0	0.25	0.0625	0.125	0	0.1875	0	0.375	0.000190712	0.016	0.457	0.276	0.0945	9.3125	1.7175	4.64188	0.25045
0.1875	0.25	0	0.3125	0	0.125	0	0.125	0.000190687	0.0235	0.523	0.29	0.0535	7.875	1.83688	4.68438	0.266066
0	0.375	0	0.1875	0.0625	0	0.125	0.25	0.000190683	0.022	0.3495	0.501	0.0495	8.6875	1.73313	4.63812	0.252853
0	0.1875	0.3125	0.125	0	0	0.0625	0.3125	0.000190655	0.0235	0.471	0.265	0.065	8.75	1.65875	4.71375	0.215616
0.0625	0.375	0	0.1875	0.125	0	0	0.25	0.000190117	0.046	0.463	0.2705	0.033	8.25	1.74812	4.63687	0.257658
0	0.125	0.25	0.1875	0	0.125	0	0.3125	0.000190075	0.0205	0.397	0.2595	0.09	9	1.6925	4.71563	0.203604
0.3125	0.1875	0	0	0	0.0625	0.1875	0.25	0.000190021	0.016	0.4645	0.376	0.068	8.6875	1.87437	4.67188	0.254054
0.0625	0.125	0.1875	0	0	0.25	0	0.375	0.000189943	0.0195	0.4945	0.2345	0.084	9.4375	1.72938	4.7275	0.238438
0.1875	0.375	0	0.25	0	0.0625	0	0.125	0.000189606	0.03	0.5955	0.2385	0.0445	7.5	1.81062	4.66937	0.26006
0.125	0.125	0.1875	0	0	0.25	0	0.3125	0.000189556	0.024	0.52	0.2095	0.0725	9.0625	1.76125	4.755	0.242042
0	0.4375	0.0625	0	0.125	0	0.125	0.25	0.000189197	0.0205	0.3245	0.478	0.0595	8.5625	1.70812	4.7025	0.244444
0	0.3125	0.0625	0.1875	0.125	0	0	0.3125	0.00018911	0.0355	0.452	0.243	0.0485	8.6875	1.70938	4.63438	0.252853
0.125	0.375	0	0	0.0625	0	0.25	0.1875	0.000189107	0.027	0.386	0.4775	0.038	8.5625	1.79438	4.70625	0.244444
0	0.1875	0	0.1875	0	0.1875	0.0625	0.375	0.000188914	0.0105	0.375	0.4505	0.1065	9.6875	1.75	4.62	0.227628
0.125	0.375	0	0.25	0	0.125	0	0.125	0.000188417	0.025	0.487	0.3005	0.0515	7.75	1.795	4.69125	0.258859
0.125	0.4375	0.125	0	0	0	0.25	0.0625	0.000187679	0.068	0.348	0.3605	0.022	7.75	1.76812	4.7925	0.232432
0	0.25	0	0.25	0.0625	0	0.1875	0.25	0.000187301	0.03	0.28	0.5645	0.0395	9.125	1.75875	4.64125	0.251652
0	0.4375	0.125	0.0625	0	0.125	0	0.25	0.000187279	0.0245	0.3945	0.271	0.0715	8.25	1.68562	4.70687	0.242042
0	0.1875	0	0	0.0625	0.0625	0.25	0.4375	0.000187198	0.011	0.346	0.5465	0.09	10.3125	1.745	4.61813	0.22042
0.0625	0.1875	0.3125	0.1875	0	0	0	0.25	0.000187176	0.0485	0.531	0.158	0.046	8.1875	1.68625	4.72438	0.226426
0.0625	0.1875	0	0.4375	0	0	0.125	0.1875	0.000186883	0.0255	0.3215	0.5845	0.039	8.625	1.79375	4.61938	0.252853
0.1875	0.125	0.25	0.1875	0	0	0	0.25	0.000186547	0.051	0.55	0.1415	0.047	8.125	1.75562	4.69937	0.23964
0.125	0.25	0.1875	0.25	0	0	0	0.1875	0.000186475	0.0565	0.53	0.1805	0.0345	7.8125	1.7425	4.695	0.245646
0.1875	0.125	0.25	0.1875	0	0	0	0.25	0.000186466	0.0645	0.534	0.1525	0.0355	8.125	1.75562	4.69937	0.234835
0.1875	0.375	0	0.125	0	0	0.1875	0.125	0.000186392	0.035	0.41	0.419	0.031	7.9375	1.81875	4.69125	0.25045
0	0.25	0.0625	0	0.125	0	0.25	0.3125	0.000186385	0.0205	0.3035	0.5165	0.058	9.5625	1.7375	4.695	0.242042
0.25	0	0.125	0.125	0	0	0.0625	0.4375	0.000186353	0.019	0.5005	0.2545	0.077	9.3125	1.80313	4.58375	0.231231
0.25	0.1875	0	0	0.1875	0.0625	0	0.3125	0.000186291	0.0295	0.594	0.2025	0.0525	8.6875	1.83875	4.67063	0.263664
0	0.375	0.0625	0	0.125	0.0625	0	0.375	0.000186178	0.023	0.475	0.2705	0.063	8.9375	1.6925	4.64938	0.251652
0	0.125	0.3125	0.0625	0	0	0.125	0.375	0.000185968	0.019	0.384	0.359	0.071	9.3125	1.6625	4.70312	0.184384
0.0625	0.125	0.1875	0	0	0.25	0	0.375	0.0001858	0.0185	0.5095	0.224	0.088	9.4375	1.72938	4.7275	0.236036
0.375	0.0625	0.0625	0	0.125	0	0	0.375	0.000185707	0.0345	0.566	0.1745	0.0545	8.6875	1.86437	4.6275	0.263664
0.125	0.3125	0	0.3125	0	0	0.1875	0.0625	0.000185593	0.0435	0.35	0.46	0.0265	7.9375	1.82	4.69813	0.255255
0	0.1875	0	0	0.125	0.125	0.125	0.4375	0.000185427	0.01	0.381	0.4465	0.109	10.125	1.74438	4.63875	0.225225
0.0625	0.1875	0.125	0	0	0.25	0	0.375	0.000185261	0.019	0.518	0.2115	0.089	9.375	1.73625	4.7025	0.244444
0.125	0.125	0.3125	0.25	0	0	0	0.1875	0.000185218	0.055	0.496	0.1835	0.037	7.9375	1.72875	4.745	0.228829
0	0.125	0.0625	0.125	0	0.25	0	0.4375	0.000185193	0.017	0.377	0.2615	0.1105	9.9375	1.7325	4.63625	0.197598
0.25	0.0625	0	0.1875	0	0.125	0	0.375	0.000185041	0.012	0.5555	0.2435	0.114	9.125	1.84438	4.58812	0.234835
0.125	0.1875	0.1875	0.3125	0	0	0	0.1875	0.000185021	0.055	0.5235	0.204	0.0315	7.9375	1.75313	4.68813	0.243243
0	0.3125	0	0.3125	0	0.0625	0.0625	0.25	0.000184942	0.018	0.3945	0.537	0.0485	8.6875	1.74125	4.6175	0.255255
0	0.25	0.0625	0.125	0	0	0.25	0.3125	0.000184641	0.0425	0.284	0.5275	0.029	9.4375	1.73125	4.64375	0.234835
0	0.375	0	0.3125	0.0625	0	0.0625	0.1875	0.000184524	0.0265	0.3565	0.514	0.038	8.25	1.74	4.64188	0.256456
0.125	0.25	0	0	0	0.125	0.125	0.375	0.000184475	0.007	0.5225	0.4035	0.125	9.375	1.78	4.62875	0.248048
0.0625	0.1875	0.1875	0	0	0.1875	0	0.375	0.000184121	0.019	0.5385	0.1935	0.093	9.1875	1.71375	4.70563	0.237237
0.1875	0.375	0.125	0	0	0	0.25	0.0625	0.000183995	0.0585	0.375	0.3165	0.0265	7.75	1.79937	4.7925	0.237237
0.1875	0.0625	0.3125	0.0625	0	0	0	0.375	0.000183968	0.04	0.5795	0.143	0.0555	8.6875	1.72625	4.68313	0.222823
0.25	0.25	0.1875	0	0.0625	0	0	0.25	0.000183859	0.0635	0.5595	0.138	0.0375	7.875	1.77563	4.71375	0.246847
0.1875	0.0625	0.125	0	0.25	0	0	0.375	0.000183503	0.028	0.5715	0.139	0.0825	9.125	1.79125	4.69	0.25045
0.0625	0.25	0.3125	0.125	0	0	0	0.25	0.000183501	0.057	0.533	0.151	0.04	8.0625	1.67562	4.73125	0.225225
0	0.4375	0	0.125	0	0.0625	0.0625	0.3125	0.000183328	0.012	0.408	0.477	0.0785	8.6875	1.70875	4.61062	0.249249
0.125	0.375	0	0	0.0625	0	0.25	0.1875	0.000183049	0.029	0.3765	0.479	0.035	8.5625	1.79438	4.70625	0.244444
0.3125	0	0.0625	0.0625	0	0	0.125	0.4375	0.000182794	0.0135	0.431	0.374	0.084	9.4375	1.84563	4.57562	0.237237
0.0625	0.25	0.125	0.4375	0	0	0	0.125	0.000182679	0.0515	0.447	0.269	0.0295	7.75	1.75063	4.67687	0.25045
0.3125	0.125	0.125	0	0	0	0.1875	0.25	0.000182668	0.0255	0.3725	0.3465	0.0555	8.5625	1.845	4.7	0.248048
0.25	0.4375	0	0	0	0.0625	0.125	0.125	0.000182515	0.0205	0.5195	0.418	0.041	7.625	1.82937	4.71687	0.251652
0.125	0.125	0.1875	0	0	0	0.3125	0.25	0.000182372	0.0355	0.3215	0.4205	0.038	9.25	1.77438	4.745	0.228829
0.125	0.375	0	0.25	0	0	0.1875	0.0625	0.000182223	0.0395	0.369	0.4465	0.028	7.8125	1.80937	4.705	0.254054
0.25	0.125	0.125	0	0	0	0.25	0.25	0.000181967	0.031	0.377	0.346	0.045	8.875	1.82875	4.71	0.240841
0.25	0.125	0.25	0.125	0	0	0	0.25	0.00018187	0.074	0.5225	0.1325	0.0355	8	1.77625	4.70625	0.23964
0.0625	0.3125	0	0.375	0.125	0	0	0.125	0.000181762	0.0355	0.47	0.2905	0.0375	7.875	1.78125	4.67125	0.266066
0.125	0.125	0.0625	0	0	0	0.375	0.3125	0.000181681	0.0265	0.3245	0.4695	0.045	9.8125	1.8025	4.6775	0.228829
0.25	0.25	0.0625	0	0	0	0.25	0.1875	0.000181012	0.0285	0.3725	0.421	0.0405	8.4375	1.83625	4.7125	0.245646
0	0.1875	0.0625	0.1875	0	0.1875	0	0.375	0.000180877	0.013	0.438	0.3225	0.0985	9.4375	1.72812	4.635	0.249249
0.125	0.0625	0	0.125	0	0	0.25	0.4375	0.000180866	0.016	0.408	0.3575	0.0775	10.125	1.79937	4.56375	0.207207
0.0625	0.3125	0.25	0	0.125	0	0	0.25	0.00018086	0.05	0.491	0.139	0.053	8.125	1.68875	4.7575	0.232432
0.1875	0.1875	0	0	0	0.1875	0.0625	0.375	0.000180768	0.0085	0.577	0.3205	0.115	9.3125	1.81187	4.64062	0.25045
0.25	0.4375	0	0	0	0.0625	0.0625	0.1875	0.000180681	0.0155	0.5505	0.35	0.0605	7.6875	1.81375	4.67938	0.255255
0.125	0.125	0.1875	0.375	0	0	0	0.1875	0.000180604	0.043	0.481	0.236	0.037	8.0625	1.76375	4.68125	0.245646
0	0.1875	0.125	0	0.25	0	0.125	0.3125	0.000179604	0.0185	0.373	0.3745	0.0695	9.375	1.72812	4.7375	0.244444
0.1875	0.125	0.3125	0	0	0.0625	0	0.3125	0.00017958	0.0295	0.6135	0.1575	0.063	8.4375	1.73188	4.73937	0.231231
0.25	0.3125	0	0.0625	0.125	0	0	0.25	0.000179337	0.0515	0.569	0.204	0.03	8	1.82062	4.65063	0.262462
0.125	0.3125	0.1875	0	0.125	0	0	0.25	0.000179274	0.0435	0.5495	0.125	0.06	8.0625	1.72687	4.7325	0.243243
0.3125	0.3125	0	0	0.125	0	0.125	0.125	0.00017925	0.0315	0.4265	0.3215	0.0415	7.75	1.8725	4.7325	0.258859
0	0.125	0	0.1875	0.0625	0	0.1875	0.4375	0.000179113	0.018	0.2975	0.4155	0.0805	10.125	1.74625	4.56562	0.168769
0.125	0.125	0.3125	0	0.125	0	0	0.3125	0.000179054	0.037	0.566	0.1125	0.076	8.5625	1.7125	4.755	0.226426
0.125	0.125	0	0.3125	0.1875	0	0	0.25	0.000178901	0.0325	0.4795	0.28	0.041	8.6875	1.81438	4.64187	0.251652
0.0625	0.375	0.1875	0	0.125	0	0	0.25	0.000178801	0.048	0.5035	0.1465	0.0505	8.0625	1.69562	4.7325	0.240841
0	0.125	0	0.1875	0.0625	0	0.1875	0.4375	0.000178782	0.0225	0.2995	0.3845	0.069	10.125	1.74625	4.56562	0.171171
0	0.4375	0	0	0.0625	0.0625	0.0625	0.375	0.00017874	0.0115	0.4005	0.504	0.077	9	1.70063	4.61562	0.25045
0.1875	0	0.0625	0.25	0	0	0.0625	0.4375	0.000178649	0.0125	0.4895	0.301	0.097	9.5	1.8	4.545	0.238438
0.1875	0.4375	0	0.0625	0	0	0.1875	0.125	0.000178613	0.038	0.4205	0.414	0.027	7.8125	1.80812	4.69812	0.244444
0	0.1875	0	0.0625	0.0625	0.25	0	0.4375	0.000178529	0.019	0.3785	0.331	0.075	9.9375	1.7425	4.63687	0.231231
0.1875	0.125	0.3125	0	0	0	0.1875	0.1875	0.000178198	0.0275	0.4255	0.314	0.0485	8.375	1.7625	4.8025	0.213213
0.1875	0.1875	0	0.25	0	0	0.1875	0.1875	0.000178	0.024	0.3885	0.429	0.0445	8.5625	1.83937	4.65	0.251652
0.125	0.375	0.1875	0.125	0	0	0	0.1875	0.000177943	0.0735	0.538	0.15	0.03	7.5625	1.72125	4.70875	0.238438
0	0.1875	0.25	0.0625	0	0	0.1875	0.3125	0.000177849	0.0185	0.341	0.4405	0.064	9.1875	1.685	4.71563	0.219219
0	0.1875	0.3125	0.125	0.0625	0	0	0.3125	0.000177769	0.0375	0.4995	0.171	0.0555	8.625	1.6575	4.7225	0.226426
0.0625	0.125	0.1875	0	0.25	0	0	0.375	0.000177599	0.0335	0.493	0.1605	0.067	9.1875	1.72188	4.715	0.240841
0	0.25	0	0.125	0.1875	0	0.125	0.3125	0.000177524	0.0165	0.364	0.4315	0.0685	9.3125	1.74937	4.655	0.251652
0.0625	0.375	0.1875	0	0	0	0.25	0.125	0.0001768	0.0445	0.3175	0.4315	0.029	8.1875	1.72938	4.79	0.224024
0.125	0.0625	0.375	0	0.0625	0	0	0.375	0.000176681	0.023	0.5625	0.143	0.0955	8.8125	1.69125	4.73375	0.207207
0.125	0.4375	0	0	0.0625	0	0.1875	0.1875	0.000176635	0.0215	0.412	0.4805	0.0415	8.25	1.77937	4.69625	0.243243
0.4375	0.125	0	0.0625	0	0.0625	0	0.3125	0.000176566	0.0165	0.5945	0.2	0.09	8.25	1.90187	4.6075	0.270871
0.375	0.1875	0.125	0	0	0.0625	0	0.25	0.00017649	0.0295	0.57	0.164	0.064	7.875	1.84688	4.69187	0.26006
0.1875	0.375	0	0	0.1875	0	0.0625	0.1875	0.000176434	0.032	0.483	0.2965	0.0385	8	1.80812	4.71375	0.258859
0.125	0.125	0	0.25	0	0.1875	0	0.3125	0.000176223	0.0105	0.5395	0.3035	0.1025	9.125	1.80875	4.63063	0.256456
0	0.3125	0.125	0.1875	0	0	0.125	0.25	0.000176213	0.0315	0.3435	0.423	0.0385	8.625	1.70562	4.66937	0.236036
0.0625	0.375	0	0.375	0	0.0625	0	0.125	0.000175939	0.031	0.4955	0.332	0.0345	7.75	1.76937	4.65562	0.261261
0.0625	0.1875	0	0.375	0	0.1875	0	0.1875	0.000175822	0.015	0.422	0.434	0.064	8.625	1.8	4.67188	0.262462
0	0.1875	0.3125	0.125	0	0	0.125	0.25	0.000175337	0.025	0.3655	0.3655	0.0525	8.6875	1.67437	4.75125	0.216817
0.0625	0.3125	0	0.3125	0.125	0	0	0.1875	0.000175289	0.0425	0.4515	0.315	0.029	8.125	1.77	4.65063	0.263664
0	0.1875	0.125	0.375	0	0	0.0625	0.25	0.000175044	0.0315	0.3345	0.4315	0.0385	8.6875	1.7225	4.63875	0.240841
0	0.125	0.25	0.0625	0	0	0.1875	0.375	0.000174895	0.027	0.2985	0.4255	0.051	9.5625	1.68437	4.68812	0.187988
0.25	0.125	0.375	0	0	0	0.125	0.125	0.000174692	0.0285	0.4465	0.286	0.048	7.75	1.7725	4.845	0.22042
0.0625	0.3125	0.3125	0	0	0	0.125	0.1875	0.000174622	0.031	0.407	0.3335	0.0415	8.0625	1.685	4.7925	0.216817
0.125	0.1875	0.1875	0.3125	0	0	0	0.1875	0.000174539	0.0515	0.5135	0.22	0.03	7.9375	1.75313	4.68813	0.245646
0.25	0.25	0	0.375	0.0625	0	0	0.0625	0.00017446	0.0595	0.599	0.178	0.0275	7.3125	1.86187	4.68	0.274474
0	0.25	0	0	0.0625	0.0625	0.25	0.375	0.000174208	0.0135	0.3105	0.6345	0.0655	9.9375	1.74562	4.64563	0.246847
0	0.3125	0	0	0.125	0.125	0.0625	0.375	0.000174055	0.012	0.3785	0.4645	0.0825	9.4375	1.73	4.65625	0.251652
0	0.3125	0.0625	0.375	0.0625	0	0	0.1875	0.000173554	0.0365	0.3945	0.3545	0.034	8.125	1.72875	4.65	0.257658
0	0.125	0.1875	0	0.1875	0	0.125	0.375	0.000173518	0.0175	0.352	0.3165	0.089	9.625	1.70687	4.71625	0.2
0	0.1875	0	0.3125	0	0.125	0.0625	0.3125	0.000173487	0.012	0.359	0.523	0.077	9.3125	1.75625	4.61188	0.23003
0.0625	0.375	0	0.0625	0	0	0.25	0.25	0.000173438	0.017	0.366	0.5575	0.05	8.875	1.75937	4.65312	0.238438
0.125	0.1875	0.25	0	0.1875	0	0	0.25	0.000173225	0.044	0.506	0.1365	0.057	8.3125	1.73375	4.77625	0.238438
0	0.375	0.1875	0.0625	0	0.125	0	0.25	0.000173071	0.0235	0.4145	0.2485	0.0715	8.3125	1.67875	4.73187	0.238438
0.25	0.125	0.3125	0.0625	0	0	0	0.25	0.000172486	0.0655	0.536	0.1445	0.034	7.9375	1.75875	4.73813	0.231231
0.3125	0.125	0.0625	0.3125	0	0	0	0.1875	0.000172406	0.059	0.429	0.239	0.0285	7.8125	1.86062	4.63812	0.263664
0.3125	0.1875	0.125	0	0	0.125	0	0.25	0.000172301	0.025	0.5655	0.1875	0.065	8.125	1.83125	4.71375	0.256456
0.125	0.1875	0.375	0	0	0.0625	0	0.25	0.000171862	0.026	0.582	0.1475	0.077	8.125	1.69437	4.79188	0.224024
0	0.375	0	0.125	0.125	0	0.125	0.25	0.00017186	0.023	0.3415	0.503	0.0435	8.75	1.73625	4.66375	0.252853
0	0.1875	0.125	0	0.1875	0	0.1875	0.3125	0.000171706	0.02	0.3415	0.419	0.06	9.5	1.72938	4.72875	0.233634
0.1875	0.3125	0	0.375	0.0625	0	0	0.0625	0.000171464	0.0665	0.6245	0.1835	0.0225	7.3125	1.83062	4.68	0.268468
0.1875	0.3125	0.0625	0	0	0	0.25	0.1875	0.000171456	0.0245	0.384	0.4445	0.041	8.4375	1.805	4.7125	0.243243
0.25	0.25	0	0.0625	0	0.125	0	0.3125	0.000171356	0.0125	0.6175	0.24	0.0925	8.5	1.82375	4.62937	0.261261
0	0.3125	0.1875	0.0625	0	0	0.1875	0.25	0.000170853	0.031	0.3265	0.4755	0.0355	8.75	1.6925	4.71812	0.227628
0	0.25	0.0625	0	0.25	0.0625	0	0.375	0.000170408	0.025	0.4475	0.238	0.064	9.3125	1.72	4.68688	0.254054
0	0.3125	0	0.3125	0	0.0625	0.0625	0.25	0.000170289	0.0175	0.3965	0.5515	0.0445	8.6875	1.74125	4.6175	0.255255
0.125	0.3125	0	0.3125	0	0	0.1875	0.0625	0.00016996	0.0385	0.342	0.461	0.028	7.9375	1.82	4.69813	0.255255
0.25	0.375	0.0625	0	0	0.125	0	0.1875	0.000169483	0.0245	0.561	0.209	0.059	7.6875	1.8075	4.71625	0.256456
0.1875	0.0625	0	0.125	0	0	0.25	0.375	0.000169452	0.0165	0.392	0.347	0.0755	9.75	1.83125	4.59125	0.213213
0.0625	0.3125	0	0	0	0.0625	0.1875	0.375	0.000169396	0.007	0.4545	0.522	0.102	9.4375	1.74812	4.61688	0.244444
0.0625	0.125	0.3125	0	0	0	0.25	0.25	0.000169151	0.0215	0.3315	0.4395	0.054	9.0625	1.71437	4.785	0.212012
0.25	0.3125	0	0	0.0625	0	0.25	0.125	0.000168823	0.0285	0.3925	0.392	0.0385	8.1875	1.8575	4.73375	0.252853
0.1875	0.375	0.125	0	0	0.125	0	0.1875	0.00016873	0.0325	0.5315	0.2035	0.048	7.75	1.76937	4.74125	0.248048
0.3125	0.125	0.25	0	0.0625	0	0	0.25	0.000168653	0.058	0.513	0.1435	0.0395	7.9375	1.8	4.73875	0.246847
0.125	0.1875	0	0	0.0625	0	0.375	0.25	0.000168289	0.0225	0.3505	0.469	0.0455	9.5625	1.82375	4.69875	0.242042
0	0.1875	0	0.0625	0.125	0.1875	0	0.4375	0.000168078	0.016	0.3935	0.284	0.094	9.875	1.74063	4.63375	0.231231
0.1875	0.125	0.125	0	0	0.25	0	0.3125	0.000167738	0.025	0.5625	0.168	0.071	9	1.79937	4.73	0.249249
0.1875	0.25	0.1875	0	0	0	0.25	0.125	0.000167658	0.0415	0.3415	0.338	0.035	8.1875	1.79188	4.79	0.232432
0.25	0.0625	0.1875	0	0.125	0	0	0.375	0.000167637	0.0335	0.5685	0.1285	0.0685	8.8125	1.78812	4.6775	0.243243
0.1875	0.0625	0.0625	0.4375	0	0	0	0.25	0.000167634	0.0355	0.4465	0.3585	0.0295	8.4375	1.81875	4.59687	0.261261
0.25	0.4375	0	0.0625	0	0	0.1875	0.0625	0.000167598	0.0435	0.4405	0.343	0.0255	7.4375	1.84	4.72562	0.252853
0	0.1875	0	0.0625	0.375	0	0.0625	0.3125	0.000167592	0.027	0.3325	0.359	0.052	9.4375	1.765	4.70812	0.232432
0.1875	0.3125	0.0625	0	0	0	0.3125	0.125	0.000167533	0.035	0.3485	0.41	0.0335	8.375	1.82062	4.75	0.23964
0.0625	0.25	0.375	0	0	0.0625	0	0.25	0.000167522	0.0305	0.531	0.1655	0.0625	8.125	1.66312	4.79188	0.219219
0.3125	0.3125	0	0	0.0625	0	0.1875	0.125	0.000167427	0.0235	0.417	0.3755	0.0455	7.875	1.87375	4.72375	0.258859
0.375	0.375	0	0	0.0625	0	0.0625	0.125	0.000167267	0.028	0.561	0.229	0.0465	7.25	1.875	4.70375	0.263664
0	0.1875	0.375	0.0625	0	0	0.125	0.25	0.0001672	0.02	0.3865	0.3605	0.06	8.625	1.65688	4.78313	0.20961
0	0.4375	0	0.25	0.0625	0.0625	0	0.1875	0.000167081	0.025	0.3625	0.3615	0.051	8.0625	1.73	4.66062	0.255255
0.0625	0.1875	0.0625	0	0.3125	0	0	0.375	0.000167039	0.0355	0.5005	0.1635	0.0575	9.25	1.74937	4.68375	0.254054
0	0.4375	0	0.25	0.0625	0	0.0625	0.1875	0.000166947	0.0305	0.3635	0.4495	0.0335	8.125	1.72938	4.64875	0.252853
0.25	0.3125	0.0625	0.25	0	0	0	0.125	0.000166227	0.059	0.5355	0.1525	0.0345	7.3125	1.81937	4.6725	0.26006
0.1875	0	0.125	0.1875	0.0625	0	0	0.4375	0.000166199	0.0195	0.552	0.1785	0.0865	9.3125	1.78125	4.58563	0.228829
0.0625	0.375	0	0	0.125	0	0.1875	0.25	0.00016615	0.019	0.364	0.5005	0.048	8.8125	1.76125	4.6875	0.244444
0	0.125	0.1875	0.3125	0.0625	0	0	0.3125	0.000166013	0.0385	0.4225	0.243	0.042	8.875	1.70312	4.65188	0.212012
0.125	0.3125	0.0625	0	0	0	0.3125	0.1875	0.000165893	0.0355	0.3555	0.478	0.0275	8.75	1.78875	4.7225	0.237237
0.1875	0.4375	0.0625	0	0	0.125	0	0.1875	0.000165848	0.025	0.54	0.2275	0.054	7.6875	1.77625	4.71625	0.254054
0.1875	0.3125	0	0	0.1875	0	0.25	0.0625	0.000165846	0.03	0.3965	0.3575	0.039	8.1875	1.85438	4.79875	0.254054
0.0625	0.25	0	0	0.25	0.0625	0	0.375	0.000165766	0.025	0.483	0.264	0.052	9.25	1.75812	4.66188	0.258859
0	0.25	0	0.0625	0.375	0	0.0625	0.25	0.000165645	0.0275	0.32	0.3655	0.0515	9.0625	1.76562	4.73562	0.255255
0	0.125	0.25	0	0.0625	0	0.1875	0.375	0.000165574	0.0185	0.3275	0.427	0.064	9.625	1.6875	4.71375	0.193994
0	0.3125	0.125	0.25	0	0	0.0625	0.25	0.000165553	0.03	0.387	0.361	0.0395	8.4375	1.70125	4.6525	0.240841
0	0.1875	0	0.25	0	0.1875	0.0625	0.3125	0.000165377	0.012	0.342	0.4855	0.083	9.4375	1.76125	4.64062	0.228829
0.125	0.125	0.3125	0.1875	0	0	0	0.25	0.000165275	0.0545	0.547	0.154	0.036	8.1875	1.7175	4.72438	0.228829
0.0625	0.3125	0	0.4375	0	0	0.125	0.0625	0.000165231	0.0345	0.361	0.5415	0.0245	7.875	1.795	4.67438	0.257658
0.375	0.375	0	0.0625	0.0625	0	0	0.125	0.000165169	0.071	0.5485	0.1305	0.0325	7.0625	1.87062	4.68687	0.268468
0	0.25	0.125	0	0.0625	0.1875	0	0.375	0.000165071	0.015	0.4455	0.2685	0.092	9.3125	1.70312	4.69937	0.245646
0.125	0.3125	0	0	0.1875	0	0.125	0.25	0.000165039	0.017	0.448	0.394	0.055	8.6875	1.79125	4.69625	0.252853
0.0625	0.4375	0.125	0	0.125	0	0	0.25	0.00016503	0.047	0.474	0.1785	0.0415	8	1.7025	4.7075	0.243243
0.0625	0.125	0.1875	0.4375	0	0	0	0.1875	0.000164493	0.052	0.4165	0.31	0.0245	8.1875	1.74313	4.67438	0.237237
0	0.125	0.3125	0.125	0	0.0625	0	0.375	0.000164487	0.02	0.489	0.1725	0.0975	9.0625	1.65875	4.69813	0.191592
0.125	0.1875	0	0	0.3125	0	0.125	0.25	0.000164207	0.016	0.4585	0.3525	0.0635	9.0625	1.81875	4.73375	0.256456
0	0.375	0.0625	0	0.0625	0.125	0	0.375	0.000164176	0.013	0.46	0.2845	0.0965	9	1.69437	4.6525	0.25045
0.125	0.3125	0	0.3125	0.125	0	0	0.125	0.000164075	0.0515	0.5145	0.2635	0.0235	7.75	1.80187	4.67812	0.266066
0.3125	0.0625	0.25	0	0.0625	0	0	0.3125	0.000163789	0.042	0.53	0.1415	0.052	8.3125	1.79937	4.71125	0.242042
0.25	0.125	0	0.1875	0	0	0.1875	0.25	0.000163157	0.025	0.382	0.3635	0.047	8.8125	1.85938	4.62937	0.25045
0	0.1875	0.125	0	0.1875	0.125	0	0.375	0.000163002	0.0195	0.4255	0.2195	0.0895	9.4375	1.715	4.715	0.243243
0.1875	0.1875	0.25	0	0	0	0.25	0.125	0.000162868	0.04	0.3325	0.3355	0.0365	8.25	1.785	4.815	0.228829
0.1875	0.25	0	0.375	0	0	0.125	0.0625	0.00016277	0.037	0.4	0.423	0.026	7.75	1.84688	4.68125	0.262462
0.25	0.3125	0	0	0.0625	0.125	0	0.25	0.000162545	0.017	0.5355	0.2685	0.0665	8.1875	1.8275	4.6825	0.262462
0.1875	0.0625	0.3125	0	0	0	0.125	0.3125	0.000162338	0.016	0.4625	0.2925	0.075	8.8125	1.74625	4.7375	0.210811
0.1875	0.375	0.0625	0.3125	0	0	0	0.0625	0.000162301	0.0835	0.626	0.135	0.023	7.0625	1.79937	4.69313	0.26006
0.125	0.125	0.375	0	0	0	0.1875	0.1875	0.00016217	0.0225	0.427	0.363	0.0465	8.4375	1.72437	4.8275	0.212012
0.1875	0.1875	0	0	0.1875	0	0.1875	0.25	0.00016205	0.0145	0.446	0.374	0.067	9	1.8375	4.70625	0.254054
0	0.125	0.3125	0.0625	0	0	0.125	0.375	0.000162033	0.017	0.3905	0.339	0.072	9.3125	1.6625	4.70312	0.184384
0.25	0.1875	0	0.0625	0.1875	0	0	0.3125	0.000161977	0.036	0.572	0.171	0.046	8.5625	1.83375	4.64187	0.257658
0.375	0.25	0	0	0.125	0	0.125	0.125	0.000161935	0.029	0.429	0.2925	0.0445	7.75	1.90375	4.7325	0.263664
0.125	0.25	0	0	0.3125	0	0.0625	0.25	0.000161882	0.022	0.4815	0.283	0.054	8.75	1.80375	4.72375	0.26006
0.125	0.1875	0.1875	0	0.1875	0	0	0.3125	0.000161872	0.033	0.559	0.13	0.0675	8.625	1.74	4.72375	0.244444
0	0.125	0.1875	0.1875	0	0	0.125	0.375	0.000161805	0.0235	0.3815	0.376	0.048	9.4375	1.6975	4.63938	0.195195
0.125	0.4375	0.125	0	0	0	0.25	0.0625	0.000161528	0.0555	0.3515	0.345	0.024	7.75	1.76812	4.7925	0.231231
0.125	0.3125	0.125	0	0	0.1875	0	0.25	0.000161521	0.021	0.523	0.2195	0.067	8.375	1.75313	4.73562	0.248048
0.0625	0.3125	0	0	0.0625	0	0.3125	0.25	0.000161299	0.0215	0.3315	0.5325	0.0425	9.25	1.7775	4.68875	0.242042
0.25	0.125	0.0625	0.4375	0	0	0	0.125	0.000161268	0.056	0.444	0.276	0.0235	7.6875	1.85125	4.65188	0.267267
0.125	0.25	0	0.0625	0	0.1875	0	0.375	0.000161014	0.0125	0.568	0.2465	0.092	9.125	1.77625	4.62375	0.256456
0.0625	0.0625	0	0.3125	0.1875	0	0	0.375	0.000161001	0.0205	0.3695	0.2725	0.078	9.4375	1.78188	4.58688	0.183183
0.3125	0.125	0.25	0	0	0	0.125	0.1875	0.000160744	0.0305	0.395	0.2965	0.045	8	1.81688	4.7675	0.238438
0.0625	0.4375	0.125	0	0	0.125	0	0.25	0.000160471	0.0245	0.471	0.2225	0.0625	8.125	1.70625	4.71375	0.240841
0	0.125	0.0625	0.4375	0	0.0625	0	0.3125	0.000160369	0.021	0.363	0.425	0.0495	9.0625	1.74	4.59125	0.203604
0.1875	0.3125	0	0	0.0625	0.125	0	0.3125	0.000160179	0.012	0.6005	0.2555	0.087	8.5625	1.79563	4.655	0.261261
0.125	0.3125	0	0	0.25	0	0.125	0.1875	0.000160153	0.0205	0.4185	0.393	0.0475	8.5	1.80563	4.7425	0.255255
0.0625	0.0625	0.1875	0	0.25	0	0	0.4375	0.000159937	0.024	0.4505	0.1525	0.097	9.5625	1.72125	4.6875	0.20961
0	0.25	0.1875	0.1875	0	0	0.125	0.25	0.000159239	0.0245	0.367	0.385	0.046	8.6875	1.69875	4.69437	0.231231
0.375	0.375	0.0625	0	0	0	0.125	0.0625	0.000158975	0.0335	0.507	0.24	0.039	7.0625	1.87	4.7475	0.257658
0.125	0.3125	0.1875	0	0	0.1875	0	0.1875	0.00015895	0.025	0.4935	0.2045	0.063	8.0625	1.74687	4.78812	0.243243
0	0.1875	0	0.375	0	0.125	0.0625	0.25	0.000158795	0.0135	0.338	0.5705	0.061	9.0625	1.7675	4.6325	0.232432
0	0.25	0.25	0	0.125	0	0.0625	0.3125	0.000158658	0.0185	0.4145	0.2815	0.0735	8.8125	1.67188	4.74	0.232432
0.25	0.0625	0	0	0.0625	0	0.1875	0.4375	0.000158622	0.0095	0.4615	0.335	0.108	9.75	1.83937	4.58625	0.215616
0.125	0.125	0	0.3125	0	0	0.1875	0.25	0.000158461	0.024	0.376	0.439	0.04	9.0625	1.81812	4.61562	0.23964
0.3125	0.3125	0	0.0625	0	0	0.25	0.0625	0.000158414	0.046	0.365	0.3145	0.03	7.75	1.88625	4.73563	0.255255
0.1875	0.1875	0	0.125	0	0	0.3125	0.1875	0.000158401	0.0365	0.312	0.4215	0.033	8.9375	1.84813	4.68375	0.245646
0.0625	0.3125	0	0	0.0625	0	0.3125	0.25	0.000158307	0.02	0.327	0.532	0.0455	9.25	1.7775	4.68875	0.243243
0	0.125	0.1875	0.25	0	0.125	0	0.3125	0.000158077	0.0165	0.411	0.2775	0.084	9.0625	1.71	4.68375	0.208408
0.125	0.25	0.0625	0	0	0	0.375	0.1875	0.000157997	0.028	0.312	0.4955	0.0365	9.0625	1.80375	4.7325	0.237237
0.0625	0.0625	0.3125	0.1875	0	0	0	0.375	0.000157993	0.0285	0.484	0.1925	0.0595	8.9375	1.685	4.66937	0.189189
0.375	0.375	0	0	0	0.0625	0.0625	0.125	0.000157947	0.0155	0.5895	0.258	0.067	7.3125	1.87688	4.70688	0.262462
0	0.3125	0.25	0.0625	0	0	0.125	0.25	0.000157944	0.022	0.356	0.3805	0.053	8.5	1.67063	4.73313	0.224024
0	0.125	0.1875	0.25	0.125	0	0	0.3125	0.000157697	0.033	0.405	0.2165	0.0545	8.9375	1.70625	4.6775	0.212012
0.0625	0.375	0.125	0.25	0	0	0	0.1875	0.000157332	0.059	0.4925	0.221	0.0245	7.75	1.71812	4.67	0.243243
0.125	0.125	0	0.1875	0.25	0	0	0.3125	0.000157242	0.0405	0.5185	0.208	0.036	9	1.80625	4.64688	0.25045
0.0625	0.375	0.125	0	0.1875	0	0	0.25	0.00015714	0.0395	0.4845	0.1785	0.046	8.1875	1.71625	4.72625	0.248048
0.1875	0.125	0.3125	0.125	0	0	0	0.25	0.000157052	0.054	0.5365	0.139	0.039	8.0625	1.73812	4.73125	0.23003
0.25	0.25	0	0.1875	0.125	0	0	0.1875	0.000156672	0.0465	0.536	0.2245	0.028	7.875	1.8425	4.66438	0.264865
0.125	0.375	0.0625	0	0.1875	0	0	0.25	0.000156594	0.044	0.53	0.17	0.0395	8.125	1.75438	4.70125	0.252853
0.1875	0.125	0.3125	0.125	0	0	0	0.25	0.000156498	0.0465	0.554	0.135	0.045	8.0625	1.73812	4.73125	0.231231
0	0.4375	0	0.375	0.0625	0.0625	0	0.0625	0.00015641	0.0305	0.462	0.2775	0.04	7.5625	1.7525	4.70188	0.264865
0	0.25	0.0625	0.4375	0	0	0.0625	0.1875	0.000156395	0.032	0.3125	0.5045	0.031	8.375	1.74063	4.63438	0.252853
0.25	0.0625	0.25	0	0	0	0.1875	0.25	0.000156357	0.022	0.3815	0.3515	0.053	8.6875	1.8	4.75	0.225225
0.25	0.1875	0.125	0	0	0.1875	0	0.25	0.000156266	0.022	0.543	0.206	0.0635	8.375	1.81563	4.73562	0.254054
0.0625	0.25	0.1875	0.3125	0	0	0	0.1875	0.000156251	0.054	0.4795	0.2235	0.027	7.9375	1.72188	4.68813	0.243243
0	0.125	0	0.3125	0	0.125	0.0625	0.375	0.000156237	0.0095	0.336	0.447	0.1095	9.6875	1.75562	4.58437	0.178378
0.25	0.25	0.0625	0	0	0.1875	0	0.25	0.000156216	0.018	0.562	0.2175	0.071	8.3125	1.8225	4.71063	0.26006
0.25	0.25	0	0	0	0.125	0.125	0.25	0.0001562	0.01	0.5025	0.391	0.0795	8.625	1.84375	4.68375	0.252853
0.1875	0.3125	0.25	0	0	0	0.125	0.125	0.000156131	0.0375	0.4405	0.2455	0.0385	7.625	1.755	4.795	0.226426
0	0.125	0.1875	0	0.1875	0.0625	0	0.4375	0.000155847	0.018	0.427	0.1835	0.1105	9.625	1.69188	4.69062	0.20961
0	0.25	0.0625	0.125	0.25	0	0	0.3125	0.000155657	0.0375	0.4225	0.2005	0.049	8.9375	1.72625	4.67875	0.254054
0.1875	0.3125	0.25	0	0	0.0625	0	0.1875	0.000155648	0.041	0.5555	0.134	0.051	7.625	1.74	4.76938	0.234835
0	0.3125	0.25	0	0	0.0625	0.0625	0.3125	0.000155428	0.012	0.4555	0.3195	0.089	8.6875	1.66	4.72438	0.226426
0	0.125	0.0625	0.375	0	0.125	0	0.3125	0.000155199	0.013	0.372	0.389	0.0825	9.1875	1.745	4.62	0.203604
0.1875	0.3125	0	0	0.125	0	0.25	0.125	0.000155166	0.029	0.3815	0.425	0.033	8.375	1.84	4.7525	0.251652
0.125	0.1875	0.25	0.3125	0	0	0	0.125	0.000154892	0.056	0.515	0.1705	0.0315	7.625	1.74687	4.74063	0.238438
0	0.3125	0	0.4375	0.0625	0.0625	0	0.125	0.000154833	0.025	0.3805	0.4585	0.0355	8.0625	1.7625	4.6675	0.266066
0.375	0.125	0	0	0.125	0	0.125	0.25	0.000154727	0.0185	0.438	0.285	0.067	8.5	1.9025	4.6775	0.26006
0.1875	0.25	0	0.0625	0	0	0.3125	0.1875	0.000154666	0.0295	0.37	0.436	0.0325	8.8125	1.8375	4.69062	0.246847
0	0.3125	0	0.375	0.0625	0.0625	0	0.1875	0.000154281	0.02	0.378	0.4535	0.045	8.3125	1.75125	4.64688	0.262462
0.1875	0.125	0	0	0	0.0625	0.25	0.375	0.000154171	0.0085	0.472	0.4045	0.095	9.75	1.82563	4.62688	0.233634
0.0625	0.1875	0.1875	0.3125	0	0	0	0.25	0.000154011	0.0425	0.482	0.2465	0.0305	8.3125	1.72125	4.66062	0.240841
0.125	0.125	0	0	0.3125	0	0.125	0.3125	0.000153982	0.0115	0.4785	0.3235	0.0865	9.4375	1.81812	4.70625	0.240841
0	0.4375	0.1875	0	0.0625	0.0625	0	0.25	0.000153977	0.0285	0.405	0.23	0.058	8.125	1.66625	4.73562	0.237237
0.1875	0.3125	0	0.3125	0	0.125	0	0.0625	0.000153956	0.021	0.5775	0.2465	0.0515	7.5	1.8375	4.71188	0.266066
0.1875	0.25	0	0.375	0	0	0.125	0.0625	0.000153844	0.0355	0.3965	0.3835	0.0285	7.75	1.84688	4.68125	0.261261
0.1875	0.125	0.3125	0	0	0.125	0	0.25	0.000153623	0.024	0.5585	0.157	0.073	8.3125	1.74812	4.78875	0.231231
0.375	0.25	0	0	0.0625	0	0.1875	0.125	0.000153305	0.0215	0.4035	0.357	0.0495	7.875	1.905	4.72375	0.263664
0	0.125	0.375	0	0.0625	0	0.0625	0.375	0.000153174	0.019	0.429	0.261	0.072	9.125	1.64375	4.74375	0.187988
0.0625	0.1875	0.0625	0	0	0.25	0	0.4375	0.000153068	0.0115	0.5305	0.26	0.0965	9.6875	1.7425	4.65	0.25045
0	0.3125	0.125	0.25	0	0	0.0625	0.25	0.000152955	0.025	0.4115	0.354	0.042	8.4375	1.70125	4.6525	0.23964
0.3125	0.0625	0	0.125	0	0.125	0	0.375	0.000152925	0.0115	0.589	0.211	0.107	9	1.865	4.595	0.240841
0.125	0.125	0	0.25	0.25	0	0	0.25	0.000152786	0.0295	0.4875	0.256	0.0415	8.75	1.8175	4.6675	0.256456
0.125	0.4375	0	0.0625	0.125	0	0	0.25	0.000152551	0.0655	0.513	0.227	0.02	8	1.75812	4.65062	0.254054
0	0.25	0.25	0.0625	0	0.125	0	0.3125	0.000152535	0.016	0.466	0.212	0.0965	8.75	1.67125	4.72938	0.228829
0.1875	0.125	0.25	0.25	0	0	0	0.1875	0.000152488	0.0455	0.4995	0.189	0.0355	7.875	1.76687	4.72	0.240841
0	0.3125	0.25	0.125	0	0.0625	0	0.25	0.00015237	0.024	0.4495	0.214	0.066	8.25	1.66688	4.72813	0.231231
0.3125	0.25	0.0625	0	0.125	0	0	0.25	0.000152334	0.045	0.5425	0.156	0.04	7.9375	1.83438	4.6825	0.263664
0.0625	0.4375	0.1875	0	0	0	0.1875	0.125	0.000152286	0.0395	0.357	0.4235	0.0255	7.875	1.71437	4.78	0.225225
0.375	0.1875	0.0625	0	0.125	0	0	0.25	0.000152028	0.0415	0.5375	0.1585	0.043	7.9375	1.86563	4.6825	0.268468
0.125	0.0625	0	0.375	0.125	0	0	0.3125	0.000151938	0.0175	0.4805	0.317	0.057	9	1.81062	4.58875	0.237237
0.3125	0.0625	0.125	0.25	0	0	0	0.25	0.000151821	0.054	0.4365	0.226	0.0285	8.125	1.8425	4.6425	0.257658
0.375	0.125	0.125	0	0	0.0625	0	0.3125	0.000151753	0.02	0.5975	0.166	0.0765	8.25	1.84625	4.66437	0.258859
0.125	0.125	0	0	0.1875	0.125	0	0.4375	0.00015172	0.01	0.5595	0.207	0.131	9.6875	1.79062	4.6375	0.246847
0	0.1875	0.125	0.0625	0	0.25	0	0.375	0.000151577	0.016	0.4245	0.258	0.0865	9.5	1.71562	4.69562	0.238438
0	0.1875	0	0	0.0625	0.125	0.25	0.375	0.000151306	0.01	0.3125	0.563	0.086	10.1875	1.76125	4.6675	0.221622
0.125	0.375	0	0	0.125	0	0.1875	0.1875	0.000151229	0.0205	0.4165	0.432	0.041	8.4375	1.79313	4.715	0.248048
0	0.3125	0.125	0.1875	0.125	0	0	0.25	0.000151218	0.041	0.4105	0.2165	0.0415	8.375	1.70312	4.68688	0.245646
0.0625	0.1875	0	0	0.375	0	0.0625	0.3125	0.00015116	0.0185	0.4105	0.329	0.0605	9.3125	1.78563	4.715	0.256456
0.25	0.1875	0	0	0	0.1875	0.0625	0.3125	0.000151057	0.011	0.523	0.341	0.077	8.9375	1.84375	4.66812	0.26006
0	0.1875	0.25	0	0	0.0625	0.125	0.375	0.000150872	0.009	0.4325	0.3935	0.0985	9.375	1.67437	4.70688	0.224024
0.25	0.375	0.125	0	0.0625	0	0	0.1875	0.00015064	0.065	0.5555	0.149	0.028	7.4375	1.78313	4.71625	0.25045
0.125	0.125	0.0625	0	0	0	0.375	0.3125	0.000150638	0.021	0.3515	0.4535	0.045	9.8125	1.8025	4.6775	0.232432
0	0.3125	0.3125	0	0	0.0625	0.0625	0.25	0.000150533	0.017	0.431	0.2935	0.07	8.375	1.65375	4.77688	0.22042
0.3125	0.125	0	0.0625	0	0	0.25	0.25	0.000150532	0.019	0.3665	0.3515	0.0615	8.875	1.88437	4.65312	0.251652
0.375	0.25	0	0.25	0.0625	0	0	0.0625	0.000150433	0.0635	0.5675	0.1265	0.033	7.0625	1.90312	4.69375	0.276877
0.0625	0.1875	0.1875	0	0	0.25	0	0.3125	0.000150409	0.0185	0.5065	0.2245	0.0715	9.0625	1.73	4.755	0.240841
0	0.25	0.125	0.125	0.1875	0	0	0.3125	0.000150314	0.0375	0.453	0.1735	0.051	8.8125	1.70562	4.685	0.244444
0.0625	0.25	0.0625	0	0	0.1875	0	0.4375	0.000150094	0.009	0.5415	0.2655	0.116	9.4375	1.72687	4.62813	0.25045
0.125	0.125	0.0625	0	0	0.25	0	0.4375	0.000149907	0.0105	0.5865	0.2275	0.107	9.6875	1.77375	4.65	0.255255
0	0.3125	0	0.1875	0.125	0	0.125	0.25	0.000149895	0.021	0.331	0.5015	0.043	8.875	1.74687	4.65688	0.255255
0.1875	0.3125	0.25	0	0	0.0625	0	0.1875	0.000149688	0.0345	0.5685	0.144	0.053	7.625	1.74	4.76938	0.237237
0.0625	0.1875	0.1875	0.4375	0	0	0	0.125	0.000149519	0.0585	0.4025	0.254	0.025	7.8125	1.74375	4.70188	0.245646
0.1875	0.1875	0.1875	0.25	0	0	0	0.1875	0.000149446	0.0625	0.507	0.1715	0.0275	7.8125	1.77375	4.695	0.25045
0.1875	0.125	0	0.1875	0	0	0.25	0.25	0.000149026	0.03	0.3665	0.3765	0.036	9.125	1.84312	4.63938	0.240841
0.375	0.1875	0	0.125	0.125	0	0	0.1875	0.000148931	0.047	0.5115	0.177	0.035	7.75	1.89437	4.67125	0.275676
0	0.4375	0	0	0.1875	0.0625	0.0625	0.25	0.000148885	0.019	0.3305	0.4695	0.0505	8.625	1.72938	4.70812	0.252853
0	0.25	0.0625	0.375	0.125	0	0	0.1875	0.000148874	0.033	0.36	0.353	0.0355	8.3125	1.7425	4.66875	0.258859
0.375	0.125	0.1875	0.125	0	0	0	0.1875	0.000148662	0.0825	0.4265	0.13	0.0325	7.5625	1.84625	4.70875	0.255255
0.125	0.0625	0.1875	0.375	0	0	0	0.25	0.000148408	0.0415	0.4395	0.2855	0.0285	8.4375	1.76313	4.65375	0.236036
0.3125	0.25	0.0625	0	0	0.125	0	0.25	0.000148407	0.02	0.5915	0.193	0.065	8.0625	1.83813	4.68875	0.26006
0	0.3125	0	0.125	0	0.125	0.125	0.3125	0.000148382	0.0115	0.3585	0.558	0.0645	9.25	1.73937	4.6425	0.248048
0	0.3125	0.0625	0	0.25	0	0.125	0.25	0.000148291	0.017	0.322	0.4515	0.06	8.9375	1.73562	4.74	0.251652
0.25	0.375	0	0	0.125	0	0.125	0.125	0.000148282	0.0255	0.4335	0.353	0.038	7.75	1.84125	4.7325	0.255255
0	0.1875	0	0.25	0	0.0625	0.1875	0.3125	0.000148232	0.02	0.2915	0.5845	0.0435	9.5625	1.76	4.61688	0.222823
0	0.25	0.1875	0.0625	0.1875	0	0	0.3125	0.000148184	0.038	0.457	0.161	0.053	8.75	1.68813	4.71687	0.237237
0	0.25	0.1875	0.0625	0.1875	0	0	0.3125	0.000148116	0.045	0.4495	0.145	0.0505	8.75	1.68813	4.71687	0.243243
0.3125	0	0.125	0.125	0	0	0.0625	0.375	0.000148111	0.023	0.445	0.2495	0.058	8.9375	1.835	4.61125	0.234835
0.0625	0.3125	0.0625	0	0	0	0.25	0.3125	0.000148065	0.0155	0.4055	0.5235	0.045	9.1875	1.74125	4.6575	0.236036
0	0.3125	0.125	0.25	0.0625	0	0	0.25	0.000147891	0.039	0.4505	0.2275	0.037	8.3125	1.7	4.66125	0.246847
0	0.125	0.3125	0	0.125	0	0.0625	0.375	0.000147639	0.0165	0.433	0.2335	0.0885	9.25	1.66437	4.7375	0.193994
0.3125	0.1875	0.0625	0.3125	0	0	0	0.125	0.000147448	0.065	0.457	0.1805	0.0275	7.4375	1.86125	4.66563	0.268468
0.1875	0.125	0	0	0.1875	0.125	0	0.375	0.000147445	0.0135	0.5585	0.2185	0.0895	9.3125	1.8225	4.665	0.252853
0.125	0.25	0.0625	0	0.25	0	0	0.3125	0.000147094	0.039	0.554	0.148	0.046	8.6875	1.7675	4.6925	0.257658
0	0.4375	0	0.125	0.125	0	0.0625	0.25	0.000147015	0.0255	0.3595	0.406	0.0395	8.4375	1.72125	4.65375	0.251652
0	0.25	0	0	0.125	0.1875	0.0625	0.375	0.000147003	0.013	0.359	0.4565	0.069	9.6875	1.74562	4.67813	0.255255
0.25	0.375	0	0	0.125	0	0.125	0.125	0.000146722	0.0255	0.432	0.3505	0.038	7.75	1.84125	4.7325	0.256456
0	0.25	0.125	0.375	0.0625	0	0	0.1875	0.000146588	0.0395	0.377	0.3125	0.0315	8.1875	1.72188	4.675	0.254054
0.1875	0.3125	0.0625	0.3125	0	0	0	0.125	0.000146561	0.0505	0.567	0.1765	0.029	7.4375	1.79875	4.66563	0.26006
0.25	0.1875	0.25	0	0	0	0.1875	0.125	0.000146373	0.033	0.3785	0.3125	0.0375	7.9375	1.80125	4.805	0.232432
0	0.25	0.125	0.1875	0	0	0.1875	0.25	0.000145961	0.0275	0.297	0.483	0.037	8.9375	1.72063	4.67937	0.236036
0.3125	0.25	0.125	0	0	0	0.1875	0.125	0.000145782	0.032	0.375	0.3115	0.039	7.8125	1.84625	4.755	0.248048
0.1875	0.125	0.3125	0	0	0	0.25	0.125	0.000145576	0.031	0.348	0.3505	0.0385	8.3125	1.77812	4.84	0.216817
0	0.1875	0	0.4375	0	0.0625	0.0625	0.25	0.000145237	0.0155	0.3275	0.578	0.0495	8.9375	1.7625	4.60375	0.232432
0.125	0.0625	0	0.25	0	0	0.1875	0.375	0.000144795	0.016	0.388	0.343	0.068	9.6875	1.80625	4.5675	0.213213
0	0.25	0.0625	0.3125	0	0.125	0	0.25	0.000144763	0.013	0.4035	0.415	0.0665	8.6875	1.735	4.65437	0.252853
0	0.125	0.3125	0	0	0.0625	0.0625	0.4375	0.00014468	0.008	0.467	0.289	0.134	9.5	1.65187	4.69437	0.187988
0	0.1875	0	0	0.25	0.0625	0.125	0.375	0.000144567	0.011	0.3505	0.4545	0.0825	9.875	1.75687	4.68187	0.228829
0	0.125	0.0625	0.3125	0.1875	0	0	0.3125	0.000144438	0.024	0.346	0.2875	0.0605	9.125	1.74438	4.63938	0.204805
0.125	0.1875	0.25	0	0.1875	0	0	0.25	0.000144269	0.0415	0.5275	0.1305	0.0505	8.3125	1.73375	4.77625	0.238438
0.25	0.25	0	0.25	0	0.125	0	0.125	0.000144178	0.023	0.5335	0.25	0.047	7.75	1.8575	4.69125	0.268468
0.3125	0.25	0	0	0.0625	0.125	0	0.25	0.000144178	0.0155	0.5615	0.251	0.066	8.1875	1.85875	4.6825	0.266066
0	0.25	0.1875	0.125	0.125	0	0	0.3125	0.000144132	0.0355	0.4615	0.1725	0.051	8.6875	1.685	4.69125	0.234835
0.0625	0.1875	0	0.3125	0	0.1875	0	0.25	0.000144042	0.012	0.4355	0.375	0.0735	8.875	1.78875	4.65125	0.257658
0	0.375	0.1875	0	0.0625	0.0625	0	0.3125	0.000143929	0.022	0.4615	0.2215	0.064	8.5	1.66562	4.70812	0.238438
0	0.1875	0.125	0.3125	0	0	0.125	0.25	0.000143856	0.031	0.2865	0.4835	0.0335	8.875	1.72687	4.65563	0.237237
0	0.1875	0	0.1875	0.1875	0	0.125	0.3125	0.000143726	0.0175	0.3125	0.4205	0.0625	9.4375	1.76	4.64813	0.228829
0	0.1875	0.125	0.3125	0.125	0	0	0.25	0.000143591	0.0285	0.408	0.2775	0.0445	8.625	1.72437	4.67313	0.249249
0.0625	0.3125	0	0	0.1875	0.0625	0	0.375	0.000143569	0.0175	0.498	0.2865	0.0575	9.0625	1.74438	4.64313	0.257658
0	0.0625	0.25	0.1875	0	0.0625	0	0.4375	0.000143389	0.0125	0.4155	0.238	0.116	9.5	1.67562	4.63875	0.163964
0	0.1875	0	0.125	0.1875	0.125	0	0.375	0.000143353	0.0165	0.372	0.27	0.0865	9.5625	1.75	4.65125	0.233634
0	0.25	0.125	0.25	0	0	0.125	0.25	0.000143315	0.0235	0.312	0.471	0.0415	8.75	1.71625	4.6625	0.23964
0	0.0625	0.1875	0.3125	0	0.0625	0	0.375	0.000143193	0.016	0.3515	0.3105	0.082	9.3125	1.70437	4.6275	0.175976
0	0.3125	0.1875	0.125	0	0	0.125	0.25	0.000142919	0.025	0.37	0.3815	0.0405	8.5625	1.68813	4.70125	0.23003
0.125	0.3125	0	0.3125	0.125	0	0	0.125	0.000142895	0.0425	0.5005	0.2535	0.0265	7.75	1.80187	4.67812	0.263664
0	0.375	0.1875	0.125	0.0625	0	0	0.25	0.000142623	0.049	0.4585	0.1895	0.0335	8.125	1.67188	4.7	0.23964
0.125	0.0625	0.25	0	0	0	0.25	0.3125	0.000142362	0.0205	0.359	0.416	0.0465	9.375	1.75188	4.7325	0.20961
0	0.1875	0	0.25	0.1875	0	0.125	0.25	0.000142238	0.021	0.2775	0.5085	0.048	9.1875	1.77125	4.66875	0.228829
0.0625	0.1875	0	0	0.25	0.125	0	0.375	0.000142235	0.016	0.437	0.2575	0.079	9.5	1.77375	4.68375	0.256456
0.0625	0.1875	0.1875	0	0.25	0	0	0.3125	0.000142035	0.04	0.5015	0.1445	0.049	8.8125	1.7225	4.7425	0.243243
0.3125	0.25	0.1875	0	0.0625	0	0	0.1875	0.000142004	0.058	0.5165	0.1415	0.0335	7.5	1.8075	4.74125	0.25045
0.3125	0.25	0	0	0	0.0625	0.1875	0.1875	0.000141776	0.0155	0.4375	0.414	0.0505	8.3125	1.875	4.69938	0.256456
0	0.4375	0.1875	0	0	0.0625	0.0625	0.25	0.000141741	0.0225	0.422	0.311	0.048	8.25	1.6675	4.72687	0.231231
0.0625	0.125	0.25	0	0	0.25	0	0.3125	0.000141565	0.0165	0.4835	0.21	0.0845	9.125	1.72313	4.78	0.233634
0	0.3125	0.0625	0.3125	0	0.125	0	0.1875	0.000141482	0.0155	0.3765	0.418	0.058	8.3125	1.73562	4.68188	0.254054
0	0.1875	0.125	0	0.1875	0.125	0	0.375	0.000141369	0.0155	0.433	0.2055	0.1025	9.4375	1.715	4.715	0.246847
0	0.3125	0.1875	0	0	0.0625	0.125	0.3125	0.000141246	0.015	0.4	0.413	0.057	8.9375	1.68188	4.70938	0.228829
0.0625	0.25	0.125	0	0.25	0	0	0.3125	0.00014115	0.0335	0.4705	0.1585	0.0565	8.75	1.72938	4.7175	0.248048
0.25	0.25	0.125	0	0	0	0.25	0.125	0.000140864	0.0385	0.3595	0.345	0.0295	8.125	1.83	4.765	0.240841
0	0.4375	0.0625	0.0625	0	0.125	0	0.3125	0.000140843	0.0135	0.42	0.3105	0.08	8.5625	1.69188	4.65437	0.245646
0.1875	0.125	0	0	0	0.0625	0.25	0.375	0.000140831	0.0085	0.476	0.3825	0.091	9.75	1.82563	4.62688	0.231231
0.125	0.0625	0.4375	0	0	0	0.0625	0.3125	0.00014079	0.015	0.494	0.25	0.076	8.625	1.68625	4.7775	0.196396
0.25	0.125	0	0	0	0.0625	0.1875	0.375	0.000140761	0.008	0.506	0.346	0.1005	9.4375	1.84187	4.61688	0.238438
0	0.375	0	0	0.1875	0.0625	0.0625	0.3125	0.000140675	0.016	0.3385	0.481	0.054	9	1.72875	4.68063	0.255255
0.125	0.25	0	0	0	0.0625	0.3125	0.25	0.00014066	0.013	0.4065	0.507	0.0525	9.3125	1.81062	4.69187	0.244444
0.25	0.125	0.1875	0	0	0.1875	0	0.25	0.000140642	0.022	0.5545	0.183	0.063	8.4375	1.80875	4.76063	0.25045
0.375	0.25	0	0	0.0625	0	0.1875	0.125	0.000140493	0.0225	0.3975	0.353	0.0445	7.875	1.905	4.72375	0.261261
0	0.1875	0.25	0.1875	0	0	0.125	0.25	0.000140452	0.022	0.3585	0.371	0.048	8.75	1.69188	4.71938	0.224024
0	0.125	0.3125	0.0625	0.125	0	0	0.375	0.000140403	0.036	0.4295	0.143	0.0635	9.0625	1.66	4.72063	0.191592
0.25	0.1875	0.125	0	0.1875	0	0	0.25	0.000140367	0.0445	0.5395	0.1285	0.0455	8.1875	1.81	4.72625	0.254054
0.375	0.125	0	0.25	0	0	0.0625	0.1875	0.00014036	0.03	0.3895	0.273	0.044	7.9375	1.90312	4.63	0.263664
0.0625	0.25	0	0.3125	0.1875	0	0	0.1875	0.000140304	0.039	0.422	0.31	0.0275	8.3125	1.78375	4.66937	0.263664
0	0.375	0	0.0625	0.125	0.125	0	0.3125	0.000140198	0.0205	0.363	0.314	0.06	8.875	1.72625	4.66688	0.255255
0.1875	0.25	0	0.125	0	0.1875	0	0.25	0.000140187	0.017	0.525	0.2685	0.0585	8.5	1.81937	4.67188	0.256456
0	0.25	0	0	0.125	0.0625	0.25	0.3125	0.000140079	0.0135	0.2855	0.616	0.059	9.75	1.76	4.69187	0.246847
0.125	0.3125	0.125	0	0	0.1875	0	0.25	0.000140041	0.02	0.5085	0.2295	0.06	8.375	1.75313	4.73562	0.249249
0.125	0.125	0.25	0.3125	0	0	0	0.1875	0.000140022	0.0495	0.4875	0.211	0.0275	8	1.74625	4.71312	0.23964
0.125	0	0.0625	0.3125	0	0.0625	0	0.4375	0.000139958	0.0085	0.453	0.312	0.1165	9.5625	1.78	4.55	0.196396
0.125	0.1875	0	0.125	0.25	0	0	0.3125	0.000139936	0.039	0.524	0.2075	0.033	8.875	1.79563	4.65375	0.257658
0	0.3125	0.3125	0	0.0625	0	0.0625	0.25	0.000139814	0.0235	0.4155	0.258	0.0555	8.3125	1.65187	4.77375	0.225225
0	0.25	0.1875	0.1875	0	0.125	0	0.25	0.000139793	0.0195	0.403	0.2675	0.0665	8.5625	1.7	4.71812	0.238438
0.0625	0.25	0.1875	0	0	0	0.3125	0.1875	0.000139707	0.0345	0.2635	0.452	0.034	8.875	1.74375	4.7725	0.222823
0	0.3125	0.1875	0	0	0.0625	0.125	0.3125	0.00013969	0.018	0.389	0.399	0.05	8.9375	1.68188	4.70938	0.23003
0	0.25	0.25	0.125	0.0625	0	0	0.3125	0.00013957	0.033	0.5035	0.168	0.05	8.5625	1.66437	4.6975	0.233634
0	0.125	0.25	0.125	0.125	0	0	0.375	0.000139541	0.024	0.4515	0.1515	0.085	9.125	1.6775	4.68875	0.201201
0.25	0.125	0	0	0.25	0	0.0625	0.3125	0.000139205	0.017	0.481	0.256	0.0665	8.9375	1.85187	4.6775	0.249249
0.125	0.3125	0	0	0.25	0	0.125	0.1875	0.000139084	0.0175	0.4165	0.406	0.047	8.5	1.80563	4.7425	0.255255
0.0625	0.4375	0.0625	0	0	0.125	0	0.3125	0.000139077	0.0105	0.519	0.2715	0.094	8.4375	1.7125	4.66125	0.246847
0	0.4375	0.1875	0.0625	0.0625	0	0	0.25	0.000138954	0.0475	0.436	0.213	0.0315	8	1.66125	4.70688	0.236036
0	0.4375	0.0625	0	0.125	0	0.125	0.25	0.000138929	0.0165	0.33	0.4725	0.054	8.5625	1.70812	4.7025	0.245646
0.0625	0.3125	0	0	0.125	0	0.25	0.25	0.000138922	0.0185	0.3525	0.526	0.0405	9.125	1.77625	4.6975	0.248048
0.125	0.125	0.1875	0	0.25	0	0	0.3125	0.000138859	0.037	0.502	0.1335	0.056	8.8125	1.75375	4.7425	0.244444
0	0.1875	0.0625	0	0.1875	0.125	0	0.4375	0.000138766	0.012	0.453	0.2515	0.1015	9.75	1.72125	4.6625	0.252853
0.125	0.25	0.25	0	0.125	0	0	0.25	0.000138631	0.0365	0.525	0.1365	0.053	8.125	1.72	4.7575	0.238438
0.3125	0.0625	0.1875	0	0	0	0.1875	0.25	0.000138201	0.027	0.3255	0.3615	0.0435	8.625	1.83813	4.725	0.234835
0.25	0.1875	0	0.125	0.1875	0	0	0.25	0.000138054	0.0465	0.536	0.191	0.029	8.3125	1.845	4.6625	0.262462
0.125	0.3125	0	0	0.1875	0	0.1875	0.1875	0.000138024	0.0205	0.411	0.4255	0.0385	8.625	1.80688	4.73375	0.251652
0.0625	0.3125	0	0.0625	0	0	0.3125	0.25	0.00013789	0.019	0.354	0.5395	0.038	9.1875	1.77438	4.66312	0.240841
0	0.375	0.125	0.1875	0.0625	0	0	0.25	0.000137827	0.04	0.4395	0.224	0.035	8.1875	1.68938	4.66812	0.245646
0.0625	0.125	0	0.4375	0	0	0.125	0.25	0.000137812	0.024	0.292	0.5175	0.038	9	1.79313	4.59187	0.226426
0	0.1875	0	0.1875	0.1875	0.125	0	0.3125	0.000137791	0.0175	0.349	0.293	0.077	9.3125	1.76125	4.67188	0.236036
0.0625	0.4375	0	0.1875	0.125	0	0	0.1875	0.000137574	0.0605	0.445	0.2555	0.02	7.875	1.74875	4.66438	0.257658
0.1875	0.25	0	0	0.3125	0	0.0625	0.1875	0.000137481	0.0285	0.455	0.2945	0.036	8.375	1.83563	4.75125	0.261261
0.125	0.3125	0	0.25	0	0	0.25	0.0625	0.000137474	0.0395	0.332	0.4765	0.022	8.125	1.82438	4.715	0.251652
0.0625	0.3125	0	0.125	0.25	0	0	0.25	0.000136883	0.0475	0.455	0.239	0.0265	8.5	1.765	4.68125	0.258859
0	0.25	0.25	0	0	0.125	0.0625	0.3125	0.000136685	0.016	0.3955	0.32	0.0675	8.9375	1.67562	4.74625	0.226426
0.0625	0.4375	0	0.0625	0	0.125	0	0.3125	0.000136561	0.0095	0.495	0.33	0.088	8.5	1.73	4.62937	0.251652
0	0.25	0.125	0.1875	0	0.1875	0	0.25	0.000136517	0.0185	0.3675	0.3265	0.0615	8.75	1.7225	4.715	0.245646
0.25	0.25	0.25	0	0	0.0625	0	0.1875	0.000136469	0.0445	0.549	0.147	0.038	7.625	1.77125	4.76938	0.23964
0	0.3125	0	0.0625	0.25	0	0.125	0.25	0.000136425	0.0205	0.296	0.4835	0.0465	9	1.75313	4.70812	0.251652
0	0.375	0.125	0	0.125	0	0.125	0.25	0.000136407	0.0205	0.344	0.4205	0.046	8.625	1.70125	4.7275	0.23964
0.0625	0.125	0.4375	0.125	0	0	0	0.25	0.000136209	0.0365	0.5085	0.1545	0.0475	8.1875	1.66187	4.78125	0.20961
0.1875	0.1875	0	0.125	0	0	0.3125	0.1875	0.000136202	0.0345	0.3185	0.3935	0.0315	8.9375	1.84813	4.68375	0.248048
0	0.125	0.125	0.1875	0.25	0	0	0.3125	0.000136063	0.028	0.3845	0.2055	0.0615	9.125	1.73	4.69688	0.215616
0.3125	0.0625	0.125	0	0	0	0.25	0.25	0.000136063	0.023	0.3085	0.3995	0.048	8.875	1.86	4.71	0.243243
0	0.0625	0.125	0.3125	0.125	0	0	0.375	0.000135892	0.0245	0.3095	0.2655	0.0675	9.375	1.72313	4.61813	0.165165
0.0625	0.4375	0.125	0	0	0.125	0	0.25	0.000135725	0.017	0.478	0.255	0.0655	8.125	1.70625	4.71375	0.240841
0.0625	0.25	0.25	0	0.1875	0	0	0.25	0.000135676	0.0365	0.4635	0.1445	0.0555	8.3125	1.7025	4.77625	0.236036
0	0.0625	0.3125	0.125	0.0625	0	0	0.4375	0.000135642	0.0235	0.4	0.185	0.078	9.375	1.65625	4.6675	0.16036
0	0.3125	0.0625	0.4375	0.0625	0	0	0.125	0.000135524	0.03	0.3875	0.348	0.0335	7.875	1.74	4.67063	0.261261
0.1875	0	0.125	0.25	0	0	0.0625	0.375	0.000135519	0.014	0.439	0.315	0.07	9.1875	1.79375	4.5975	0.232432
0	0.3125	0.125	0.25	0	0.125	0	0.1875	0.000135459	0.018	0.354	0.3485	0.061	8.25	1.71812	4.71375	0.248048
0.3125	0.0625	0.1875	0.1875	0	0	0	0.25	0.000135401	0.058	0.4375	0.184	0.029	8.0625	1.825	4.67438	0.246847
0.1875	0.0625	0.1875	0.3125	0	0	0	0.25	0.0001354	0.032	0.4755	0.2405	0.037	8.3125	1.78375	4.66062	0.245646
0.125	0.4375	0	0.0625	0	0	0.3125	0.0625	0.000135306	0.0535	0.342	0.435	0.017	8.0625	1.8075	4.74563	0.23964
0.125	0.1875	0.3125	0	0.125	0	0	0.25	0.000135254	0.0355	0.548	0.135	0.0515	8.1875	1.71313	4.7825	0.232432
0	0.375	0	0.125	0.0625	0	0.1875	0.25	0.000135233	0.025	0.292	0.57	0.0325	8.875	1.7375	4.655	0.245646
0	0.125	0.125	0.25	0.1875	0	0	0.3125	0.000135129	0.0255	0.38	0.2305	0.0605	9.0625	1.72687	4.67125	0.215616
0.375	0.3125	0	0.0625	0	0	0.1875	0.0625	0.000135069	0.036	0.392	0.2945	0.0325	7.4375	1.9025	4.72562	0.261261
0.375	0.125	0.25	0	0	0	0.1875	0.0625	0.000134972	0.039	0.3305	0.2685	0.039	7.5625	1.86437	4.8325	0.23964
0.125	0	0.0625	0.3125	0	0	0.0625	0.4375	0.000134938	0.011	0.426	0.313	0.092	9.625	1.77937	4.53812	0.191592
0	0.125	0.125	0.25	0.1875	0	0	0.3125	0.000134895	0.0245	0.393	0.2335	0.06	9.0625	1.72687	4.67125	0.214414
0	0.1875	0.1875	0	0.25	0	0.0625	0.3125	0.000134885	0.0185	0.391	0.2645	0.0705	9.125	1.70625	4.7525	0.236036
0	0.125	0.0625	0.375	0.1875	0	0	0.25	0.000134853	0.026	0.297	0.3295	0.053	8.875	1.75562	4.66	0.207207
0.25	0.1875	0.1875	0	0.125	0	0	0.25	0.000134841	0.0555	0.5235	0.119	0.039	8.0625	1.78937	4.7325	0.248048
0	0.125	0.1875	0	0.0625	0.1875	0	0.4375	0.000134819	0.0105	0.4385	0.243	0.1205	9.75	1.69562	4.69688	0.206006
0	0.25	0.0625	0	0.3125	0	0.125	0.25	0.000134817	0.0165	0.2995	0.4365	0.0625	9.125	1.74937	4.75875	0.249249
0	0.375	0	0.3125	0.125	0	0.0625	0.125	0.000134755	0.0245	0.3325	0.4595	0.036	8.0625	1.75438	4.68813	0.257658
0.3125	0	0.125	0.0625	0.0625	0	0	0.4375	0.000134562	0.0255	0.52	0.172	0.059	9.0625	1.8225	4.59938	0.227628
0.3125	0.125	0.25	0	0	0	0.25	0.0625	0.000134491	0.0405	0.3215	0.313	0.033	7.875	1.84813	4.8425	0.231231
0.0625	0.125	0	0.3125	0	0	0.1875	0.3125	0.000134409	0.024	0.3215	0.441	0.0395	9.4375	1.78625	4.58813	0.221622
0.125	0.1875	0.4375	0.0625	0	0	0	0.1875	0.000134314	0.0455	0.5295	0.1115	0.05	7.6875	1.68312	4.81563	0.219219
0.0625	0.375	0	0.125	0.1875	0	0	0.25	0.000134007	0.045	0.437	0.231	0.0295	8.3125	1.75125	4.6625	0.257658
0.125	0.3125	0.3125	0	0.0625	0	0	0.1875	0.000133731	0.054	0.508	0.125	0.039	7.625	1.7	4.79125	0.228829
0	0.1875	0	0.125	0.125	0.1875	0	0.375	0.00013367	0.019	0.361	0.2845	0.0685	9.625	1.75188	4.65437	0.234835
0.4375	0.125	0.0625	0.1875	0	0	0	0.1875	0.000133648	0.0615	0.4205	0.1615	0.032	7.5625	1.90187	4.65188	0.26967
0.25	0.3125	0.125	0	0.125	0	0	0.1875	0.000133641	0.0495	0.55	0.1275	0.0385	7.625	1.79688	4.735	0.254054
0	0.25	0.25	0	0	0.125	0.0625	0.3125	0.000133564	0.011	0.413	0.35	0.084	8.9375	1.67562	4.74625	0.228829
0	0.375	0.125	0.25	0	0.0625	0	0.1875	0.000133523	0.023	0.415	0.2945	0.0475	8	1.7025	4.69187	0.245646
0	0.1875	0.25	0.125	0	0	0.1875	0.25	0.000133489	0.026	0.2985	0.43	0.04	8.9375	1.69625	4.73625	0.22042
0.3125	0.25	0.125	0	0	0	0.25	0.0625	0.000133397	0.0495	0.304	0.3005	0.0295	7.75	1.86187	4.7925	0.246847
0	0.0625	0.1875	0.25	0	0	0.0625	0.4375	0.000133338	0.0285	0.341	0.343	0.04	9.625	1.6925	4.595	0.167568
0	0.3125	0	0.125	0.1875	0.0625	0	0.3125	0.000133294	0.0225	0.3915	0.291	0.052	8.9375	1.735	4.65688	0.256456
0.25	0.0625	0.0625	0	0.25	0	0	0.375	0.000133242	0.025	0.541	0.1615	0.061	9.0625	1.82937	4.665	0.26006
0.0625	0.25	0	0.0625	0.3125	0	0	0.3125	0.000133056	0.042	0.467	0.2025	0.0335	8.9375	1.7675	4.67938	0.26006
0.0625	0.0625	0	0.375	0	0	0.0625	0.4375	0.000132861	0.011	0.353	0.364	0.094	9.6875	1.76562	4.50625	0.172372
0.25	0.375	0	0.125	0.0625	0	0	0.1875	0.000132393	0.0605	0.564	0.194	0.02	7.5625	1.81812	4.6525	0.262462
0.0625	0.375	0	0	0.25	0	0.125	0.1875	0.000132379	0.0205	0.375	0.4305	0.04	8.5	1.77438	4.7425	0.25045
0.1875	0.25	0.3125	0	0.0625	0	0	0.1875	0.000132321	0.047	0.513	0.112	0.049	7.625	1.73125	4.79125	0.232432
0.1875	0.3125	0	0	0.1875	0	0.1875	0.125	0.000132081	0.0215	0.406	0.4035	0.0375	8.25	1.83875	4.76125	0.256456
0.3125	0.3125	0	0	0	0.125	0.0625	0.1875	0.000132015	0.0095	0.5335	0.345	0.0755	7.9375	1.86062	4.70125	0.261261
0	0.4375	0.125	0	0.125	0.0625	0	0.25	0.00013197	0.0275	0.3705	0.2355	0.055	8.25	1.68687	4.72938	0.244444
0.1875	0.125	0.25	0.25	0	0	0	0.1875	0.000131946	0.0475	0.502	0.1785	0.031	7.875	1.76687	4.72	0.243243
0	0.0625	0.125	0.375	0	0.0625	0	0.375	0.000131931	0.0175	0.3035	0.368	0.0675	9.375	1.72188	4.59563	0.163964
0.0625	0.375	0.125	0	0.1875	0	0	0.25	0.000131728	0.041	0.446	0.1695	0.0425	8.1875	1.71625	4.72625	0.245646
0	0.1875	0.1875	0.0625	0	0.25	0	0.3125	0.000131701	0.0185	0.4055	0.264	0.0665	9.1875	1.70938	4.74812	0.238438
0.1875	0.3125	0	0	0.25	0	0.0625	0.1875	0.000131695	0.022	0.462	0.3085	0.042	8.1875	1.82187	4.7325	0.255255
0.25	0.0625	0.0625	0	0	0	0.3125	0.3125	0.000131613	0.0155	0.3545	0.4355	0.055	9.5	1.85	4.6675	0.243243
0.125	0.4375	0	0	0.25	0	0.125	0.0625	0.000131542	0.0295	0.438	0.3085	0.033	7.75	1.80688	4.7975	0.251652
0	0.25	0	0.375	0.125	0.125	0	0.125	0.000131356	0.018	0.325	0.436	0.0515	8.375	1.78125	4.715	0.267267
0	0.25	0	0.1875	0.1875	0	0.125	0.25	0.000131126	0.02	0.3105	0.4745	0.0445	9.0625	1.76063	4.67563	0.248048
0	0.125	0	0.25	0	0.0625	0.125	0.4375	0.000131124	0.01	0.3375	0.439	0.0885	10	1.74375	4.55188	0.172372
0.1875	0.375	0	0	0	0.0625	0.25	0.125	0.000131113	0.02	0.4075	0.4875	0.033	8.25	1.82812	4.73688	0.246847
0	0.1875	0.125	0.25	0.1875	0	0	0.25	0.000131093	0.0315	0.3825	0.2445	0.0445	8.6875	1.7275	4.69875	0.249249
0.1875	0.125	0.25	0.3125	0	0	0	0.125	0.000131057	0.0545	0.4585	0.1665	0.0315	7.625	1.77812	4.74063	0.244444
0	0.4375	0	0.125	0.125	0	0.0625	0.25	0.000131	0.0215	0.3335	0.406	0.045	8.4375	1.72125	4.65375	0.251652
0	0.125	0	0.25	0.0625	0	0.1875	0.375	0.000130934	0.0255	0.2565	0.4305	0.0465	9.875	1.7575	4.58625	0.172372
0	0.125	0.25	0	0	0.125	0.0625	0.4375	0.000130933	0.0065	0.4245	0.333	0.1425	9.6875	1.67437	4.69125	0.195195
0.0625	0.375	0	0	0.1875	0	0.125	0.25	0.000130877	0.0145	0.409	0.437	0.0505	8.6875	1.76	4.69625	0.249249
0.1875	0.375	0.1875	0	0	0.125	0	0.125	0.000130815	0.029	0.523	0.15	0.0575	7.4375	1.76313	4.79375	0.240841
0.3125	0.125	0.25	0	0.0625	0	0	0.25	0.000130535	0.062	0.4965	0.1285	0.033	7.9375	1.8	4.73875	0.245646
0	0.3125	0	0	0.0625	0.0625	0.25	0.3125	0.000130512	0.0145	0.314	0.637	0.045	9.5625	1.74625	4.67313	0.245646
0.125	0	0.1875	0.1875	0	0.0625	0	0.4375	0.000130373	0.0085	0.518	0.2115	0.14	9.4375	1.745	4.61375	0.202402
0	0.3125	0	0	0.25	0.0625	0.0625	0.3125	0.000130362	0.015	0.3535	0.447	0.055	9.1875	1.7425	4.69937	0.257658
0.125	0.25	0	0	0.25	0	0.3125	0.0625	0.000130356	0.0255	0.355	0.4	0.036	8.6875	1.85187	4.8275	0.252853
0	0.125	0.25	0.1875	0	0	0.125	0.3125	0.000130177	0.0195	0.329	0.394	0.0515	9.125	1.69125	4.69187	0.191592
0.0625	0.125	0	0.3125	0	0	0.1875	0.3125	0.000130068	0.022	0.327	0.452	0.04	9.4375	1.78625	4.58813	0.221622
0.25	0.25	0	0	0.1875	0	0.1875	0.125	0.000129873	0.0225	0.4175	0.3545	0.039	8.25	1.87	4.76125	0.256456
0.25	0.0625	0	0.25	0.125	0	0	0.3125	0.000129857	0.024	0.507	0.232	0.046	8.75	1.85187	4.6025	0.243243
0.125	0.4375	0.125	0.25	0	0	0	0.0625	0.000129799	0.0855	0.578	0.103	0.0255	7	1.75063	4.725	0.248048
0.1875	0.3125	0.1875	0	0	0.125	0	0.1875	0.000129703	0.0245	0.5385	0.174	0.0565	7.8125	1.7625	4.76625	0.242042
0	0.1875	0.1875	0.25	0	0.125	0	0.25	0.000129561	0.0135	0.412	0.3065	0.076	8.6875	1.71063	4.71125	0.23964
0	0.125	0.125	0.1875	0.1875	0	0	0.375	0.000129434	0.0195	0.4265	0.197	0.079	9.3125	1.71562	4.65062	0.210811
0	0.3125	0.1875	0	0.0625	0.125	0	0.3125	0.000129238	0.014	0.4215	0.242	0.0905	8.75	1.68125	4.73	0.23964
0.0625	0.25	0	0	0.125	0.1875	0	0.375	0.000128897	0.0155	0.456	0.3065	0.0595	9.375	1.76188	4.66812	0.258859
0.125	0.375	0.1875	0.125	0	0	0	0.1875	0.00012835	0.0685	0.5185	0.1475	0.0245	7.5625	1.72125	4.70875	0.237237
0	0.4375	0.0625	0	0	0.0625	0.0625	0.375	0.000128339	0.0075	0.457	0.407	0.092	8.875	1.68	4.62188	0.242042
0.0625	0.375	0	0.0625	0	0	0.25	0.25	0.000128251	0.0155	0.3655	0.5455	0.0415	8.875	1.75937	4.65312	0.23964
0.25	0.1875	0	0	0	0.1875	0.125	0.25	0.000128164	0.0095	0.4765	0.375	0.0755	8.875	1.85938	4.70563	0.256456
0	0.3125	0.125	0.3125	0.0625	0	0	0.1875	0.00012802	0.033	0.4075	0.272	0.035	8.0625	1.71125	4.68188	0.251652
0	0.1875	0.25	0	0.1875	0	0.0625	0.3125	0.000128019	0.0165	0.4205	0.2545	0.0725	9	1.68562	4.75875	0.23003
0.25	0.0625	0	0.1875	0	0.125	0	0.375	0.000127987	0.008	0.571	0.2405	0.1165	9.125	1.84438	4.58812	0.240841
0.0625	0.375	0.1875	0	0	0	0.3125	0.0625	0.000127926	0.059	0.264	0.382	0.0215	8.125	1.745	4.8275	0.221622
0	0.125	0	0.125	0.25	0.0625	0	0.4375	0.000127802	0.014	0.35	0.2415	0.108	9.875	1.7475	4.62063	0.17958
0	0.125	0.0625	0.1875	0.25	0	0	0.375	0.000127744	0.028	0.368	0.2175	0.057	9.4375	1.73625	4.64438	0.202402
0.0625	0.25	0	0.0625	0	0.25	0	0.375	0.000127633	0.0125	0.458	0.314	0.071	9.375	1.76063	4.64563	0.254054
0	0.375	0.0625	0	0.1875	0	0.0625	0.3125	0.000127556	0.018	0.402	0.339	0.052	8.8125	1.70625	4.68375	0.249249
0.25	0.0625	0	0	0.1875	0	0.0625	0.4375	0.000127165	0.01	0.515	0.2255	0.1095	9.5	1.83688	4.60375	0.224024
0.1875	0.25	0	0.125	0.1875	0	0	0.25	0.000127158	0.0395	0.5625	0.194	0.0295	8.3125	1.81375	4.6625	0.262462
0.1875	0.0625	0.1875	0	0	0.25	0	0.3125	0.000127107	0.0175	0.4995	0.222	0.0655	9.0625	1.7925	4.755	0.243243
0	0.25	0.0625	0.3125	0	0	0.125	0.25	0.00012706	0.0215	0.32	0.513	0.036	8.8125	1.73375	4.63063	0.246847
0	0.125	0.25	0	0.125	0.0625	0	0.4375	0.000126901	0.0125	0.4565	0.1765	0.126	9.5	1.67125	4.69688	0.2
0	0.125	0.1875	0	0.25	0	0.0625	0.375	0.000126784	0.016	0.3775	0.2245	0.0935	9.5	1.70562	4.725	0.201201
0.0625	0.25	0.125	0.375	0	0	0	0.1875	0.000126769	0.0495	0.4925	0.26	0.02	8	1.73937	4.65625	0.25045
0	0.1875	0.1875	0.0625	0.25	0	0	0.3125	0.000126765	0.041	0.4325	0.1505	0.0475	8.9375	1.70188	4.73563	0.236036
0	0.1875	0	0.4375	0.0625	0.125	0	0.1875	0.000126732	0.0125	0.3325	0.462	0.066	8.6875	1.7775	4.66188	0.23964
0	0.125	0.125	0.0625	0	0.25	0	0.4375	0.000126572	0.0115	0.4265	0.253	0.102	9.875	1.715	4.66812	0.210811
0.0625	0.125	0	0	0.25	0	0.25	0.3125	0.000126274	0.012	0.34	0.439	0.0705	9.875	1.80313	4.7075	0.219219
0.1875	0.125	0.125	0	0	0	0.375	0.1875	0.00012619	0.037	0.2735	0.43	0.029	9.125	1.82812	4.7575	0.234835
0.125	0.375	0	0.0625	0	0	0.3125	0.125	0.000126096	0.0385	0.3315	0.494	0.02	8.4375	1.80688	4.71812	0.240841
0.0625	0.4375	0.125	0	0	0	0.25	0.125	0.000126061	0.0405	0.2985	0.485	0.0215	8.125	1.73625	4.765	0.228829
0	0.25	0	0.25	0.1875	0	0.125	0.1875	0.000126041	0.022	0.2845	0.537	0.0375	8.8125	1.77188	4.69625	0.252853
0.125	0.1875	0.4375	0	0	0.0625	0	0.1875	0.000126032	0.0275	0.5535	0.138	0.06	7.8125	1.68813	4.84438	0.218018
0	0.3125	0.125	0	0.1875	0	0.125	0.25	0.000125999	0.019	0.315	0.401	0.0525	8.8125	1.715	4.74625	0.240841
0	0.3125	0.0625	0	0.25	0	0.0625	0.3125	0.000125797	0.0155	0.379	0.332	0.0645	9	1.72	4.7025	0.25045
0.1875	0.1875	0	0.375	0.125	0	0	0.125	0.000125775	0.0425	0.4825	0.261	0.0235	7.875	1.84375	4.67125	0.266066
0.0625	0.25	0.25	0	0	0.1875	0	0.25	0.000125468	0.017	0.4735	0.218	0.0715	8.5	1.70812	4.78562	0.233634
0	0.4375	0	0.3125	0.0625	0	0.0625	0.125	0.000125457	0.021	0.341	0.4735	0.037	7.875	1.74063	4.66937	0.255255
0.1875	0.25	0	0	0.125	0	0.25	0.1875	0.000125451	0.0205	0.374	0.425	0.0385	8.75	1.83937	4.725	0.249249
0.125	0.25	0	0.0625	0.25	0	0	0.3125	0.000125398	0.054	0.532	0.194	0.0225	8.75	1.785	4.66062	0.26006
0.25	0.25	0.25	0	0	0.0625	0	0.1875	0.000125396	0.0345	0.5705	0.1385	0.046	7.625	1.77125	4.76938	0.240841
0.125	0.3125	0	0	0.0625	0	0.4375	0.0625	0.000125386	0.042	0.2965	0.4475	0.0225	8.75	1.84062	4.79125	0.242042
0	0.25	0	0.125	0.25	0	0.125	0.25	0.000125383	0.02	0.33	0.447	0.0425	9.125	1.76375	4.70125	0.25045
0.125	0.125	0	0.125	0.3125	0	0	0.3125	0.000125372	0.039	0.4825	0.205	0.0325	9.0625	1.80937	4.6725	0.249249
0	0.3125	0.0625	0.125	0	0.1875	0	0.3125	0.000125334	0.0115	0.394	0.3415	0.081	8.9375	1.71812	4.66937	0.251652
0	0.25	0.1875	0.1875	0	0.125	0	0.25	0.000125094	0.0175	0.419	0.2645	0.0645	8.5625	1.7	4.71812	0.238438
0	0.25	0.1875	0	0.0625	0	0.25	0.25	0.000125077	0.024	0.2555	0.4975	0.041	9.125	1.71063	4.75375	0.23003
0	0.25	0	0.0625	0	0.125	0.25	0.3125	0.000125038	0.0125	0.32	0.619	0.0505	9.75	1.75875	4.66937	0.242042
0.125	0.3125	0	0	0.1875	0.0625	0	0.3125	0.000124874	0.022	0.524	0.2145	0.0505	8.6875	1.77625	4.67063	0.258859
0.0625	0.4375	0.25	0	0.0625	0	0	0.1875	0.000124874	0.064	0.485	0.149	0.027	7.5625	1.67562	4.76625	0.23003
0.0625	0.25	0	0.0625	0.3125	0	0	0.3125	0.000124865	0.039	0.4625	0.213	0.0325	8.9375	1.7675	4.67938	0.26006
0	0.125	0.0625	0	0.3125	0	0.125	0.375	0.000124819	0.0145	0.2715	0.382	0.083	9.875	1.74812	4.70375	0.184384
0.0625	0.125	0.1875	0	0	0.3125	0	0.3125	0.000124507	0.0185	0.4675	0.236	0.061	9.3125	1.74562	4.77688	0.23964
0.1875	0.1875	0.3125	0.125	0	0	0	0.1875	0.000124462	0.052	0.536	0.1145	0.039	7.6875	1.73875	4.75875	0.234835
0.0625	0.3125	0	0	0.0625	0.1875	0	0.375	0.000124436	0.0105	0.4925	0.3085	0.078	9.1875	1.74812	4.64938	0.258859
0.125	0.1875	0	0.25	0.25	0	0	0.1875	0.000124428	0.0385	0.456	0.2625	0.027	8.375	1.81812	4.695	0.263664
0.3125	0.125	0	0	0	0.0625	0.125	0.375	0.000124216	0.0055	0.5405	0.3425	0.122	9.125	1.85813	4.60687	0.257658
0	0.4375	0	0	0.125	0.0625	0.0625	0.3125	0.000124195	0.0115	0.3715	0.4805	0.0605	8.8125	1.715	4.66188	0.255255
0.3125	0.375	0	0.125	0	0.0625	0	0.125	0.000124185	0.036	0.5935	0.1735	0.0335	7.25	1.85187	4.68313	0.264865
0	0.3125	0	0.125	0.125	0	0.1875	0.25	0.000124184	0.02	0.304	0.5375	0.038	9.0625	1.75125	4.67375	0.244444
0.25	0.25	0	0	0.125	0.125	0	0.25	0.000124162	0.0175	0.55	0.258	0.05	8.375	1.84125	4.70125	0.266066
0.125	0.125	0	0	0.0625	0	0.375	0.3125	0.000124118	0.0165	0.3195	0.436	0.054	9.9375	1.82313	4.67125	0.226426
0.25	0.4375	0	0	0	0.0625	0.1875	0.0625	0.000124112	0.018	0.4995	0.406	0.034	7.5625	1.845	4.75437	0.252853
0.0625	0.375	0.125	0	0	0	0.3125	0.125	0.000123998	0.04	0.2605	0.476	0.025	8.4375	1.75125	4.775	0.226426
0.0625	0.125	0.4375	0.125	0	0	0	0.25	0.00012391	0.0455	0.506	0.138	0.039	8.1875	1.66187	4.78125	0.208408
0.125	0.4375	0	0	0.25	0	0.125	0.0625	0.000123681	0.029	0.4305	0.3145	0.0315	7.75	1.80688	4.7975	0.251652
0	0.1875	0	0.0625	0.3125	0.0625	0	0.375	0.000123521	0.022	0.363	0.2515	0.0615	9.5625	1.75125	4.67375	0.234835
0.25	0	0.125	0.125	0	0.0625	0	0.4375	0.000123401	0.013	0.5565	0.1805	0.0945	9.25	1.80375	4.59563	0.236036
0.1875	0.25	0	0.375	0	0	0.125	0.0625	0.000123234	0.031	0.4035	0.4105	0.024	7.75	1.84688	4.68125	0.26006
0.125	0.125	0	0	0.1875	0	0.3125	0.25	0.000123165	0.0215	0.328	0.4015	0.0435	9.625	1.83625	4.72625	0.232432
0	0.0625	0.3125	0.125	0	0	0.0625	0.4375	0.000123005	0.022	0.367	0.2745	0.0555	9.5	1.6575	4.65875	0.153153
0	0.375	0	0.0625	0.3125	0	0.0625	0.1875	0.000123	0.0245	0.2965	0.3805	0.0445	8.5	1.7525	4.74438	0.255255
0	0.0625	0.125	0.125	0.25	0	0	0.4375	0.000122882	0.0195	0.3405	0.186	0.0995	9.75	1.71812	4.64875	0.163964
0	0.1875	0.125	0	0.1875	0.125	0	0.375	0.00012286	0.0155	0.41	0.2235	0.0865	9.4375	1.715	4.715	0.242042
0	0.1875	0	0.125	0.25	0	0.1875	0.25	0.000122758	0.021	0.258	0.5035	0.045	9.4375	1.77875	4.71125	0.227628
0	0.125	0.125	0.0625	0	0.25	0	0.4375	0.000122507	0.0115	0.436	0.2305	0.106	9.875	1.715	4.66812	0.212012
0.25	0.375	0.0625	0.25	0	0	0	0.0625	0.000122417	0.0895	0.5925	0.1215	0.019	6.9375	1.82	4.7	0.261261
0	0.1875	0.25	0	0	0.125	0.0625	0.375	0.000122228	0.0075	0.446	0.3415	0.107	9.3125	1.675	4.71875	0.225225
0	0.1875	0	0.125	0.1875	0	0.1875	0.3125	0.000122153	0.016	0.3095	0.4485	0.055	9.625	1.76438	4.665	0.225225
0.125	0.1875	0.1875	0	0	0.25	0	0.25	0.000121977	0.0205	0.52	0.199	0.0575	8.6875	1.76188	4.7825	0.245646
0.0625	0.3125	0.375	0	0	0.0625	0	0.1875	0.000121919	0.0285	0.4825	0.1705	0.052	7.75	1.66375	4.81938	0.219219
0.1875	0.1875	0	0	0.375	0	0.0625	0.1875	0.000121763	0.0245	0.418	0.2865	0.0415	8.5625	1.84937	4.77	0.262462
0.0625	0.25	0	0	0.25	0	0.1875	0.25	0.000121759	0.0125	0.3715	0.456	0.0575	9.1875	1.78875	4.725	0.252853
0.25	0	0.1875	0.0625	0.0625	0	0	0.4375	0.00012157	0.0165	0.5525	0.179	0.0745	9.125	1.78438	4.62438	0.226426
0	0.25	0.1875	0.125	0.1875	0	0	0.25	0.000121407	0.038	0.4105	0.181	0.043	8.5	1.69938	4.7375	0.242042
0.0625	0.3125	0.3125	0.125	0	0	0	0.1875	0.000121294	0.0475	0.491	0.1465	0.0355	7.6875	1.67625	4.75875	0.224024
0	0.125	0.25	0.0625	0	0.1875	0	0.375	0.000121294	0.013	0.406	0.2345	0.098	9.375	1.68625	4.72375	0.2
0.25	0.1875	0	0.3125	0	0.1875	0	0.0625	0.000121166	0.03	0.5195	0.219	0.0355	7.75	1.88437	4.73375	0.273273
0	0.1875	0.1875	0.0625	0.25	0	0	0.3125	0.000121047	0.034	0.4265	0.1575	0.053	8.9375	1.70188	4.73563	0.243243
0.375	0.25	0.125	0	0	0	0.1875	0.0625	0.000121027	0.0385	0.339	0.281	0.033	7.4375	1.87813	4.7825	0.249249
0	0.25	0.125	0	0.125	0.125	0	0.375	0.000121022	0.013	0.4295	0.255	0.085	9.25	1.70125	4.69625	0.249249
0	0.3125	0.0625	0.125	0.1875	0	0	0.3125	0.000120962	0.0285	0.4435	0.2175	0.044	8.75	1.7125	4.66	0.252853
0.125	0.0625	0.3125	0	0.125	0	0	0.375	0.000120826	0.0165	0.5535	0.135	0.098	8.9375	1.71188	4.7275	0.215616
0	0.125	0.125	0	0	0.1875	0.125	0.4375	0.00012076	0.0065	0.368	0.439	0.115	10.125	1.71875	4.67313	0.207207
0.0625	0.3125	0	0.1875	0	0.1875	0	0.25	0.000120754	0.016	0.4325	0.349	0.05	8.625	1.7675	4.665	0.257658
0.125	0.1875	0	0	0	0.125	0.125	0.4375	0.000120114	0.004	0.563	0.343	0.1555	9.75	1.77937	4.60125	0.249249
0	0.375	0.0625	0	0.125	0	0.1875	0.25	0.000120095	0.02	0.294	0.5305	0.0385	8.875	1.72313	4.7125	0.244444
0.25	0.125	0.25	0	0	0	0.25	0.125	0.000119958	0.0315	0.3295	0.345	0.0335	8.25	1.81625	4.815	0.23003
0.0625	0.375	0.125	0	0	0	0.25	0.1875	0.000119883	0.0305	0.3235	0.4585	0.0265	8.5	1.73562	4.7375	0.23003
0.125	0.4375	0	0	0	0.0625	0.1875	0.1875	0.000119877	0.012	0.4165	0.533	0.045	8.3125	1.78125	4.69937	0.243243
0.0625	0.25	0	0	0	0.1875	0.0625	0.4375	0.000119691	0.005	0.4845	0.3845	0.1285	9.6875	1.74875	4.61313	0.251652
0	0.1875	0.3125	0	0.0625	0	0.1875	0.25	0.00011956	0.0145	0.3245	0.42	0.0605	8.9375	1.68188	4.79375	0.219219
0	0.1875	0	0.125	0	0.1875	0.125	0.375	0.000119473	0.009	0.329	0.514	0.0785	9.875	1.75438	4.63687	0.221622
0.1875	0.1875	0	0.25	0	0.1875	0	0.1875	0.000119384	0.0175	0.505	0.2675	0.0505	8.375	1.84125	4.68562	0.263664
0.125	0.125	0	0.3125	0	0.1875	0	0.25	0.000119177	0.0085	0.499	0.3365	0.0835	8.875	1.82	4.65125	0.256456
0	0.375	0.1875	0	0.125	0	0.0625	0.25	0.000119175	0.0235	0.41	0.2945	0.042	8.375	1.67938	4.7425	0.233634
0.1875	0.25	0	0.125	0	0	0.3125	0.125	0.000119142	0.034	0.3045	0.411	0.028	8.5625	1.84875	4.71125	0.245646
0	0.25	0	0.0625	0.125	0.1875	0	0.375	0.000118924	0.015	0.3875	0.33	0.062	9.5	1.74125	4.66125	0.26006
0.1875	0.1875	0.125	0	0.25	0	0	0.25	0.000118894	0.051	0.5255	0.1365	0.0325	8.375	1.7925	4.745	0.255255
0	0.25	0	0	0.125	0.1875	0.0625	0.375	0.000118872	0.01	0.363	0.458	0.0715	9.6875	1.74562	4.67813	0.25045
0.1875	0.3125	0	0.25	0	0	0.1875	0.0625	0.000118812	0.034	0.372	0.4175	0.0225	7.8125	1.84062	4.705	0.255255
0.1875	0.3125	0.3125	0	0	0.0625	0	0.125	0.000118792	0.0345	0.5785	0.124	0.048	7.3125	1.73375	4.82188	0.23003
0	0.3125	0.1875	0.125	0.125	0	0	0.25	0.000118705	0.037	0.438	0.1765	0.0415	8.3125	1.68562	4.71875	0.23964
0	0.3125	0	0.125	0.25	0	0.0625	0.25	0.000118638	0.0215	0.3405	0.3905	0.0415	8.8125	1.74875	4.69125	0.256456
0	0.25	0.0625	0	0.125	0.1875	0	0.375	0.000118581	0.013	0.391	0.2845	0.082	9.4375	1.72375	4.69313	0.255255
0	0.1875	0.0625	0	0.3125	0	0.125	0.3125	0.000118564	0.0125	0.3245	0.395	0.074	9.5	1.74875	4.73125	0.249249
0	0.1875	0	0.3125	0.125	0	0.125	0.25	0.000118496	0.0175	0.265	0.5495	0.0465	9.125	1.76812	4.64313	0.23003
0	0.25	0.3125	0.125	0	0.0625	0	0.25	0.000118358	0.02	0.4495	0.201	0.0655	8.3125	1.66	4.75312	0.226426
0	0.3125	0.125	0	0.0625	0	0.25	0.25	0.000118143	0.023	0.276	0.503	0.037	9.0625	1.7175	4.72875	0.233634
0.0625	0.1875	0.125	0	0	0	0.375	0.25	0.0001177	0.031	0.2435	0.495	0.0315	9.5	1.765	4.73	0.226426
0	0.375	0	0.25	0.125	0	0.0625	0.1875	0.000117579	0.022	0.3375	0.459	0.0345	8.3125	1.74313	4.6675	0.256456
0.125	0.1875	0	0	0.1875	0.125	0	0.375	0.000117514	0.012	0.5615	0.231	0.0755	9.3125	1.79125	4.665	0.26006
0	0.1875	0.1875	0.3125	0	0.0625	0	0.25	0.000117289	0.019	0.4105	0.292	0.0515	8.5625	1.70562	4.6825	0.238438
0.1875	0.125	0	0.125	0	0	0.3125	0.25	0.000117197	0.022	0.3185	0.3845	0.0435	9.3125	1.8475	4.65625	0.237237
0.1875	0.4375	0	0	0	0.0625	0.1875	0.125	0.000117093	0.0135	0.453	0.467	0.041	7.9375	1.81313	4.72687	0.244444
0.0625	0.125	0	0	0.3125	0	0.1875	0.3125	0.000117079	0.011	0.3425	0.457	0.068	9.75	1.80187	4.71625	0.227628
0.125	0	0.125	0.1875	0.125	0	0	0.4375	0.000117058	0.0105	0.492	0.1945	0.1165	9.5	1.76375	4.60438	0.215616
0.25	0.0625	0	0.25	0.125	0	0	0.3125	0.000116885	0.0235	0.5245	0.218	0.0435	8.75	1.85187	4.6025	0.242042
0	0.1875	0.125	0.4375	0.0625	0	0	0.1875	0.000116876	0.0365	0.329	0.3415	0.0285	8.3125	1.7325	4.66813	0.251652
0.25	0.1875	0	0.125	0	0	0.3125	0.125	0.00011681	0.039	0.282	0.4085	0.026	8.5625	1.88	4.71125	0.252853
0	0.3125	0.125	0.3125	0	0	0.0625	0.1875	0.000116733	0.025	0.3495	0.4175	0.032	8.1875	1.7125	4.67313	0.243243
0.4375	0.1875	0	0.1875	0	0.0625	0	0.125	0.000116558	0.036	0.5025	0.1815	0.0355	7.375	1.925	4.67625	0.276877
0.375	0.0625	0	0	0.125	0	0.0625	0.375	0.000116535	0.0105	0.4855	0.254	0.09	8.9375	1.88625	4.6125	0.237237
0.0625	0.25	0	0	0.0625	0	0.375	0.25	0.00011615	0.0195	0.288	0.5745	0.036	9.5625	1.7925	4.69875	0.245646
0	0.1875	0	0.0625	0.1875	0.1875	0	0.375	0.000116091	0.0145	0.3595	0.303	0.0735	9.6875	1.755	4.68	0.234835
0.0625	0.0625	0.4375	0.0625	0	0	0	0.375	0.000116082	0.028	0.4965	0.167	0.05	8.8125	1.65	4.73312	0.178378
0.0625	0.125	0	0	0.375	0	0.125	0.3125	0.00011605	0.0115	0.354	0.4015	0.071	9.625	1.80062	4.725	0.23003
0.375	0.25	0	0	0.1875	0	0.0625	0.125	0.000115939	0.0265	0.4805	0.2365	0.0385	7.625	1.9025	4.74125	0.267267
0.125	0.125	0.3125	0.25	0	0	0	0.1875	0.000115933	0.0475	0.507	0.166	0.029	7.9375	1.72875	4.745	0.23003
0	0.4375	0.125	0	0.125	0.0625	0	0.25	0.000115876	0.0235	0.375	0.2435	0.054	8.25	1.68687	4.72938	0.245646
0	0.25	0.125	0	0.0625	0.1875	0	0.375	0.00011585	0.013	0.445	0.2635	0.076	9.3125	1.70312	4.69937	0.246847
0	0.25	0	0.1875	0.0625	0.1875	0	0.3125	0.00011579	0.017	0.3555	0.3615	0.053	9.1875	1.74937	4.65625	0.258859
0	0.25	0.3125	0.0625	0	0.125	0	0.25	0.000115262	0.0185	0.423	0.206	0.0715	8.4375	1.665	4.78187	0.226426
0	0.3125	0.0625	0	0.1875	0.0625	0	0.375	0.000115232	0.016	0.4485	0.259	0.062	9.125	1.70625	4.66812	0.251652
0.0625	0.375	0	0.375	0	0.125	0.0625	0	0.000115175	0.0115	0.485	0.35	0.059	7.5625	1.80125	4.7425	0.263664
0.0625	0.1875	0.3125	0.25	0	0	0	0.1875	0.000115171	0.037	0.49	0.1815	0.035	7.9375	1.6975	4.745	0.227628
0	0.3125	0.1875	0.25	0	0	0.0625	0.1875	0.00011499	0.029	0.3665	0.349	0.031	8.125	1.695	4.705	0.234835
0.0625	0.3125	0	0	0	0.125	0.125	0.375	0.000114641	0.0045	0.4505	0.4875	0.116	9.375	1.74875	4.62875	0.248048
0.1875	0.125	0	0	0	0.0625	0.3125	0.3125	0.000114636	0.008	0.445	0.4155	0.0775	9.6875	1.84125	4.66438	0.231231
0	0.375	0.25	0.0625	0.0625	0	0	0.25	0.000114629	0.043	0.447	0.1835	0.0325	8.0625	1.65437	4.73187	0.231231
0.25	0.1875	0	0	0.3125	0	0.0625	0.1875	0.000114601	0.0275	0.4495	0.254	0.0365	8.375	1.86688	4.75125	0.263664
0.0625	0.125	0	0	0.3125	0	0.125	0.375	0.000114592	0.0085	0.401	0.3615	0.093	9.8125	1.78625	4.67875	0.226426
0	0.3125	0.0625	0.25	0.125	0	0	0.25	0.000114409	0.028	0.4275	0.2655	0.036	8.4375	1.72063	4.655	0.255255
0.0625	0.4375	0	0.1875	0	0.125	0	0.1875	0.000114169	0.016	0.4305	0.3315	0.05	8	1.7525	4.67063	0.255255
0.25	0.125	0	0.4375	0.125	0	0	0.0625	0.000114048	0.048	0.495	0.2	0.024	7.625	1.88625	4.69187	0.275676
0	0.4375	0	0.1875	0.125	0	0.0625	0.1875	0.000113972	0.0245	0.312	0.42	0.0355	8.1875	1.7325	4.67438	0.255255
0	0.125	0.25	0.25	0	0	0.0625	0.3125	0.000113966	0.0195	0.3845	0.32	0.0475	8.9375	1.68687	4.675	0.192793
0.1875	0.375	0	0	0.1875	0	0.125	0.125	0.000113955	0.0225	0.4295	0.352	0.0335	7.9375	1.82375	4.75125	0.254054
0.0625	0.0625	0.4375	0	0	0	0.0625	0.375	0.000113766	0.013	0.4255	0.262	0.0785	9	1.65437	4.75	0.174775
0	0.25	0.1875	0.1875	0	0.125	0	0.25	0.000113689	0.0155	0.407	0.271	0.0665	8.5625	1.7	4.71812	0.238438
0.125	0.125	0	0.4375	0	0.1875	0	0.125	0.000113592	0.0125	0.466	0.3645	0.0535	8.375	1.8425	4.6925	0.263664
0.125	0.0625	0.125	0	0.3125	0	0	0.375	0.000113499	0.023	0.4605	0.152	0.0705	9.3125	1.77375	4.70875	0.245646
0	0.25	0	0.125	0.1875	0	0.1875	0.25	0.000113302	0.0205	0.281	0.5245	0.0375	9.25	1.765	4.6925	0.25045
0.0625	0.25	0.3125	0	0.125	0	0	0.25	0.000113158	0.0375	0.4825	0.118	0.053	8.1875	1.68188	4.7825	0.227628
0.125	0.1875	0.25	0.25	0	0	0	0.1875	0.000113095	0.0495	0.548	0.1635	0.0255	7.875	1.73562	4.72	0.23964
0	0.25	0	0.375	0.125	0.125	0	0.125	0.000112987	0.0155	0.297	0.4675	0.0525	8.375	1.78125	4.715	0.266066
0.0625	0.375	0	0.125	0.1875	0	0	0.25	0.000112822	0.0485	0.421	0.257	0.0215	8.3125	1.75125	4.6625	0.258859
0	0.25	0	0.25	0.25	0	0.0625	0.1875	0.000112714	0.0215	0.3185	0.4115	0.04	8.6875	1.77062	4.705	0.258859
0	0.3125	0.1875	0	0.1875	0	0.0625	0.25	0.000112658	0.021	0.3695	0.2875	0.0505	8.5625	1.69312	4.76125	0.23964
0.25	0.125	0	0	0	0.125	0.125	0.375	0.000112576	0.0045	0.5325	0.348	0.135	9.375	1.8425	4.62875	0.251652
0.375	0.25	0	0	0	0.0625	0.125	0.1875	0.000112505	0.011	0.4745	0.3815	0.0565	8	1.89125	4.68938	0.26006
0.1875	0.0625	0.375	0	0	0	0.0625	0.3125	0.000112482	0.011	0.5325	0.222	0.0865	8.5625	1.72437	4.7525	0.208408
0.0625	0.3125	0	0	0.25	0.0625	0	0.3125	0.000112459	0.02	0.4375	0.265	0.0485	8.875	1.75875	4.68938	0.26006
0	0.3125	0	0.4375	0.0625	0	0.0625	0.125	0.000112346	0.027	0.321	0.5185	0.025	8.125	1.76188	4.65563	0.261261
0.1875	0.3125	0	0	0	0.125	0.125	0.25	0.000112271	0.0075	0.478	0.429	0.073	8.625	1.8125	4.68375	0.251652
0	0.375	0.1875	0.0625	0.125	0	0	0.25	0.000112265	0.038	0.4275	0.1795	0.0385	8.1875	1.675	4.72562	0.236036
0.3125	0.3125	0	0.1875	0	0	0.125	0.0625	0.000112223	0.0395	0.4125	0.2755	0.025	7.375	1.8775	4.70188	0.26006
0	0.375	0.125	0	0	0.125	0.0625	0.3125	0.000112216	0.0095	0.406	0.373	0.078	8.8125	1.68938	4.69625	0.23964
0.125	0.25	0	0	0.3125	0	0.125	0.1875	0.000111964	0.0155	0.432	0.3635	0.046	8.6875	1.81937	4.76125	0.257658
0.25	0	0.125	0.0625	0.125	0	0	0.4375	0.000111919	0.0155	0.525	0.159	0.0865	9.25	1.805	4.61813	0.232432
0.125	0.1875	0	0.375	0	0.1875	0	0.125	0.000111717	0.013	0.476	0.3575	0.0505	8.25	1.83187	4.69937	0.268468
0.25	0.125	0.375	0	0	0	0.125	0.125	0.000111611	0.024	0.4515	0.2575	0.04	7.75	1.7725	4.845	0.22042
0	0.125	0.0625	0.0625	0.3125	0	0	0.4375	0.000111337	0.024	0.3725	0.1845	0.0675	9.75	1.72812	4.64938	0.201201
0	0.1875	0.1875	0.3125	0	0	0.0625	0.25	0.000111266	0.021	0.358	0.37	0.04	8.625	1.705	4.67063	0.236036
0	0.4375	0	0.1875	0.125	0	0.0625	0.1875	0.000110979	0.023	0.331	0.4165	0.035	8.1875	1.7325	4.67438	0.252853
0	0.125	0.3125	0.125	0	0.125	0	0.3125	0.000110778	0.0145	0.399	0.207	0.0925	8.9375	1.675	4.7475	0.193994
0	0.3125	0.1875	0.0625	0	0.1875	0	0.25	0.000110461	0.018	0.3805	0.252	0.064	8.5625	1.69437	4.75375	0.237237
0.125	0.0625	0.3125	0.25	0	0	0	0.25	0.000110393	0.0255	0.484	0.201	0.0445	8.3125	1.72812	4.7175	0.221622
0.125	0.25	0	0	0.1875	0	0.3125	0.125	0.000110364	0.0245	0.321	0.4455	0.0315	8.875	1.8375	4.78125	0.248048
0	0.375	0.125	0.0625	0	0.1875	0	0.25	0.000110249	0.017	0.3755	0.303	0.057	8.5	1.70125	4.72875	0.242042
0.125	0.375	0	0	0	0.0625	0.25	0.1875	0.000110159	0.0135	0.401	0.5355	0.038	8.625	1.79625	4.70938	0.243243
0.0625	0.1875	0	0	0.25	0.125	0	0.375	0.000110124	0.012	0.46	0.2625	0.076	9.5	1.77375	4.68375	0.258859
0.25	0.1875	0	0.125	0	0	0.25	0.1875	0.000109949	0.026	0.329	0.3895	0.033	8.625	1.86437	4.67375	0.249249
0.125	0.25	0.0625	0	0	0	0.375	0.1875	0.000109917	0.0295	0.3105	0.48	0.025	9.0625	1.80375	4.7325	0.236036
0	0.375	0	0.0625	0.0625	0	0.25	0.25	0.000109895	0.026	0.2815	0.5775	0.026	9.0625	1.74188	4.67188	0.246847
0	0.3125	0	0.0625	0.3125	0	0.0625	0.25	0.0001098	0.022	0.33	0.398	0.038	8.875	1.75188	4.71687	0.257658
0.25	0.375	0	0.125	0	0	0.1875	0.0625	0.000109661	0.0445	0.407	0.3105	0.0195	7.5625	1.85062	4.71875	0.251652
0.0625	0.375	0.125	0	0	0	0.3125	0.125	0.000109631	0.0345	0.2425	0.468	0.028	8.4375	1.75125	4.775	0.228829
0.3125	0.25	0	0.25	0	0.125	0	0.0625	0.000109623	0.0225	0.5605	0.183	0.0475	7.375	1.88938	4.71875	0.273273
0.375	0.125	0.0625	0	0	0	0.125	0.3125	0.000109517	0.0105	0.4505	0.315	0.0735	8.5625	1.8675	4.6375	0.256456
0	0.25	0	0.4375	0	0.0625	0.0625	0.1875	0.000109341	0.0145	0.3475	0.62	0.035	8.5625	1.76313	4.63125	0.257658
0	0.25	0	0.125	0.1875	0	0.1875	0.25	0.000109304	0.019	0.281	0.5055	0.0405	9.25	1.765	4.6925	0.248048
0.125	0.25	0	0.4375	0	0.125	0.0625	0	0.00010921	0.014	0.51	0.297	0.0515	7.6875	1.84312	4.73563	0.267267
0.25	0.25	0.25	0	0.0625	0	0	0.1875	0.000109	0.054	0.534	0.12	0.0315	7.5625	1.76937	4.76625	0.240841
0.25	0.25	0	0	0	0.125	0.125	0.25	0.000108975	0.008	0.4925	0.3815	0.0725	8.625	1.84375	4.68375	0.254054
0.0625	0.1875	0	0	0.0625	0	0.4375	0.25	0.000108878	0.0245	0.237	0.5515	0.034	9.875	1.8075	4.70875	0.23964
0	0.25	0.3125	0	0.125	0	0.0625	0.25	0.000108807	0.016	0.405	0.2525	0.0665	8.5	1.66562	4.7925	0.225225
0.125	0.25	0.0625	0	0	0	0.375	0.1875	0.000108772	0.028	0.32	0.4955	0.0245	9.0625	1.80375	4.7325	0.23964
0	0.1875	0	0.25	0.0625	0	0.25	0.25	0.000108683	0.03	0.2055	0.578	0.0305	9.4375	1.77375	4.65125	0.225225
0.3125	0.125	0.3125	0	0	0.0625	0	0.1875	0.000108653	0.0335	0.5245	0.1455	0.0425	7.6875	1.79563	4.79437	0.234835
0	0.0625	0.25	0.125	0	0	0.125	0.4375	0.00010856	0.021	0.3235	0.376	0.0425	9.75	1.67938	4.64375	0.159159
0.0625	0.25	0.25	0	0	0.1875	0	0.25	0.000108376	0.0185	0.4755	0.22	0.056	8.5	1.70812	4.78562	0.234835
0.125	0.25	0.25	0.1875	0	0	0	0.1875	0.000108361	0.0515	0.5285	0.1625	0.0245	7.75	1.725	4.72688	0.237237
0.1875	0.125	0.125	0	0.3125	0	0	0.25	0.000108319	0.0505	0.471	0.132	0.0345	8.5625	1.80625	4.76375	0.25045
0.4375	0.0625	0.125	0	0	0	0.125	0.25	0.000108314	0.0225	0.3535	0.3095	0.044	8.25	1.8925	4.69	0.252853
0.125	0.375	0.3125	0	0	0.0625	0	0.125	0.000108138	0.0345	0.5455	0.1105	0.052	7.3125	1.7025	4.82188	0.225225
0.125	0.3125	0.125	0	0.25	0	0	0.1875	0.000108047	0.046	0.4545	0.136	0.038	8	1.76188	4.7725	0.251652
0	0.1875	0.3125	0	0.125	0.0625	0	0.3125	0.000107915	0.016	0.45	0.1795	0.0835	8.8125	1.66562	4.77688	0.226426
0.1875	0.375	0	0.0625	0	0.1875	0	0.1875	0.000107889	0.0195	0.4855	0.296	0.0385	8	1.80937	4.70625	0.257658
0.0625	0.25	0	0.1875	0.25	0	0	0.25	0.000107721	0.0325	0.4615	0.252	0.0285	8.625	1.77563	4.67438	0.263664
0.375	0.375	0	0.0625	0	0.0625	0	0.125	0.00010763	0.028	0.6175	0.166	0.0375	7.125	1.8725	4.69	0.266066
0	0.1875	0	0.3125	0.125	0.125	0	0.25	0.00010762	0.014	0.3365	0.3745	0.061	9	1.76937	4.66688	0.240841
0.25	0.4375	0	0.0625	0	0.125	0	0.125	0.000107548	0.026	0.5295	0.217	0.036	7.375	1.82563	4.71188	0.258859
0.3125	0.125	0.125	0.25	0	0	0	0.1875	0.00010738	0.0545	0.421	0.195	0.024	7.75	1.84312	4.67	0.26006
0	0.25	0	0.4375	0.125	0.125	0	0.0625	0.000107347	0.015	0.3345	0.4195	0.051	8.125	1.7925	4.73563	0.270871
0	0.3125	0	0	0.0625	0.0625	0.25	0.3125	0.000107338	0.0125	0.308	0.656	0.0425	9.5625	1.74625	4.67313	0.248048
0	0.125	0.1875	0.3125	0	0.125	0	0.25	0.000107222	0.014	0.3255	0.341	0.069	8.8125	1.72125	4.70437	0.212012
0	0.375	0	0.125	0.25	0	0.0625	0.1875	0.000107201	0.0235	0.295	0.3965	0.039	8.4375	1.74937	4.71875	0.255255
0.0625	0.375	0	0.1875	0.1875	0	0	0.1875	0.000107187	0.0375	0.437	0.2295	0.0285	8.0625	1.7625	4.68313	0.26006
0	0.1875	0.1875	0	0.125	0	0.25	0.25	0.000107165	0.0205	0.2735	0.4445	0.043	9.3125	1.72437	4.7725	0.231231
0.125	0.1875	0.3125	0	0	0.1875	0	0.1875	0.000107028	0.0205	0.493	0.1765	0.06	8.1875	1.73313	4.83812	0.236036
0	0.375	0	0.25	0.0625	0	0.125	0.1875	0.000106978	0.0195	0.299	0.556	0.033	8.4375	1.74438	4.65875	0.25045
0.0625	0.125	0	0	0.3125	0	0.125	0.375	0.000106676	0.008	0.3935	0.3605	0.094	9.8125	1.78625	4.67875	0.225225
0.0625	0.3125	0	0	0.25	0.0625	0	0.3125	0.000106564	0.0195	0.426	0.2645	0.0485	8.875	1.75875	4.68938	0.261261
0.1875	0.1875	0.0625	0	0.3125	0	0	0.25	0.000106501	0.0365	0.4765	0.1655	0.037	8.5	1.81313	4.73875	0.261261
0.0625	0.0625	0.25	0	0.1875	0	0	0.4375	0.000106418	0.0155	0.45	0.146	0.1045	9.4375	1.70063	4.69375	0.202402
0.0625	0.25	0.125	0.4375	0	0	0	0.125	0.000106413	0.0495	0.441	0.2635	0.0185	7.75	1.75063	4.67687	0.251652
0	0.0625	0.25	0.125	0.125	0	0	0.4375	0.000106284	0.0175	0.429	0.143	0.099	9.5	1.67687	4.66125	0.16997
0	0.25	0	0.1875	0	0.125	0.125	0.3125	0.000106193	0.008	0.3635	0.541	0.0675	9.375	1.75	4.63563	0.251652
0.0625	0.125	0.1875	0	0.3125	0	0	0.3125	0.000106168	0.0305	0.417	0.159	0.0525	9	1.73625	4.76125	0.231231
0.0625	0.3125	0.3125	0.125	0	0	0	0.1875	0.000106157	0.045	0.485	0.152	0.032	7.6875	1.67625	4.75875	0.226426
0	0.3125	0.125	0.3125	0	0.0625	0	0.1875	0.000106063	0.0225	0.409	0.3115	0.037	8.125	1.71313	4.685	0.245646
0.25	0.4375	0	0.0625	0.125	0	0.125	0	0.000106062	0.028	0.4675	0.2315	0.035	7.125	1.85312	4.78062	0.261261
0	0.4375	0.125	0.125	0	0.125	0	0.1875	0.000105978	0.019	0.352	0.278	0.057	8	1.69687	4.7275	0.242042
0.1875	0	0.0625	0.125	0	0	0.1875	0.4375	0.000105813	0.0115	0.407	0.3505	0.0645	9.875	1.80875	4.57875	0.228829
0	0.25	0.25	0.125	0.125	0	0	0.25	0.000105573	0.0315	0.427	0.167	0.047	8.375	1.67875	4.74375	0.234835
0.125	0	0.125	0.3125	0	0	0.0625	0.375	0.00010541	0.0145	0.3835	0.3385	0.056	9.3125	1.77313	4.59063	0.208408
0.125	0.3125	0	0	0	0.1875	0.0625	0.3125	0.000105402	0.0075	0.504	0.3645	0.0765	8.9375	1.78125	4.66812	0.252853
0.3125	0.25	0.25	0	0	0.0625	0	0.125	0.000105277	0.036	0.5445	0.1155	0.0465	7.25	1.80313	4.79688	0.244444
0	0.125	0.25	0.0625	0.1875	0	0	0.375	0.000105255	0.029	0.409	0.1305	0.068	9.1875	1.68063	4.71438	0.202402
0	0.3125	0	0.0625	0.125	0.1875	0	0.3125	0.000105237	0.0215	0.3325	0.3505	0.042	9.125	1.74188	4.68875	0.256456
0	0.3125	0.1875	0.25	0	0.0625	0	0.1875	0.000104943	0.0205	0.4115	0.2565	0.0485	8.0625	1.69562	4.71688	0.23964
0.1875	0.0625	0	0.4375	0	0.0625	0	0.25	0.000104897	0.0095	0.489	0.3795	0.0595	8.625	1.84125	4.59375	0.246847
0	0.3125	0.0625	0	0	0.0625	0.25	0.3125	0.000104881	0.0115	0.3375	0.6005	0.045	9.4375	1.72562	4.67938	0.237237
0	0.25	0.125	0	0.0625	0.1875	0	0.375	0.000104819	0.0115	0.424	0.259	0.083	9.3125	1.70312	4.69937	0.248048
0.125	0.0625	0.375	0	0	0.125	0	0.3125	0.000104276	0.01	0.5045	0.1905	0.1085	8.75	1.70938	4.78625	0.206006
0.1875	0.25	0.25	0	0.125	0	0	0.1875	0.00010422	0.043	0.52	0.118	0.0395	7.75	1.75188	4.785	0.23964
0.125	0.125	0.375	0.1875	0	0	0	0.1875	0.000104163	0.0405	0.513	0.1355	0.037	7.875	1.71125	4.77688	0.225225
0.125	0	0.0625	0.3125	0	0	0.0625	0.4375	0.000103999	0.01	0.4065	0.328	0.078	9.625	1.77937	4.53812	0.191592
0	0.1875	0	0.1875	0.25	0.0625	0	0.3125	0.000103959	0.0185	0.361	0.2965	0.0525	9.25	1.75937	4.66875	0.236036
0	0.3125	0.0625	0.375	0	0.0625	0	0.1875	0.00010381	0.017	0.406	0.4065	0.037	8.1875	1.73063	4.65313	0.256456
0	0.4375	0.125	0	0	0.125	0.0625	0.25	0.000103709	0.011	0.3655	0.385	0.067	8.4375	1.69	4.72375	0.23964
0	0.3125	0.25	0.0625	0.125	0	0	0.25	0.00010359	0.037	0.42	0.1515	0.044	8.25	1.66813	4.75063	0.234835
0.1875	0.3125	0	0	0	0.0625	0.3125	0.125	0.000103533	0.019	0.3665	0.504	0.0295	8.5625	1.84312	4.74688	0.249249
0.125	0.375	0	0	0	0.1875	0.0625	0.25	0.000103502	0.0085	0.4435	0.416	0.066	8.5625	1.78188	4.69563	0.252853
0	0.1875	0.25	0	0.125	0.125	0	0.3125	0.00010349	0.015	0.404	0.207	0.0825	9	1.68813	4.77375	0.236036
0.0625	0.4375	0	0	0.25	0	0.0625	0.1875	0.000103401	0.0205	0.3645	0.374	0.037	8.1875	1.75937	4.7325	0.252853
0.1875	0.25	0.1875	0.3125	0	0	0	0.0625	0.000103401	0.068	0.5095	0.127	0.0235	7.1875	1.78563	4.74313	0.252853
0.0625	0.1875	0	0	0.3125	0.125	0	0.3125	0.0001033	0.0175	0.3975	0.27	0.055	9.3125	1.78812	4.73	0.263664
0.1875	0.1875	0.125	0	0	0	0.4375	0.0625	0.000103257	0.0555	0.2165	0.337	0.0255	8.6875	1.84438	4.8225	0.236036
0.125	0.25	0	0	0.1875	0	0.3125	0.125	0.000103248	0.02	0.3305	0.44	0.0355	8.875	1.8375	4.78125	0.248048
0	0.1875	0	0	0.1875	0.125	0.125	0.375	0.000103087	0.0105	0.315	0.4795	0.065	9.9375	1.75875	4.685	0.227628
0.3125	0.125	0.3125	0	0	0.0625	0	0.1875	0.000102921	0.029	0.5385	0.1345	0.049	7.6875	1.79563	4.79437	0.237237
0.0625	0.3125	0	0.0625	0.25	0	0	0.3125	0.000102823	0.04	0.4705	0.223	0.0245	8.75	1.75375	4.66062	0.258859
0	0.4375	0	0.125	0.1875	0	0.0625	0.1875	0.000102709	0.023	0.3235	0.406	0.034	8.25	1.73562	4.7	0.252853
0.125	0.25	0.125	0	0.25	0	0	0.25	0.000102633	0.035	0.4955	0.1345	0.044	8.375	1.76125	4.745	0.25045
0.1875	0.3125	0	0.1875	0.125	0	0	0.1875	0.000102622	0.038	0.5325	0.2205	0.023	7.875	1.81125	4.66438	0.264865
0.125	0.1875	0	0.375	0.1875	0	0	0.125	0.000102571	0.0405	0.463	0.2735	0.02	8.0625	1.82625	4.69	0.26967
0.25	0.125	0	0.375	0.125	0	0	0.125	0.000102353	0.0425	0.441	0.254	0.0215	7.875	1.875	4.67125	0.270871
0	0.25	0	0.0625	0	0.125	0.25	0.3125	0.000102227	0.01	0.3135	0.6095	0.0535	9.75	1.75875	4.66937	0.243243
0.4375	0.0625	0.125	0	0	0	0.125	0.25	0.00010197	0.0225	0.3355	0.3255	0.0415	8.25	1.8925	4.69	0.254054
0	0.25	0	0.1875	0	0.1875	0.0625	0.3125	0.000101949	0.0085	0.3405	0.5105	0.069	9.3125	1.75063	4.6475	0.251652
0	0.125	0	0.375	0	0.0625	0.0625	0.375	0.000101924	0.0075	0.343	0.4745	0.0835	9.5625	1.75063	4.55563	0.178378
0.125	0.375	0.0625	0	0.1875	0	0.25	0	0.000101806	0.0365	0.3755	0.3095	0.024	7.875	1.81688	4.85125	0.249249
0.375	0.0625	0.1875	0	0	0	0.1875	0.1875	0.000101742	0.0315	0.2775	0.3695	0.0315	8.25	1.87	4.7525	0.244444
0	0.1875	0.0625	0.375	0.1875	0	0	0.1875	0.000101688	0.0325	0.333	0.324	0.029	8.5	1.75625	4.6875	0.26006
0.375	0.1875	0.125	0	0	0	0.1875	0.125	0.000101633	0.0295	0.327	0.3145	0.0335	7.8125	1.8775	4.755	0.251652
0.1875	0.1875	0	0	0.375	0	0.0625	0.1875	0.000101581	0.0175	0.4305	0.267	0.0505	8.5625	1.84937	4.77	0.262462
0.125	0.1875	0	0.25	0.25	0	0	0.1875	0.000101536	0.035	0.4815	0.241	0.025	8.375	1.81812	4.695	0.266066
0	0.1875	0.125	0.4375	0.0625	0	0	0.1875	0.00010144	0.0265	0.3385	0.359	0.0315	8.3125	1.7325	4.66813	0.254054
0	0.3125	0.0625	0	0.3125	0	0.0625	0.25	0.000101294	0.018	0.345	0.323	0.0505	8.8125	1.73438	4.74875	0.252853
0.3125	0.0625	0.125	0	0	0.1875	0	0.3125	0.000101008	0.0115	0.53	0.2195	0.0755	8.75	1.84625	4.70812	0.252853
0	0.1875	0.25	0	0.0625	0.1875	0	0.3125	0.000100841	0.014	0.401	0.2395	0.075	9.0625	1.69	4.77688	0.237237
0.1875	0.3125	0	0.1875	0.125	0	0	0.1875	0.00010066	0.0415	0.5385	0.2095	0.0215	7.875	1.81125	4.66438	0.262462
0	0.3125	0.0625	0.1875	0	0	0.1875	0.25	0.000100607	0.026	0.284	0.545	0.025	8.875	1.7275	4.65437	0.242042
0	0.3125	0.25	0	0.0625	0.125	0	0.25	0.000100585	0.0165	0.388	0.2345	0.067	8.4375	1.675	4.7825	0.236036
0.0625	0.375	0.3125	0	0	0.125	0	0.125	0.000100541	0.0265	0.442	0.1635	0.0525	7.5625	1.68687	4.84375	0.225225
0	0.25	0.25	0.1875	0.0625	0	0	0.25	0.000100493	0.028	0.4435	0.195	0.0415	8.3125	1.67562	4.71812	0.236036
0.125	0.3125	0.1875	0	0.1875	0	0	0.1875	0.000100424	0.0415	0.4775	0.1165	0.0435	7.875	1.74125	4.77875	0.243243
0.125	0.0625	0.25	0.3125	0	0	0	0.25	0.00010041	0.0275	0.4745	0.2565	0.03	8.375	1.74562	4.68562	0.232432
0	0.375	0.1875	0	0.0625	0.125	0	0.25	0.000100324	0.0155	0.3575	0.255	0.071	8.375	1.68188	4.7575	0.23964
0	0.1875	0	0.0625	0.25	0.125	0	0.375	0.000100291	0.0135	0.3555	0.2805	0.0745	9.625	1.75313	4.67688	0.234835
0.125	0.3125	0	0	0	0.0625	0.3125	0.1875	0.000100231	0.0155	0.381	0.5475	0.031	8.9375	1.81125	4.71938	0.245646
0	0.1875	0.375	0	0.0625	0.0625	0	0.3125	0.000100211	0.0145	0.4855	0.1825	0.078	8.6875	1.645	4.78313	0.221622
0	0.1875	0.1875	0	0.125	0	0.25	0.25	0.000100158	0.0225	0.261	0.443	0.0385	9.3125	1.72437	4.7725	0.227628
0.0625	0.3125	0.3125	0.125	0	0	0	0.1875	0.00010007	0.036	0.477	0.1575	0.037	7.6875	1.67625	4.75875	0.224024
0	0.25	0.1875	0	0.0625	0	0.25	0.25	9.99584e-05	0.0205	0.263	0.4635	0.04	9.125	1.71063	4.75375	0.23003
0	0.1875	0.0625	0	0.3125	0	0.1875	0.25	9.98186e-05	0.016	0.283	0.4845	0.0455	9.4375	1.76438	4.76875	0.245646
0.0625	0.25	0	0.25	0.25	0	0	0.1875	9.97724e-05	0.0365	0.4115	0.2605	0.0255	8.375	1.78687	4.695	0.262462
0.0625	0	0.125	0.3125	0.0625	0	0	0.4375	9.96483e-05	0.013	0.3485	0.265	0.083	9.5625	1.74	4.57188	0.162763
0	0.3125	0	0.0625	0	0.1875	0.0625	0.375	9.9567e-05	0.006	0.37	0.4875	0.092	9.4375	1.72875	4.63375	0.252853
0.375	0.3125	0	0.1875	0	0.0625	0	0.0625	9.93887e-05	0.041	0.594	0.106	0.0385	7	1.89437	4.70375	0.273273
0.125	0	0.125	0.3125	0	0	0.0625	0.375	9.93044e-05	0.0145	0.3785	0.332	0.0545	9.3125	1.77313	4.59063	0.208408
0	0.1875	0	0.3125	0.1875	0	0.125	0.1875	9.92786e-05	0.021	0.2285	0.5305	0.039	8.9375	1.7825	4.68938	0.233634
0.25	0.375	0	0	0	0.125	0.125	0.125	9.91713e-05	0.0105	0.455	0.428	0.0485	7.875	1.845	4.73875	0.254054
0	0.25	0.0625	0.0625	0	0.25	0	0.375	9.91659e-05	0.009	0.4305	0.339	0.0755	9.4375	1.7225	4.67063	0.25045
0.0625	0.1875	0.125	0	0.3125	0	0	0.3125	9.91065e-05	0.035	0.473	0.1535	0.039	8.9375	1.74313	4.73625	0.251652
0	0.25	0.125	0.3125	0.125	0	0	0.1875	9.91025e-05	0.031	0.353	0.2625	0.0345	8.25	1.725	4.70062	0.251652
0	0.375	0.125	0	0	0.0625	0.125	0.3125	9.90711e-05	0.009	0.3775	0.486	0.06	8.875	1.68875	4.68438	0.236036
0.0625	0.25	0	0.3125	0.25	0	0	0.125	9.90595e-05	0.0335	0.4095	0.249	0.029	8.125	1.79812	4.71563	0.266066
0	0.125	0.1875	0.125	0	0.1875	0	0.375	9.90137e-05	0.0115	0.4035	0.227	0.094	9.4375	1.70375	4.69187	0.204805
0	0.125	0.1875	0	0	0.125	0.125	0.4375	9.90008e-05	0.0055	0.3855	0.4405	0.106	9.9375	1.69625	4.67625	0.201201
0.3125	0	0.0625	0.125	0	0.0625	0	0.4375	9.89278e-05	0.01	0.583	0.1875	0.0905	9.1875	1.84187	4.57062	0.248048
0.1875	0.0625	0.0625	0	0	0.25	0	0.4375	9.88344e-05	0.007	0.5745	0.247	0.0995	9.6875	1.805	4.65	0.254054
0.0625	0.25	0	0	0.0625	0.25	0	0.375	9.87546e-05	0.0135	0.456	0.3085	0.052	9.4375	1.76375	4.67125	0.258859
0.25	0	0.1875	0.0625	0.0625	0	0	0.4375	9.87215e-05	0.0155	0.547	0.1725	0.0675	9.125	1.78438	4.62438	0.225225
0	0.3125	0.0625	0.0625	0.25	0	0	0.3125	9.86825e-05	0.0325	0.4055	0.208	0.036	8.8125	1.71562	4.68562	0.252853
[truncated: 9,002 more rows]
